# Supplementary material for: Municipal amalgamations and the quality of public services: A study based on city-county mergers in China
Source: PLoS One. 2022 Aug 8;17(8):e0272430. doi: 10.1371/journal.pone.0272430 (PMC9359547; doi:10.1371/journal.pone.0272430)
Supplement: S1 Table — (XLSX) [file pone.0272430.s001.xlsx]

## Sheet: Sheet1
						Public services	edu	hlth	trsp	Secondary industry	Tertiary industry	City scale	Human capital	GDP per capita	Financial level	Government revenue
Citycodeys	City	City	Year	Province	Province	Quality of public services	Education and culture	Health care	Transportation conditions	Share of output value of secondary industries in GDP	Share of output value of tertiary industries in GDP	Logarithm of registered population	Logarithm of edcation years of local elementary school students	Logarithm of per capita income	The ratio of financial institutions' loan balances to GDP	local government revenue
1	北京	Beijing	2003	北京	Beijing	0.484765	0.184098	0.163463	0.137205	0.3556	0.6219	6.98399	2.94694	10.3701	3.13853	15.576
1	北京	Beijing	2004	北京	Beijing	0.505256	0.183717	0.156628	0.164911	0.3747	0.6055	6.99654	2.9196	10.5536	3.23236	15.6305
1	北京	Beijing	2005	北京	Beijing	0.571277	0.185758	0.175622	0.209897	0.293	0.6952	7.01266	2.88888	10.7553	2.24889	15.7178
1	北京	Beijing	2006	北京	Beijing	0.508162	0.187519	0.160244	0.160399	0.2769	0.7129	7.02723	2.85712	10.8598	1.90485	15.8442
1	北京	Beijing	2007	北京	Beijing	0.51194	0.189139	0.184752	0.138048	0.2668	0.7243	7.04096	2.93494	11.0029	1.84834	16.0282
1	北京	Beijing	2008	北京	Beijing	0.521147	0.191358	0.174108	0.155681	0.2553	0.736	7.0551	2.91872	11.0812	1.85513	16.2464
1	北京	Beijing	2009	北京	Beijing	0.557931	0.196124	0.194662	0.167146	0.2327	0.7594	7.06871	2.90697	11.1918	2.02249	16.4567
1	北京	Beijing	2010	北京	Beijing	0.556299	0.199129	0.19129	0.165881	0.2377	0.7551	7.07928	2.90349	11.2651	1.19513	16.7185
1	北京	Beijing	2011	北京	Beijing	0.572402	0.208931	0.199339	0.164132	0.2284	0.7648	7.09598	2.90792	11.3359	1.97567	17.0435
1	北京	Beijing	2012	北京	Beijing	0.607376	0.219387	0.220758	0.167232	0.2245	0.7686	7.11192	2.92174	11.4038	1.95086	17.3898
1	北京	Beijing	2013	北京	Beijing	0.634284	0.221553	0.250206	0.162525	0.2205	0.7726	7.12705	2.94328	11.9468	1.97993	17.764
1	北京	Beijing	2014	北京	Beijing	0.635402	0.229813	0.242379	0.16321	0.2155	0.7782	7.14037	2.947	11.536	2.00969	18.1421
1	北京	Beijing	2015	北京	Beijing	0.657467	0.248953	0.260877	0.147637	0.1974	0.7965	7.2043	2.9627	11.5759	2.1227	18.5295
1	北京	Beijing	2016	北京	Beijing	0.68077	0.25708	0.259448	0.164242	0.1926	0.8023	7.21744	2.95856	11.6801	2.20572	18.9602
1	北京	Beijing	2017	北京	Beijing	0.614905	0.216611	0.264377	0.133916	0.1901	0.8056	7.2145	2.96142	11.7675	2.26245	19.4136
1	北京	Beijing	2018	北京	Beijing	0.694362	0.275038	0.28919	0.130134	0.1863	0.8098	7.22694	2.96988	11.8509	2.32466	19.9691
1	北京	Beijing	2019	北京	Beijing	0.713842	0.284066	0.300125	0.129652	0.1616	0.8352	7.24208	2.99034	12.009	2.08012	20.5315
2	天津	Tianjin	2003	天津	Tianjin	0.241735	0.110615	0.0857357	0.0453841	0.5105	0.4655	6.63171	2.83506	10.262	1.57733	14.5067
2	天津	Tianjin	2004	天津	Tianjin	0.247984	0.107684	0.0889213	0.0513787	0.5363	0.4393	6.63905	2.82151	10.4391	1.47508	14.548
2	天津	Tianjin	2005	天津	Tianjin	0.206595	0.0629849	0.0853321	0.0582782	0.5609	0.4211	6.64587	2.54304	10.589	1.29812	14.6795
2	天津	Tianjin	2006	天津	Tianjin	0.213342	0.0632031	0.0835124	0.0666263	0.5736	0.4086	6.65661	2.52354	10.8593	1.26885	14.8099
2	天津	Tianjin	2007	天津	Tianjin	0.215061	0.0626853	0.0848566	0.0675193	0.5766	0.4081	6.6674	2.49636	10.8441	1.39433	14.9591
2	天津	Tianjin	2008	天津	Tianjin	0.273805	0.107588	0.088335	0.0778821	0.6049	0.3815	6.6769	2.7636	10.9929	1.30113	15.2018
2	天津	Tianjin	2009	天津	Tianjin	0.261047	0.10799	0.0790773	0.0739796	0.5358	0.4534	6.68823	2.74724	11.3156	1.58632	15.4047
2	天津	Tianjin	2010	天津	Tianjin	0.278034	0.107179	0.0939222	0.076933	0.5247	0.465	6.69335	2.73919	11.2842	0.658105	15.6512
2	天津	Tianjin	2011	天津	Tianjin	0.295892	0.109283	0.0972656	0.0893434	0.525	0.4659	6.70478	2.73867	11.3529	1.42038	15.9494
2	天津	Tianjin	2012	天津	Tianjin	0.310981	0.111428	0.102503	0.0970495	0.5141	0.4775	6.70012	2.73838	11.4422	1.46069	16.2497
2	天津	Tianjin	2013	天津	Tianjin	0.323816	0.112948	0.108852	0.102016	0.504	0.4876	6.71138	2.74806	11.9825	1.47973	16.5455
2	天津	Tianjin	2014	天津	Tianjin	0.367306	0.116263	0.141747	0.109295	0.495	0.4968	6.72479	2.75706	11.5639	1.51956	16.8313
2	天津	Tianjin	2015	天津	Tianjin	0.411324	0.145923	0.149724	0.115677	0.4658	0.5215	6.9343	2.87248	11.5895	1.48147	17.0785
2	天津	Tianjin	2016	天津	Tianjin	0.409437	0.150149	0.142589	0.116699	0.4233	0.5644	6.95082	2.87852	11.6532	1.53019	17.3169
2	天津	Tianjin	2017	天津	Tianjin	0.40236	0.15089	0.135785	0.115685	0.4094	0.5815	6.95655	2.89042	11.6889	1.62288	17.5563
2	天津	Tianjin	2018	天津	Tianjin	0.404277	0.15728	0.137588	0.109409	0.4046	0.5862	6.98657	2.902	11.7012	1.72993	17.4344
3	石家庄	Shijiazhuang	2003	河北	Hebei	0.0621679	0.0258882	0.0223625	0.0139171	0.4709	0.5163	5.35228	2.32838	10.2632	1.7823	12.6646
3	石家庄	Shijiazhuang	2004	河北	Hebei	0.0671744	0.028411	0.0229461	0.0158174	0.4634	0.525	5.38119	2.36361	10.3688	1.64045	12.7461
3	石家庄	Shijiazhuang	2005	河北	Hebei	0.0696963	0.0267901	0.0259213	0.0169849	0.4179	0.5707	5.41232	2.3282	10.4041	1.70917	12.8682
3	石家庄	Shijiazhuang	2006	河北	Hebei	0.0744699	0.0273437	0.0285874	0.0185388	0.36	0.6299	5.44393	2.35241	10.4726	1.71303	13.002
3	石家庄	Shijiazhuang	2008	河北	Hebei	0.104022	0.027157	0.0504812	0.0263842	0.3624	0.6313	5.48363	2.36021	10.7709	1.51879	13.4375
3	石家庄	Shijiazhuang	2009	河北	Hebei	0.115075	0.0306669	0.0521979	0.0322105	0.2932	0.7004	5.49216	2.34465	10.694	2.20901	13.6669
3	石家庄	Shijiazhuang	2010	河北	Hebei	0.102097	0.0288617	0.0379921	0.0352437	0.2916	0.7022	5.49664	2.31237	10.8386	1.34994	13.9493
3	石家庄	Shijiazhuang	2011	河北	Hebei	0.106321	0.0305173	0.038573	0.0372305	0.3144	0.6813	5.50817	2.36434	10.8361	1.94166	14.3088
3	石家庄	Shijiazhuang	2012	河北	Hebei	0.113582	0.033218	0.0415138	0.03885	0.2591	0.7356	5.50979	2.38211	10.8852	1.9505	14.6573
3	石家庄	Shijiazhuang	2013	河北	Hebei	0.120579	0.034098	0.0460717	0.040409	0.2602	0.7342	5.53102	2.37716	11.1219	1.99991	14.9949
3	石家庄	Shijiazhuang	2015	河北	Hebei	0.109218	0.0520821	0.0132056	0.0439301	0.3789	0.5747	6.01696	2.58137	11.0316	1.33561	15.559
3	石家庄	Shijiazhuang	2016	河北	Hebei	0.111644	0.0554107	0.0132056	0.0430272	0.3879	0.5702	6.02828	2.617	11.1198	1.24584	15.8221
3	石家庄	Shijiazhuang	2017	河北	Hebei	0.164303	0.0568787	0.0653202	0.0421041	0.3888	0.5895	6.03309	2.67025	11.1552	2.24848	16.0802
3	石家庄	Shijiazhuang	2018	河北	Hebei	0.171166	0.0599734	0.0691234	0.042069	0.3534	0.624	6.045	2.69461	11.1451	2.37852	16.2295
3	石家庄	Shijiazhuang	2019	河北	Hebei	0.177455	0.0617304	0.0714641	0.0442603	0.2715	0.7054	6.05678	2.66181	11.1626	2.5503	16.3903
4	唐山	Tangshan	2003	河北	Hebei	0.0864616	0.0378041	0.0367042	0.0119534	0.6069	0.307	5.68667	2.48996	9.9627	0.789474	12.4829
4	唐山	Tangshan	2004	河北	Hebei	0.0789767	0.0367957	0.0296501	0.0125309	0.6166	0.3108	5.69343	2.45939	10.2398	0.676028	12.5644
4	唐山	Tangshan	2005	河北	Hebei	0.0801057	0.0360643	0.0299398	0.0141016	0.6197	0.3194	5.70028	2.42382	10.4931	0.554227	12.6865
4	唐山	Tangshan	2006	河北	Hebei	0.0842918	0.0360776	0.0299519	0.0182623	0.6138	0.3285	5.70768	2.39394	10.6173	0.531115	12.8203
4	唐山	Tangshan	2007	河北	Hebei	0.0883922	0.0350628	0.0333284	0.020001	0.5826	0.3607	5.71571	2.37749	10.7072	0.555992	13.0048
4	唐山	Tangshan	2008	河北	Hebei	0.096541	0.0348609	0.0411154	0.0205647	0.5871	0.365	5.72205	2.36653	10.9722	0.542699	13.2558
4	唐山	Tangshan	2009	河北	Hebei	0.0985082	0.0343447	0.0418263	0.0223372	0.5969	0.3551	5.72685	2.34834	11.0457	0.677878	13.4851
4	唐山	Tangshan	2010	河北	Hebei	0.0933314	0.0336195	0.036389	0.0233229	0.6084	0.3479	5.72857	2.34163	11.2069	0.631442	13.7676
4	唐山	Tangshan	2011	河北	Hebei	0.0956709	0.0345879	0.0377109	0.0233721	0.6112	0.3482	5.72912	2.34376	11.4008	0.690869	14.1271
4	唐山	Tangshan	2012	河北	Hebei	0.0902095	0.0346243	0.0322152	0.02337	0.5967	0.3564	5.78383	2.34893	11.4688	0.741914	14.4756
4	唐山	Tangshan	2013	河北	Hebei	0.101579	0.0400909	0.0377437	0.0237445	0.6118	0.326	5.7134	2.36648	11.3161	0.983136	14.8132
4	唐山	Tangshan	2014	河北	Hebei	0.107211	0.0393679	0.0434897	0.0243536	0.5792	0.3698	5.79758	2.38405	11.4787	0.807005	15.1217
4	唐山	Tangshan	2015	河北	Hebei	0.106929	0.0397928	0.0433865	0.0237495	0.5583	0.3881	5.81198	2.39215	11.398	1.11033	15.3773
4	唐山	Tangshan	2016	河北	Hebei	0.107999	0.0404741	0.0438646	0.0236602	0.5475	0.3983	5.81711	2.4014	11.4415	1.10332	15.6404
4	唐山	Tangshan	2017	河北	Hebei	0.0940345	0.0413571	0.0286847	0.0239928	0.621	0.3363	5.81114	2.41664	11.399	1.19511	15.8985
4	唐山	Tangshan	2018	河北	Hebei	0.111015	0.0434141	0.0418174	0.0257837	0.6155	0.3435	5.81413	2.42651	11.4783	1.18361	16.0478
4	唐山	Tangshan	2019	河北	Hebei	0.112705	0.0436258	0.0419571	0.0271218	0.4961	0.4623	5.81413	2.42651	11.4847	1.2792	16.2086
5	邯郸	Handan	2003	河北	Hebei	0.0529689	0.0192304	0.025157	0.0085815	0.7721	0.2186	4.92877	2.24055	9.73151	1.27262	11.7271
5	邯郸	Handan	2004	河北	Hebei	0.0649833	0.0201438	0.0327678	0.0120717	0.6827	0.3082	4.93534	2.24055	9.88772	1.19472	11.8086
5	邯郸	Handan	2005	河北	Hebei	0.0540619	0.0194727	0.0223783	0.0122109	0.6865	0.3032	4.9477	2.2401	10.0049	0.933608	11.9307
5	邯郸	Handan	2006	河北	Hebei	0.0572375	0.0201507	0.0238736	0.0132132	0.6669	0.3234	4.97113	2.27681	10.1299	1.15747	12.0646
5	邯郸	Handan	2007	河北	Hebei	0.0650816	0.0213554	0.0287853	0.0149409	0.6677	0.3234	4.98114	2.18977	10.2901	1.0468	12.2491
5	邯郸	Handan	2008	河北	Hebei	0.064384	0.0193146	0.0285242	0.0165452	0.6494	0.342	4.98818	2.22055	10.4856	1.03382	12.5001
5	邯郸	Handan	2009	河北	Hebei	0.0702981	0.0212775	0.0300795	0.0189411	0.6176	0.3734	4.99315	2.28621	10.4989	1.41974	12.7294
5	邯郸	Handan	2010	河北	Hebei	0.0672657	0.0218597	0.0241787	0.0212274	0.5828	0.4082	4.99822	2.23505	10.5584	1.15898	13.0119
5	邯郸	Handan	2011	河北	Hebei	0.0685147	0.0213437	0.0248524	0.0223186	0.5532	0.4366	5.0026	2.23754	10.6457	1.45664	13.3714
5	邯郸	Handan	2012	河北	Hebei	0.07088	0.0216891	0.025688	0.0235028	0.5369	0.4538	4.99789	2.24055	10.7239	1.81501	13.7199
5	邯郸	Handan	2013	河北	Hebei	0.0708769	0.0226801	0.0244269	0.0237699	0.5343	0.4567	4.93735	2.23769	10.9796	1.58069	14.0575
5	邯郸	Handan	2014	河北	Hebei	0.0754771	0.0238634	0.0279632	0.0236504	0.5183	0.4701	5.15963	2.26095	10.7247	1.81289	14.3659
5	邯郸	Handan	2015	河北	Hebei	0.0785398	0.0266639	0.0280929	0.0237829	0.4922	0.4976	5.16883	2.27119	10.7371	2.18929	14.6216
5	邯郸	Handan	2016	河北	Hebei	0.122376	0.0494149	0.0460671	0.0268942	0.4572	0.4385	5.9428	2.58093	10.5549	1.55981	14.8847
5	邯郸	Handan	2017	河北	Hebei	0.120607	0.0545573	0.0389154	0.0271342	0.4322	0.5031	5.93754	2.60423	10.54	1.71557	15.1427
5	邯郸	Handan	2018	河北	Hebei	0.125175	0.0559212	0.0419028	0.0273506	0.4119	0.5261	5.8999	2.62634	10.5755	1.72009	15.2921
5	邯郸	Handan	2019	河北	Hebei	0.129304	0.0592373	0.0426561	0.0274105	0.4072	0.5263	5.94542	2.64147	10.5964	1.59793	15.4529
6	张家口	Zhangjiakou	2003	河北	Hebei	0.027608	0.0120009	0.0106498	0.0049573	0.5558	0.4288	4.4491	1.98227	9.84438	1.01768	11.2783
6	张家口	Zhangjiakou	2004	河北	Hebei	0.0290415	0.013258	0.0104789	0.0053046	0.6038	0.3828	4.45505	1.98227	10.0951	0.835754	11.3598
6	张家口	Zhangjiakou	2005	河北	Hebei	0.0286781	0.0123933	0.0105057	0.005779	0.6001	0.3805	4.46061	1.97598	9.94304	1.00043	11.4819
6	张家口	Zhangjiakou	2006	河北	Hebei	0.0288305	0.0121163	0.0103157	0.0063986	0.5995	0.3809	4.47438	1.96313	10.0045	1.10091	11.6158
6	张家口	Zhangjiakou	2007	河北	Hebei	0.0303926	0.0121813	0.0110496	0.0071616	0.6051	0.3754	4.483	1.9675	10.1382	1.12744	11.8003
6	张家口	Zhangjiakou	2008	河北	Hebei	0.0306432	0.0120686	0.0105692	0.0080055	0.5888	0.3913	4.48965	1.9682	10.3269	1.12044	12.0513
6	张家口	Zhangjiakou	2009	河北	Hebei	0.0315832	0.0124603	0.0106206	0.0085023	0.551	0.4279	4.49591	1.94753	10.3979	1.6761	12.2806
6	张家口	Zhangjiakou	2010	河北	Hebei	0.0333367	0.0129381	0.0108105	0.0095882	0.5571	0.4204	4.4987	1.9675	10.48	1.12844	12.5631
6	张家口	Zhangjiakou	2011	河北	Hebei	0.0335211	0.0126956	0.0112807	0.0095448	0.5348	0.4406	4.4987	1.98091	10.5047	1.64578	12.9226
6	张家口	Zhangjiakou	2012	河北	Hebei	0.0349342	0.0138159	0.0107008	0.0104175	0.5181	0.4563	4.49981	1.97695	10.6113	1.66328	13.2711
6	张家口	Zhangjiakou	2013	河北	Hebei	0.0375358	0.0135858	0.0120948	0.0118552	0.502	0.4706	4.44618	1.96848	10.8667	1.74434	13.6087
6	张家口	Zhangjiakou	2014	河北	Hebei	0.0387027	0.0136948	0.0128901	0.0121178	0.4963	0.4777	4.50756	1.96511	10.6144	1.35332	13.9171
6	张家口	Zhangjiakou	2015	河北	Hebei	0.0453075	0.0141734	0.0192578	0.0118763	0.4475	0.4856	4.51349	1.97653	10.656	1.29975	14.1728
6	张家口	Zhangjiakou	2016	河北	Hebei	0.0518902	0.0220525	0.0187196	0.0111182	0.416	0.4983	5.05625	2.13988	8.327	1.30712	14.4359
6	张家口	Zhangjiakou	2017	河北	Hebei	0.0564089	0.0230478	0.0209991	0.0123619	0.3892	0.5407	5.15329	2.16732	10.6222	2.19026	14.6939
6	张家口	Zhangjiakou	2018	河北	Hebei	0.0605818	0.0236809	0.0224996	0.0144013	0.3629	0.563	5.04986	2.16732	10.6526	2.50712	14.8433
6	张家口	Zhangjiakou	2019	河北	Hebei	0.0609946	0.0239878	0.0224047	0.0146021	0.2951	0.6313	5.04986	2.16732	10.674	2.81131	15.0041
7	保定	Baoding	2003	河北	Hebei	0.034741	0.0107498	0.0163437	0.0076474	0.4986	0.4771	4.55829	1.90848	9.91166	0.988364	11.7441
7	保定	Baoding	2004	河北	Hebei	0.0386982	0.0109594	0.0194952	0.0082436	0.4976	0.4782	4.60046	1.90848	10.0567	0.978395	11.8256
7	保定	Baoding	2005	河北	Hebei	0.0355568	0.0107869	0.0160928	0.0086771	0.4297	0.5191	4.61224	1.92412	10.0462	0.756532	11.9477
7	保定	Baoding	2006	河北	Hebei	0.0330528	0.0111208	0.0128814	0.0090506	0.4311	0.5319	4.65615	1.9221	10.1308	0.947405	12.0816
7	保定	Baoding	2007	河北	Hebei	0.0353693	0.0113572	0.0140397	0.0099723	0.4385	0.5408	4.66419	1.95871	10.2841	0.873696	12.2661
7	保定	Baoding	2008	河北	Hebei	0.0383172	0.0127356	0.0152311	0.0103505	0.558	0.4256	4.65899	1.94354	10.5465	0.691362	12.5171
7	保定	Baoding	2009	河北	Hebei	0.0541943	0.0108744	0.0306599	0.01266	0.6038	0.3828	4.6658	1.94429	10.7338	0.882393	12.7464
7	保定	Baoding	2010	河北	Hebei	0.0396608	0.0115662	0.0157379	0.0123567	0.5989	0.3884	4.66438	1.97598	10.7969	0.994331	13.0289
7	保定	Baoding	2011	河北	Hebei	0.0427754	0.0107653	0.0179598	0.0140504	0.6507	0.3357	4.68306	1.9468	10.987	0.838177	13.3884
7	保定	Baoding	2012	河北	Hebei	0.0434685	0.0107594	0.0179616	0.0147476	0.6623	0.3253	4.6849	1.98552	11.0837	0.865759	13.7369
7	保定	Baoding	2013	河北	Hebei	0.0467282	0.0115001	0.0170308	0.0181973	0.6481	0.3395	4.67189	1.91089	11.1811	0.989242	14.0745
7	保定	Baoding	2014	河北	Hebei	0.0466064	0.0111827	0.0166602	0.0187635	0.6074	0.3761	4.70502	2.0133	10.7401	1.58161	14.3829
7	保定	Baoding	2015	河北	Hebei	0.0902347	0.0302966	0.0334925	0.0264455	0.5611	0.3486	5.64279	2.40171	10.4869	1.10448	14.6386
7	保定	Baoding	2016	河北	Hebei	0.0941593	0.0323271	0.0380997	0.0237325	0.5663	0.3507	5.65249	2.4216	10.5988	1.14988	14.9017
7	保定	Baoding	2017	河北	Hebei	0.0957532	0.0363539	0.0374727	0.0219265	0.4905	0.4538	5.64897	2.43616	10.7126	1.17363	15.1598
7	保定	Baoding	2018	河北	Hebei	0.0997395	0.0370237	0.0398407	0.0228751	0.4859	0.4558	5.66296	2.45939	10.6932	1.12386	15.3091
7	保定	Baoding	2019	河北	Hebei	0.102843	0.0400011	0.0413006	0.0215415	0.4251	0.522	5.66643	2.49415	10.7934	1.46068	15.4699
8	沧州	Cangzhou	2003	河北	Hebei	0.0164481	0.0076123	0.0050177	0.0038181	0.5664	0.4195	3.86765	1.5563	9.68123	1.91264	11.6564
8	沧州	Cangzhou	2004	河北	Hebei	0.0170951	0.0077422	0.0054327	0.0039202	0.554	0.4335	3.88896	1.73239	9.82585	1.80579	11.7379
8	沧州	Cangzhou	2005	河北	Hebei	0.0193517	0.0082158	0.0058804	0.0052555	0.5623	0.425	3.90982	1.79057	10.2901	1.10038	11.86
8	沧州	Cangzhou	2006	河北	Hebei	0.0228777	0.0119153	0.0055913	0.005371	0.5042	0.4787	3.91322	1.94176	10.4374	1.00213	11.9939
8	沧州	Cangzhou	2007	河北	Hebei	0.0243414	0.0119256	0.0067689	0.0056469	0.4893	0.4931	3.93222	1.95046	10.4436	0.916714	12.1784
8	沧州	Cangzhou	2008	河北	Hebei	0.0465738	0.0142098	0.0262548	0.0061092	0.5463	0.4361	3.9524	1.93181	10.6128	0.920749	12.4294
8	沧州	Cangzhou	2009	河北	Hebei	0.0471879	0.0118887	0.0277692	0.0075299	0.4648	0.5212	3.97575	1.92967	10.9169	0.971596	12.6587
8	沧州	Cangzhou	2010	河北	Hebei	0.0292147	0.0119412	0.0089786	0.008295	0.5086	0.4793	3.98732	1.91503	11.1432	0.647013	12.9412
8	沧州	Cangzhou	2011	河北	Hebei	0.0259201	0.0087779	0.009982	0.0071602	0.5463	0.4429	3.99268	1.83046	11.4088	0.894971	13.3007
8	沧州	Cangzhou	2012	河北	Hebei	0.0261735	0.0089089	0.010104	0.0071607	0.5143	0.4751	3.98155	1.82911	11.4781	0.924189	13.6492
8	沧州	Cangzhou	2013	河北	Hebei	0.0284884	0.0095555	0.0117178	0.0072151	0.507	0.4842	3.97781	1.83582	11.6601	1.04264	13.9868
8	沧州	Cangzhou	2014	河北	Hebei	0.0318732	0.0099258	0.0137873	0.0081601	0.5001	0.4907	3.99636	1.85932	11.5309	1.13914	14.2952
8	沧州	Cangzhou	2015	河北	Hebei	0.0324609	0.0104775	0.0145398	0.0074437	0.4643	0.5237	4.00679	1.87332	11.4636	1.30152	14.5509
8	沧州	Cangzhou	2016	河北	Hebei	0.0359977	0.0110464	0.0163697	0.0085816	0.4772	0.5094	4.02535	1.90848	11.5201	1.19137	14.814
8	沧州	Cangzhou	2017	河北	Hebei	0.0368204	0.0104963	0.0168346	0.0094895	0.5001	0.4877	4.04305	1.87506	11.7019	1.21443	15.072
8	沧州	Cangzhou	2018	河北	Hebei	0.0393017	0.0110467	0.0187472	0.0095078	0.5115	0.4743	4.06044	1.90848	11.7965	1.17719	15.2214
9	秦皇岛	Qinhuangdao	2003	河北	Hebei	0.0279054	0.012106	0.0079798	0.0078196	0.363	0.6224	4.30366	1.92428	10.4353	1.02841	11.7342
9	秦皇岛	Qinhuangdao	2004	河北	Hebei	0.0276205	0.012316	0.006906	0.0083985	0.3819	0.6052	4.32942	1.87506	10.5768	0.955384	11.8157
9	秦皇岛	Qinhuangdao	2005	河北	Hebei	0.029285	0.0123215	0.0080532	0.0089103	0.3701	0.6127	4.35195	1.86183	10.5974	1.00058	11.9378
9	秦皇岛	Qinhuangdao	2006	河北	Hebei	0.0278441	0.0122548	0.006413	0.0091763	0.3413	0.6423	4.36793	1.87384	10.6647	1.11257	12.0716
9	秦皇岛	Qinhuangdao	2007	河北	Hebei	0.0369768	0.0121767	0.0145364	0.0102637	0.3648	0.6213	4.3895	1.90655	10.8217	1.09376	12.2561
9	秦皇岛	Qinhuangdao	2008	河北	Hebei	0.0355861	0.0121411	0.0128037	0.0106413	0.3792	0.6084	4.4044	1.85733	10.8306	0.960909	12.5071
9	秦皇岛	Qinhuangdao	2009	河北	Hebei	0.0354738	0.0121977	0.0119998	0.0112763	0.3917	0.5943	4.41437	1.848	10.6283	1.32228	12.7364
9	秦皇岛	Qinhuangdao	2010	河北	Hebei	0.0382435	0.0124586	0.0125895	0.0131953	0.4079	0.5783	4.45876	1.84485	10.8901	1.03739	13.0189
9	秦皇岛	Qinhuangdao	2011	河北	Hebei	0.0403772	0.0133002	0.0134424	0.0136347	0.3731	0.6119	4.4682	1.85132	11.0299	1.52935	13.3784
9	秦皇岛	Qinhuangdao	2012	河北	Hebei	0.0394915	0.0125478	0.0132404	0.0137033	0.3784	0.6071	4.47049	1.84392	10.9657	1.57122	13.7269
9	秦皇岛	Qinhuangdao	2013	河北	Hebei	0.0410621	0.0133955	0.0135833	0.0140834	0.3872	0.5987	4.47734	1.89708	11.1702	1.88136	14.0645
9	秦皇岛	Qinhuangdao	2014	河北	Hebei	0.0459884	0.0146197	0.0174848	0.013884	0.3352	0.6465	4.49535	1.90848	11.1197	1.71935	14.373
9	秦皇岛	Qinhuangdao	2015	河北	Hebei	0.0580764	0.0222672	0.0211496	0.0146596	0.38	0.5471	4.94542	2.07482	10.8792	1.52338	14.6286
9	秦皇岛	Qinhuangdao	2016	河北	Hebei	0.0564939	0.0231844	0.0185886	0.0147209	0.3721	0.5536	4.98361	2.08991	10.9474	1.40999	14.8917
9	秦皇岛	Qinhuangdao	2017	河北	Hebei	0.0603453	0.0251222	0.0200978	0.0151253	0.3533	0.5837	4.96981	2.08991	11.0214	1.44556	15.1498
9	秦皇岛	Qinhuangdao	2018	河北	Hebei	0.0626398	0.0257804	0.0207248	0.0161346	0.3364	0.6017	4.98361	2.11059	11.0908	1.50995	15.2991
9	秦皇岛	Qinhuangdao	2019	河北	Hebei	0.0610195	0.0241002	0.0206895	0.0162298	0.2209	0.7118	4.99043	2.11059	10.895	2.39374	15.4599
10	邢台	Xingtai	2003	河北	Hebei	0.0221219	0.0089566	0.0091726	0.0039926	0.6547	0.3278	4.01476	1.93952	9.61774	1.74727	11.1315
10	邢台	Xingtai	2004	河北	Hebei	0.0228911	0.0092895	0.0090376	0.004564	0.6704	0.3145	4.02785	1.96848	9.80051	1.64298	11.213
10	邢台	Xingtai	2005	河北	Hebei	0.0240236	0.0097185	0.0092633	0.0050418	0.6795	0.3075	4.0582	1.99233	10.0472	1.21223	11.3351
10	邢台	Xingtai	2006	河北	Hebei	0.0266033	0.0105058	0.0099499	0.0061476	0.6822	0.3066	4.06595	1.97612	10.0836	1.23474	11.469
10	邢台	Xingtai	2007	河北	Hebei	0.0295074	0.0089769	0.0132977	0.0072328	0.6467	0.3421	4.06354	1.85661	10.1526	1.35295	11.6534
10	邢台	Xingtai	2008	河北	Hebei	0.0324997	0.0110264	0.0129995	0.0084739	0.6471	0.3454	4.06851	1.97336	10.4005	1.01632	11.9045
10	邢台	Xingtai	2009	河北	Hebei	0.0395461	0.0111674	0.0191181	0.0092606	0.6267	0.3648	4.11871	1.9644	10.2147	1.92156	12.1338
10	邢台	Xingtai	2010	河北	Hebei	0.0351365	0.0117331	0.0131214	0.010282	0.6453	0.3466	4.26984	1.95799	9.99546	1.58467	12.4163
10	邢台	Xingtai	2011	河北	Hebei	0.0373609	0.0127754	0.0134644	0.0111211	0.6294	0.3551	4.27388	2.00087	10.3106	1.70818	12.7758
10	邢台	Xingtai	2012	河北	Hebei	0.0394252	0.0130217	0.0144579	0.0119456	0.589	0.3958	4.44618	2.02453	10.3175	2.04277	13.1242
10	邢台	Xingtai	2013	河北	Hebei	0.0457531	0.0199522	0.0148588	0.0109421	0.5381	0.4425	4.46361	2.02979	10.3177	2.49597	13.4619
10	邢台	Xingtai	2014	河北	Hebei	0.0421211	0.0137956	0.0166168	0.0117087	0.4426	0.5378	4.47392	2.06089	10.2978	2.62477	13.7703
10	邢台	Xingtai	2015	河北	Hebei	0.0422794	0.0140957	0.0167664	0.0114173	0.3936	0.5854	4.47893	2.07251	10.3151	2.73344	14.0259
10	邢台	Xingtai	2016	河北	Hebei	0.0432614	0.0143755	0.0176612	0.0112246	0.3986	0.5845	4.48864	2.06819	10.4155	2.81568	14.289
10	邢台	Xingtai	2017	河北	Hebei	0.0437079	0.0157713	0.0177696	0.010167	0.3577	0.6318	4.48864	2.08991	10.5496	2.68542	14.5471
10	邢台	Xingtai	2018	河北	Hebei	0.0480245	0.0177309	0.0186004	0.0116932	0.376	0.6409	4.51086	2.12057	10.6113	3.13309	14.6965
10	邢台	Xingtai	2019	河北	Hebei	0.0490647	0.0185799	0.0184663	0.0120185	0.3849	0.6063	4.52179	2.13988	10.5895	3.5733	14.8573
11	廊坊	Langfang	2003	河北	Hebei	0.0186322	0.009985	0.0051776	0.0034696	0.4555	0.4555	4.31415	1.90848	9.59144	1.27545	11.2097
11	廊坊	Langfang	2004	河北	Hebei	0.0187852	0.0100235	0.0052781	0.0034837	0.4415	0.4692	4.33559	1.87506	9.71794	1.18517	11.2912
11	廊坊	Langfang	2005	河北	Hebei	0.0204773	0.010193	0.0065987	0.0036856	0.451	0.4501	4.33664	1.86894	9.77832	1.23741	11.4133
11	廊坊	Langfang	2006	河北	Hebei	0.0195665	0.0101132	0.0050386	0.0044146	0.4616	0.4497	4.34847	1.85242	9.94362	1.29607	11.5472
11	廊坊	Langfang	2007	河北	Hebei	0.025552	0.0108385	0.0094401	0.0052734	0.4742	0.4457	4.37071	1.84336	10.1365	1.17119	11.7317
11	廊坊	Langfang	2008	河北	Hebei	0.0259301	0.0105227	0.0102942	0.0051132	0.4545	0.4713	4.3829	1.84336	10.2792	1.12088	11.9826
11	廊坊	Langfang	2009	河北	Hebei	0.0341716	0.0102672	0.0184955	0.005409	0.4495	0.4822	4.39482	1.8493	10.4533	1.30264	12.212
11	廊坊	Langfang	2010	河北	Hebei	0.0255266	0.0106874	0.0091099	0.0057293	0.4163	0.5145	4.38676	1.85205	10.5588	1.08566	12.4945
11	廊坊	Langfang	2011	河北	Hebei	0.0264918	0.0114733	0.0093342	0.0056843	0.3667	0.5782	4.39445	1.86201	10.569	1.47699	12.854
11	廊坊	Langfang	2012	河北	Hebei	0.0269244	0.0116552	0.0094434	0.0058257	0.3946	0.5527	4.40305	1.86682	10.885	1.45637	13.2025
11	廊坊	Langfang	2013	河北	Hebei	0.026333	0.0120749	0.0081042	0.0061539	0.3457	0.5997	4.41037	1.85388	10.9932	1.4888	13.5401
11	廊坊	Langfang	2015	河北	Hebei	0.0294079	0.0124397	0.0105296	0.0064386	0.379	0.586	4.44336	1.8979	11.3652	1.36184	14.1042
11	廊坊	Langfang	2016	河北	Hebei	0.0328352	0.0132183	0.0115819	0.008035	0.3881	0.585	4.45435	1.92428	11.5652	1.6794	14.3672
11	廊坊	Langfang	2017	河北	Hebei	0.0330826	0.0134097	0.011325	0.0083479	0.3863	0.5919	4.46591	1.92428	11.4193	2.21159	14.6253
11	廊坊	Langfang	2018	河北	Hebei	0.0343923	0.0143303	0.0121812	0.0078809	0.3477	0.6352	4.47734	1.99564	11.6347	1.99566	14.7746
11	廊坊	Langfang	2019	河北	Hebei	0.0367253	0.0154221	0.0133282	0.007975	0.3069	0.6655	4.47734	1.99564	11.299	3.39914	14.9355
12	承德	Chengde	2003	河北	Hebei	0.0157951	0.0058593	0.0070242	0.0029116	0.611	0.35	3.81573	1.65321	9.81756	1.20294	10.8192
12	承德	Chengde	2004	河北	Hebei	0.0159898	0.0059595	0.0066015	0.0034288	0.6279	0.3502	3.82275	1.65321	9.91071	1.27823	10.9007
12	承德	Chengde	2005	河北	Hebei	0.0164683	0.0061721	0.0067033	0.0035928	0.6424	0.3354	3.83168	1.6561	10.0223	1.16055	11.0228
12	承德	Chengde	2006	河北	Hebei	0.0171939	0.006186	0.0071407	0.0038671	0.6268	0.3517	3.84823	1.66124	10.1151	1.34865	11.1566
12	承德	Chengde	2007	河北	Hebei	0.0192995	0.0062828	0.0083511	0.0046656	0.646	0.3315	3.94565	1.65408	10.3217	1.42482	11.3411
12	承德	Chengde	2008	河北	Hebei	0.0198264	0.0065846	0.0081733	0.0050686	0.6497	0.3295	3.95814	1.66464	10.4777	1.48846	11.5921
12	承德	Chengde	2009	河北	Hebei	0.0204185	0.0070546	0.0080078	0.0053561	0.5987	0.3795	3.99838	1.68233	10.4948	1.97141	11.8215
12	承德	Chengde	2010	河北	Hebei	0.0223962	0.0076241	0.0081632	0.0066088	0.5795	0.3971	4.06612	1.71467	10.4664	1.27936	12.1039
12	承德	Chengde	2011	河北	Hebei	0.0229929	0.0074414	0.0087016	0.0068499	0.5991	0.3815	4.06903	1.70935	10.5729	1.93771	12.4634
12	承德	Chengde	2012	河北	Hebei	0.0234711	0.0073939	0.0091422	0.006935	0.5864	0.3943	4.07414	1.70731	10.6175	2.01606	12.8119
12	承德	Chengde	2013	河北	Hebei	0.0237672	0.0080499	0.0074672	0.00825	0.5603	0.4186	4.07584	1.70372	10.7252	2.17386	13.1495
12	承德	Chengde	2014	河北	Hebei	0.0241329	0.0077716	0.0092609	0.0071004	0.5356	0.4458	4.08261	1.72041	10.666	2.36986	13.458
12	承德	Chengde	2015	河北	Hebei	0.0225725	0.0059447	0.0094693	0.0071585	0.5141	0.4678	4.08849	1.60065	10.6737	2.68133	13.7136
12	承德	Chengde	2016	河北	Hebei	0.0256249	0.0083216	0.0105838	0.0067195	0.5089	0.474	4.09434	1.70757	10.748	2.57569	13.9767
12	承德	Chengde	2017	河北	Hebei	0.027645	0.0087039	0.0116994	0.0072418	0.4597	0.5303	4.09434	1.75587	11.0116	2.16517	14.2348
12	承德	Chengde	2018	河北	Hebei	0.0299558	0.008945	0.0124736	0.0085373	0.4665	0.5222	4.09434	1.75587	10.793	2.60432	14.3841
12	承德	Chengde	2019	河北	Hebei	0.0304038	0.009243	0.0124506	0.0087102	0.4397	0.5486	4.09434	1.75587	10.9254	2.91994	14.5449
13	衡水	Hcngshui	2003	河北	Hebei	0.0152607	0.007873	0.0045093	0.0028784	0.5027	0.4047	3.78419	1.77815	9.69382	1.42707	10.6782
13	衡水	Hcngshui	2004	河北	Hebei	0.0165648	0.0078521	0.0057023	0.0030104	0.4934	0.4079	3.79436	1.77815	9.82564	1.37573	10.7597
13	衡水	Hcngshui	2005	河北	Hebei	0.0177117	0.0078162	0.0067915	0.003104	0.5551	0.3589	3.81176	1.76155	10.0762	1.15909	10.8818
13	衡水	Hcngshui	2006	河北	Hebei	0.0181758	0.0079394	0.0062349	0.0040016	0.5512	0.3649	3.82842	1.75312	10.149	1.18504	11.0157
13	衡水	Hcngshui	2007	河北	Hebei	0.0208161	0.0078894	0.0090213	0.0039054	0.5371	0.382	3.8478	1.75473	10.2687	1.17311	11.2002
13	衡水	Hcngshui	2008	河北	Hebei	0.0257563	0.0080308	0.0138178	0.0039076	0.5339	0.3865	3.42622	1.76938	10.3264	0.965967	11.4512
13	衡水	Hcngshui	2009	河北	Hebei	0.0263075	0.0080624	0.0137927	0.0044525	0.574	0.3379	3.43721	1.77048	10.3678	1.21116	11.6805
13	衡水	Hcngshui	2010	河北	Hebei	0.0209512	0.0088213	0.00787	0.00426	0.6007	0.3136	3.89304	1.78226	10.5304	1.42164	11.963
13	衡水	Hcngshui	2011	河北	Hebei	0.020937	0.0082153	0.0082669	0.0044548	0.6177	0.2964	3.906	1.81954	10.5593	1.18138	12.3225
13	衡水	Hcngshui	2012	河北	Hebei	0.0216219	0.008775	0.0084243	0.0044226	0.5865	0.3229	3.92197	1.86273	10.5744	1.39899	12.671
13	衡水	Hcngshui	2013	河北	Hebei	0.0234673	0.0092223	0.0092427	0.0050023	0.6152	0.3221	3.71357	1.88093	10.9799	1.54903	13.0086
13	衡水	Hcngshui	2014	河北	Hebei	0.0266702	0.0116726	0.0100805	0.0049172	0.5929	0.3527	3.99452	1.91185	10.7162	1.71797	13.317
13	衡水	Hcngshui	2015	河北	Hebei	0.0268065	0.0122327	0.0095901	0.0049837	0.5996	0.3542	4.02356	1.94295	10.786	1.89729	13.5727
13	衡水	Hcngshui	2016	河北	Hebei	0.0377448	0.0194169	0.0129205	0.0054074	0.5678	0.3758	4.55388	2.16732	10.6483	1.73806	13.8358
13	衡水	Hcngshui	2017	河北	Hebei	0.0417164	0.0211096	0.0134856	0.0071213	0.4802	0.4799	4.57471	2.233	10.9615	1.5305	14.0938
13	衡水	Hcngshui	2018	河北	Hebei	0.0463824	0.0247051	0.0144268	0.0072505	0.4003	0.5584	4.59512	2.27646	10.9711	1.49334	14.2432
13	衡水	Hcngshui	2019	河北	Hebei	0.0499472	0.0265793	0.0152793	0.0080886	0.3801	0.5759	4.62497	2.29667	10.8625	2.06415	14.404
14	太原	Taiyuan	2003	山西	Shanxi	0.100884	0.0410024	0.0436134	0.0162679	0.5035	0.4796	5.52254	2.44091	9.71087	2.40943	12.6125
14	太原	Taiyuan	2004	山西	Shanxi	0.104307	0.0429588	0.0431495	0.0181989	0.5259	0.4554	5.5404	2.46389	9.93412	3.51894	12.6948
14	太原	Taiyuan	2005	山西	Shanxi	0.109566	0.0430493	0.0466719	0.0198451	0.4452	0.5453	5.57231	2.37557	10.3023	2.56827	12.8278
14	太原	Taiyuan	2006	山西	Shanxi	0.110072	0.0428071	0.046668	0.020597	0.449	0.5437	5.60193	2.37623	10.4338	2.50422	12.9918
14	太原	Taiyuan	2007	山西	Shanxi	0.109282	0.0419112	0.0464766	0.0208946	0.4984	0.4966	5.62326	2.35748	10.6538	2.20279	13.2192
14	太原	Taiyuan	2008	山西	Shanxi	0.113813	0.041938	0.0506092	0.0212658	0.48	0.5158	5.63939	2.31998	10.7889	2.23106	13.5592
14	太原	Taiyuan	2009	山西	Shanxi	0.114821	0.042592	0.0511595	0.021069	0.4304	0.5607	5.65305	2.45939	10.8872	2.85737	13.8524
14	太原	Taiyuan	2010	山西	Shanxi	0.120782	0.0421587	0.0524606	0.026163	0.437	0.5559	5.65252	2.46327	11.0001	1.04122	14.239
14	太原	Taiyuan	2011	山西	Shanxi	0.128809	0.0439779	0.0547712	0.03006	0.4406	0.5528	5.64792	2.45402	10.9109	2.61288	14.7033
14	太原	Taiyuan	2012	山西	Shanxi	0.135849	0.0451019	0.061621	0.0291266	0.4351	0.5578	5.64933	2.44598	11.0183	2.95305	15.1464
14	太原	Taiyuan	2013	山西	Shanxi	0.142544	0.0482467	0.0615572	0.0327403	0.4255	0.5672	5.65214	2.4651	11.2627	3.16248	15.5488
14	太原	Taiyuan	2014	山西	Shanxi	0.144582	0.047449	0.0630471	0.0340856	0.3903	0.603	5.66157	2.45163	11.1107	3.30408	15.9109
14	太原	Taiyuan	2015	山西	Shanxi	0.148454	0.0480593	0.065235	0.0351602	0.3655	0.6285	5.6528	2.45903	11.1923	3.45588	16.243
14	太原	Taiyuan	2016	山西	Shanxi	0.155226	0.0505488	0.0665101	0.0381672	0.3519	0.6422	5.65948	2.47276	11.2631	3.57908	16.5529
14	太原	Taiyuan	2017	山西	Shanxi	0.157041	0.0518976	0.0661142	0.0390289	0.3652	0.6293	5.65599	2.46835	11.3889	3.50973	16.9682
14	太原	Taiyuan	2018	山西	Shanxi	0.163775	0.0544983	0.0655299	0.0437474	0.3565	0.6391	5.68017	2.48996	11.5151	3.36472	17.3468
14	太原	Taiyuan	2019	山西	Shanxi	0.169573	0.0579863	0.067854	0.0437327	0.3636	0.6319	5.70378	2.48572	11.5364	3.57733	17.7301
15	大同	Datong	2003	山西	Shanxi	0.0532348	0.025522	0.0208318	0.006881	0.6075	0.3704	4.94093	2.31597	9.58953	0.774942	11.652
15	大同	Datong	2004	山西	Shanxi	0.0533634	0.0254748	0.0207852	0.0071035	0.632	0.3485	4.96011	2.33445	9.72047	0.692689	11.7342
15	大同	Datong	2005	山西	Shanxi	0.0535368	0.0258326	0.0206412	0.007063	0.5613	0.4185	4.96856	2.29981	9.85949	0.629439	11.8673
15	大同	Datong	2006	山西	Shanxi	0.0555556	0.0262691	0.0221348	0.0071517	0.5463	0.4344	5.00428	2.28607	9.93624	0.673662	12.0312
15	大同	Datong	2007	山西	Shanxi	0.0651787	0.0262484	0.0297	0.0092302	0.541	0.4353	5.01999	2.28249	10.1098	0.731184	12.2587
15	大同	Datong	2008	山西	Shanxi	0.059561	0.0267258	0.0231111	0.0097242	0.5388	0.4387	5.03285	2.28228	10.244	0.722904	12.5986
15	大同	Datong	2009	山西	Shanxi	0.0643141	0.0272519	0.025252	0.0118103	0.5114	0.4546	5.04142	2.26923	10.5122	1.91569	12.8919
15	大同	Datong	2010	山西	Shanxi	0.0630489	0.0268764	0.0232681	0.0129044	0.5189	0.4726	5.04928	2.26138	10.4816	1.32144	13.2784
15	大同	Datong	2011	山西	Shanxi	0.0634265	0.0254808	0.0231485	0.0147972	0.5379	0.4477	5.0537	2.2383	10.5636	0.833769	13.7427
15	大同	Datong	2012	山西	Shanxi	0.0649749	0.0261928	0.0233186	0.0154634	0.5387	0.4481	5.05497	2.22391	10.6642	0.872954	14.1858
15	大同	Datong	2013	山西	Shanxi	0.0673266	0.0262725	0.0247814	0.0162727	0.5007	0.4851	5.17389	2.18358	10.6861	1.0434	14.5882
15	大同	Datong	2014	山西	Shanxi	0.0690918	0.0273536	0.0253426	0.0163956	0.4741	0.5131	5.17897	2.18144	10.7158	1.10857	14.9504
15	大同	Datong	2015	山西	Shanxi	0.0690065	0.0260382	0.0262677	0.0167005	0.4509	0.5351	5.05612	2.1712	10.7825	1.19927	15.2824
15	大同	Datong	2016	山西	Shanxi	0.0736678	0.026297	0.0301326	0.0172381	0.3891	0.5953	5.06259	2.13988	10.7301	1.3085	15.5924
15	大同	Datong	2017	山西	Shanxi	0.072145	0.0257173	0.0283167	0.018111	0.3854	0.6	5.0689	2.15836	10.8033	1.20899	16.0076
16	阳泉	Yangquan	2003	山西	Shanxi	0.0231289	0.0094405	0.0100046	0.0036838	0.6128	0.3798	4.17377	1.87506	9.55315	0.848046	10.8817
16	阳泉	Yangquan	2004	山西	Shanxi	0.0219069	0.0068199	0.0111382	0.0039489	0.6274	0.3668	4.17991	1.85733	9.72317	0.830006	10.964
16	阳泉	Yangquan	2005	山西	Shanxi	0.0227094	0.0073694	0.0110193	0.0043207	0.5591	0.4346	4.18419	1.84298	9.92137	0.762406	11.097
16	阳泉	Yangquan	2006	山西	Shanxi	0.0264769	0.0101041	0.0114531	0.0049197	0.5904	0.4034	4.196	1.8504	10.0976	0.779613	11.261
16	阳泉	Yangquan	2007	山西	Shanxi	0.0252204	0.0100506	0.0105245	0.0046453	0.5917	0.4024	4.20782	1.8504	10.2337	0.822838	11.4884
16	阳泉	Yangquan	2008	山西	Shanxi	0.0256126	0.0099623	0.0104087	0.0052415	0.6156	0.378	4.2198	1.84392	10.2289	0.844605	11.8284
16	阳泉	Yangquan	2009	山西	Shanxi	0.0555687	0.0094979	0.0395664	0.0065044	0.5543	0.4395	4.23062	1.83998	10.4468	0.971644	12.1216
16	阳泉	Yangquan	2010	山西	Shanxi	0.0544038	0.0120767	0.0356983	0.0066288	0.5707	0.4232	4.23584	1.99826	10.6568	1.00812	12.5082
16	阳泉	Yangquan	2011	山西	Shanxi	0.0470453	0.0095971	0.0303325	0.0071157	0.5661	0.427	4.2442	1.82347	10.7846	0.929431	12.9725
16	阳泉	Yangquan	2012	山西	Shanxi	0.0469857	0.010048	0.0293841	0.0075535	0.553	0.441	4.25135	1.98064	10.9259	0.998358	13.4155
16	阳泉	Yangquan	2013	山西	Shanxi	0.0278444	0.009269	0.010807	0.0077683	0.5377	0.4559	4.25845	1.93862	10.921	1.18624	13.8179
16	阳泉	Yangquan	2014	山西	Shanxi	0.0270274	0.0089735	0.0107099	0.0073439	0.4973	0.4959	4.26127	1.78032	12.0145	1.28663	14.1801
16	阳泉	Yangquan	2015	山西	Shanxi	0.026821	0.0089223	0.0103195	0.0075792	0.4554	0.5389	4.24878	1.76358	10.8704	1.39415	14.5121
16	阳泉	Yangquan	2016	山西	Shanxi	0.0279975	0.0089566	0.0119602	0.0070807	0.4241	0.5704	4.2485	1.77815	10.9032	1.35609	14.8221
16	阳泉	Yangquan	2017	山西	Shanxi	0.0262734	0.0089126	0.0101605	0.0072003	0.4249	0.5706	4.2485	1.70757	10.9564	1.51922	15.2374
16	阳泉	Yangquan	2018	山西	Shanxi	0.0277301	0.0083018	0.0109884	0.0084399	0.436	0.5604	4.2485	1.70757	11.1283	1.56363	15.616
16	阳泉	Yangquan	2019	山西	Shanxi	0.0282078	0.0087979	0.0108127	0.0085973	0.4208	0.5757	4.23411	1.70757	11.0672	1.78264	15.9993
17	长治	Changzhi	2003	山西	Shanxi	0.0221859	0.0098511	0.0096123	0.0027225	0.6762	0.306	4.1954	1.95424	9.7487	0.954611	11.1197
17	长治	Changzhi	2004	山西	Shanxi	0.0228319	0.0096343	0.0101451	0.0030524	0.6992	0.2842	4.19177	1.95424	9.94305	1.07762	11.202
17	长治	Changzhi	2005	山西	Shanxi	0.0235934	0.0103065	0.0099385	0.0033484	0.4636	0.5232	4.21479	1.99996	10.0567	0.965368	11.3351
17	长治	Changzhi	2006	山西	Shanxi	0.0232074	0.0101132	0.009604	0.0034903	0.4366	0.5533	4.2296	2.00204	10.1105	0.974281	11.4991
17	长治	Changzhi	2007	山西	Shanxi	0.0275836	0.01094	0.0119876	0.004656	0.5013	0.4822	4.22244	2.02526	10.8778	1.03873	11.7264
17	长治	Changzhi	2008	山西	Shanxi	0.0272802	0.011181	0.0119282	0.004171	0.5133	0.475	4.24133	2.01745	10.293	1.03196	12.0664
17	长治	Changzhi	2009	山西	Shanxi	0.0320773	0.0107263	0.0168547	0.0044964	0.4941	0.4955	4.24563	2.01229	10.2831	1.11241	12.3597
17	长治	Changzhi	2010	山西	Shanxi	0.028543	0.0117212	0.0121585	0.0046633	0.4819	0.5071	4.28648	2.01064	10.3436	1.54834	12.7462
17	长治	Changzhi	2011	山西	Shanxi	0.0316688	0.0117199	0.0146392	0.0053098	0.4996	0.4885	4.29183	2.00385	10.5153	1.22382	13.2105
17	长治	Changzhi	2012	山西	Shanxi	0.0323808	0.0118066	0.0149908	0.0055833	0.5122	0.4769	4.25845	1.99537	10.6294	1.33755	13.6536
17	长治	Changzhi	2013	山西	Shanxi	0.034215	0.0116305	0.0180358	0.0045487	0.5072	0.4823	4.26268	1.9735	10.7944	1.42424	14.056
17	长治	Changzhi	2014	山西	Shanxi	0.0371911	0.0121493	0.0195585	0.0054832	0.478	0.5124	4.30406	1.95713	10.7396	1.56587	14.4182
17	长治	Changzhi	2015	山西	Shanxi	0.0380534	0.0109625	0.0201882	0.0069027	0.4327	0.5573	4.29688	1.93847	10.7115	1.81247	14.7502
17	长治	Changzhi	2016	山西	Shanxi	0.0396558	0.0144868	0.0191902	0.0059788	0.407	0.5833	4.30406	1.95424	10.7494	1.88194	15.0602
17	长治	Changzhi	2017	山西	Shanxi	0.03484	0.0132372	0.0147702	0.0068326	0.379	0.6119	4.30406	1.95424	10.7935	2.05558	15.4754
17	长治	Changzhi	2018	山西	Shanxi	0.0373322	0.0153999	0.0149338	0.0069986	0.3758	0.6162	4.31749	1.95424	10.8785	2.12735	15.8541
17	长治	Changzhi	2019	山西	Shanxi	0.0571418	0.024423	0.0217391	0.0109797	0.5002	0.4818	5.05625	2.19312	10.9186	1.35656	16.2374
18	晋城	Jincheng	2003	山西	Shanxi	0.0150384	0.0062616	0.0062952	0.0024816	0.5881	0.3994	3.33861	1.70757	9.76107	1.12801	10.8149
18	晋城	Jincheng	2004	山西	Shanxi	0.0157931	0.0065149	0.0076624	0.0016157	0.6049	0.3817	3.3935	1.77815	9.95105	1.53848	10.8972
18	晋城	Jincheng	2005	山西	Shanxi	0.0151108	0.0055495	0.0076778	0.0018835	0.6946	0.2971	3.41477	1.65925	10.2395	1.0608	11.0302
18	晋城	Jincheng	2006	山西	Shanxi	0.0144903	0.0061218	0.0064446	0.0019238	0.4042	0.5863	3.45663	1.63939	9.98322	2.05335	11.1942
18	晋城	Jincheng	2007	山西	Shanxi	0.0145086	0.0061952	0.0062444	0.002069	0.4086	0.5819	3.49043	1.65408	10.1154	2.04545	11.4216
18	晋城	Jincheng	2008	山西	Shanxi	0.0155804	0.0061798	0.0071596	0.0022411	0.3426	0.6498	3.60387	1.67052	10.3634	2.36352	11.7616
18	晋城	Jincheng	2009	山西	Shanxi	0.0186925	0.0064933	0.0090496	0.0031496	0.3707	0.6201	3.53514	1.79393	10.5763	2.421	12.0548
18	晋城	Jincheng	2010	山西	Shanxi	0.0193585	0.0066063	0.0095584	0.0031938	0.4144	0.5769	3.55134	1.81238	10.5315	2.37569	12.4413
18	晋城	Jincheng	2011	山西	Shanxi	0.0174755	0.0063322	0.0071174	0.0040258	0.4485	0.5457	3.56671	1.82092	10.5387	2.51281	12.9056
18	晋城	Jincheng	2012	山西	Shanxi	0.0189511	0.0068761	0.0075017	0.0045733	0.4332	0.5612	3.58906	1.80284	10.6511	2.72339	13.3487
18	晋城	Jincheng	2013	山西	Shanxi	0.019579	0.0072217	0.0078515	0.0045058	0.4124	0.5827	3.6055	1.79246	10.9705	2.8109	13.7512
18	晋城	Jincheng	2014	山西	Shanxi	0.0200039	0.0072167	0.0080922	0.0046951	0.3676	0.6278	3.61631	1.76626	10.7626	2.9258	14.1133
18	晋城	Jincheng	2015	山西	Shanxi	0.0203041	0.0073099	0.0082872	0.004707	0.348	0.6483	3.63098	1.75656	10.7996	3.12078	14.4453
18	晋城	Jincheng	2016	山西	Shanxi	0.0220745	0.0083098	0.0090815	0.0046831	0.324	0.6731	3.63759	1.77815	10.8353	3.31195	14.7553
18	晋城	Jincheng	2017	山西	Shanxi	0.0222507	0.0082245	0.0092679	0.0047583	0.3034	0.694	3.66356	1.77815	10.9006	3.46255	15.1706
18	晋城	Jincheng	2018	山西	Shanxi	0.0229448	0.008375	0.0098955	0.0046743	0.315	0.683	3.68888	1.62325	11.0865	3.2662	15.5492
18	晋城	Jincheng	2019	山西	Shanxi	0.0247444	0.0084036	0.0105522	0.0057886	0.3028	0.6947	3.68888	1.70757	11.1295	3.4656	15.9325
19	朔州	Shuozhou	2003	山西	Shanxi	0.0173451	0.0086437	0.0070407	0.0016607	0.618	0.3051	4.05439	1.95424	9.25033	1.12899	10.416
19	朔州	Shuozhou	2004	山西	Shanxi	0.0163033	0.0091081	0.0051746	0.0020207	0.6834	0.2507	4.07805	1.99564	9.52258	0.73476	10.4983
19	朔州	Shuozhou	2005	山西	Shanxi	0.0177612	0.0095358	0.006168	0.0020574	0.697	0.2566	4.0905	2.02342	9.70821	0.733702	10.6313
19	朔州	Shuozhou	2006	山西	Shanxi	0.021348	0.0098648	0.0092228	0.0022603	0.7077	0.2426	4.11333	2.02107	9.87894	0.515464	10.7953
19	朔州	Shuozhou	2007	山西	Shanxi	0.0228886	0.0100889	0.010141	0.0026587	0.6961	0.2583	4.13453	2.02625	10.0946	0.384229	11.0227
19	朔州	Shuozhou	2008	山西	Shanxi	0.0219232	0.0102018	0.0089227	0.0027987	0.703	0.2633	4.14646	2.02612	11.442	0.492014	11.3627
19	朔州	Shuozhou	2009	山西	Shanxi	0.0232875	0.0106962	0.0089022	0.003689	0.6689	0.3066	4.16029	2.01932	11.7038	0.339188	11.6559
19	朔州	Shuozhou	2010	山西	Shanxi	0.0240105	0.0113679	0.0093938	0.0032488	0.6228	0.3432	4.177	2.02181	11.8915	0.620897	12.0425
19	朔州	Shuozhou	2011	山西	Shanxi	0.0247208	0.0113691	0.0092714	0.0040803	0.6413	0.3308	4.2683	2.01895	12.0236	0.325748	12.5068
19	朔州	Shuozhou	2012	山西	Shanxi	0.0247204	0.0118226	0.0087254	0.0041723	0.6315	0.3384	4.27249	2.00243	12.1756	0.337382	12.9498
19	朔州	Shuozhou	2013	山西	Shanxi	0.022499	0.0117688	0.0072257	0.0035045	0.5877	0.3749	4.27805	2.03003	11.2707	0.364705	13.3522
19	朔州	Shuozhou	2014	山西	Shanxi	0.0237041	0.0116436	0.008729	0.0033314	0.5665	0.3954	4.28359	1.89209	12.0358	0.385498	13.7144
19	朔州	Shuozhou	2015	山西	Shanxi	0.0240122	0.0110207	0.009038	0.0039535	0.4438	0.5204	4.20125	1.84092	10.9097	0.505827	14.0464
19	朔州	Shuozhou	2016	山西	Shanxi	0.0262621	0.0113886	0.0098021	0.0050714	0.4247	0.5384	4.20469	1.81954	11.7287	0.85828	14.3564
19	朔州	Shuozhou	2017	山西	Shanxi	0.0214911	0.0097641	0.0067609	0.0049662	0.3742	0.5919	4.21951	1.81954	11.7557	0.762344	14.7717
19	朔州	Shuozhou	2018	山西	Shanxi	0.0242014	0.0115466	0.0077107	0.0049441	0.3643	0.6071	4.21951	1.81954	11.2457	0.957164	15.1503
20	忻州	Xinzhou	2003	山西	Shanxi	0.0186737	0.0071914	0.0105242	0.0009582	0.4422	0.4103	3.933	1.75587	8.55987	1.96319	8.93366
20	忻州	Xinzhou	2004	山西	Shanxi	0.0180786	0.0066283	0.0104492	0.0010012	0.3134	0.5159	3.94313	1.70757	8.47533	2.23777	9.01596
20	忻州	Xinzhou	2005	山西	Shanxi	0.0191456	0.0066729	0.0114705	0.0010023	0.3159	0.5602	3.94391	1.7545	8.69417	1.98243	9.14897
20	忻州	Xinzhou	2006	山西	Shanxi	0.0191673	0.0065602	0.0115949	0.0010122	0.3866	0.5044	3.95124	1.75289	8.79784	1.75274	9.31296
20	忻州	Xinzhou	2007	山西	Shanxi	0.0199959	0.0067326	0.012229	0.0010343	0.397	0.4887	3.94778	1.76245	8.93563	1.78652	9.54036
20	忻州	Xinzhou	2008	山西	Shanxi	0.0216547	0.0066252	0.0139399	0.0010896	0.4238	0.4895	3.95776	1.76693	9.15588	1.1593	9.88034
20	忻州	Xinzhou	2009	山西	Shanxi	0.0245471	0.0076985	0.0156882	0.0011603	0.3404	0.58	3.96765	1.75861	9.42586	1.2397	10.1736
20	忻州	Xinzhou	2010	山西	Shanxi	0.0246341	0.0077815	0.0152446	0.0016079	0.3917	0.5294	3.96821	1.76425	9.59641	2.09616	10.5601
20	忻州	Xinzhou	2011	山西	Shanxi	0.0257016	0.0086615	0.0153786	0.0016615	0.4023	0.5258	3.97781	2.46967	9.75858	1.15007	11.0244
20	忻州	Xinzhou	2012	山西	Shanxi	0.0276365	0.0086727	0.0161866	0.0027772	0.4011	0.5281	4.01096	1.8362	9.84934	1.24911	11.4675
20	忻州	Xinzhou	2013	山西	Shanxi	0.0285715	0.0086507	0.0164138	0.003507	0.388	0.5458	4.01458	1.81538	9.93765	1.34966	11.8699
20	忻州	Xinzhou	2014	山西	Shanxi	0.0296872	0.0087717	0.0171477	0.0037678	0.2914	0.636	4.01998	1.79685	9.90393	1.51985	12.2321
20	忻州	Xinzhou	2015	山西	Shanxi	0.0303939	0.008737	0.0177744	0.0038824	0.2658	0.6585	3.99139	1.77967	9.92451	1.88052	12.5641
20	忻州	Xinzhou	2017	山西	Shanxi	0.0198645	0.0088137	0.0064908	0.00456	0.3145	0.6118	4.00733	1.77815	10.1082	2.28767	13.2894
20	忻州	Xinzhou	2018	山西	Shanxi	0.0172712	0.0052027	0.0071976	0.0048709	0.3073	0.6299	4.00733	1.59106	10.2916	2.28371	13.668
20	忻州	Xinzhou	2019	山西	Shanxi	0.0225816	0.0105327	0.0071394	0.0049095	0.268	0.6718	4.00733	1.83885	10.3762	2.34161	14.0513
21	晋中	J inzhong	2003	山西	Shanxi	0.0160771	0.0075906	0.006196	0.0022904	0.5146	0.3931	3.9667	1.77815	9.0876	1.40896	9.57824
21	晋中	J inzhong	2004	山西	Shanxi	0.0157958	0.007304	0.0061898	0.002302	0.504	0.3964	3.98564	1.77815	9.19756	1.26571	9.66054
21	晋中	J inzhong	2005	山西	Shanxi	0.0158607	0.007377	0.0059671	0.0025165	0.4046	0.5049	3.99747	1.76671	9.39225	0.978338	9.79354
21	晋中	J inzhong	2006	山西	Shanxi	0.0162138	0.0071051	0.0062885	0.0028202	0.4231	0.4992	4.02535	1.73336	9.54859	1.02774	9.95754
21	晋中	J inzhong	2007	山西	Shanxi	0.0174051	0.008261	0.0056628	0.0034814	0.4194	0.5054	4.03954	1.71867	9.73962	0.908725	10.1849
21	晋中	J inzhong	2008	山西	Shanxi	0.0192204	0.0092621	0.0059803	0.003978	0.3871	0.5317	4.0656	1.72387	9.86252	0.971683	10.5249
21	晋中	J inzhong	2009	山西	Shanxi	0.0222341	0.0106617	0.0074622	0.0041102	0.3344	0.573	4.0755	1.72115	10.0002	1.14619	10.8182
21	晋中	J inzhong	2010	山西	Shanxi	0.0228385	0.0093204	0.009139	0.0043791	0.3646	0.5477	4.08631	1.72387	10.1625	1.69566	11.2047
21	晋中	J inzhong	2011	山西	Shanxi	0.0217609	0.0077073	0.0096006	0.0044531	0.4019	0.5195	4.09101	1.73648	10.2252	1.46641	11.669
21	晋中	J inzhong	2012	山西	Shanxi	0.0211526	0.0081152	0.0076333	0.005404	0.4064	0.5147	4.09767	1.71164	10.3365	1.72407	12.1121
21	晋中	J inzhong	2013	山西	Shanxi	0.0226171	0.0081814	0.0075771	0.0068586	0.3969	0.518	4.10759	1.68664	10.4383	2.08402	12.5145
21	晋中	J inzhong	2014	山西	Shanxi	0.0224873	0.0081515	0.008006	0.0063297	0.3969	0.518	4.11415	1.69302	10.381	2.41834	12.8767
21	晋中	J inzhong	2015	山西	Shanxi	0.0255844	0.0080533	0.0090739	0.0084572	0.3139	0.593	4.11464	1.69749	10.3716	2.92981	13.2087
21	晋中	J inzhong	2016	山西	Shanxi	0.0340467	0.0147593	0.0096385	0.0096489	0.3009	0.6067	4.12713	1.70757	10.3794	3.33014	13.5187
21	晋中	J inzhong	2018	山西	Shanxi	0.0270227	0.0086533	0.0090156	0.0093538	0.3214	0.6057	4.14314	1.75587	10.715	3.53956	14.3126
22	吕梁	Lvliang	2003	山西	Shanxi	0.007286	0.0038707	0.0029442	0.0004711	0.6151	0.3502	3.16927	1.5563	8.72649	1.24867	8.78676
22	吕梁	Lvliang	2004	山西	Shanxi	0.0076622	0.0036378	0.0035022	0.0005222	0.6829	0.2883	3.1954	1.5563	8.99839	1.01694	8.86906
22	吕梁	Lvliang	2005	山西	Shanxi	0.0086217	0.0044088	0.003534	0.0006789	0.6	0.3793	3.20478	1.62849	9.32199	0.840006	9.00206
22	吕梁	Lvliang	2006	山西	Shanxi	0.0101954	0.0044164	0.0043127	0.0014663	0.5945	0.3821	3.24727	1.66885	9.4488	0.837992	9.16606
22	吕梁	Lvliang	2007	山西	Shanxi	0.0080158	0.0048272	0.0017063	0.0014823	0.5846	0.3955	3.28129	1.66605	9.61508	0.86739	9.39346
22	吕梁	Lvliang	2008	山西	Shanxi	0.0081591	0.004997	0.0013667	0.0017955	0.616	0.3696	3.29584	1.59073	9.96339	0.630557	9.73344
22	吕梁	Lvliang	2009	山西	Shanxi	0.0174615	0.0055971	0.0102589	0.0016054	0.4271	0.5483	3.31237	1.73191	9.69294	1.10025	10.0267
22	吕梁	Lvliang	2010	山西	Shanxi	0.0167952	0.0059357	0.0091025	0.001757	0.5026	0.4741	3.32432	1.75105	10.1417	1.9169	10.4132
22	吕梁	Lvliang	2011	山西	Shanxi	0.0172982	0.0062049	0.0092949	0.0017984	0.5882	0.3931	3.33932	1.76313	10.2324	1.65957	10.8775
22	吕梁	Lvliang	2012	山西	Shanxi	0.0149715	0.005734	0.0074695	0.001768	0.5397	0.44	3.3499	1.74005	10.2322	3.13312	11.3206
22	吕梁	Lvliang	2013	山西	Shanxi	0.0143322	0.0055628	0.0069853	0.001784	0.486	0.4918	3.33932	1.71941	10.3209	2.69078	11.723
22	吕梁	Lvliang	2014	山西	Shanxi	0.0144869	0.005662	0.0067351	0.0020898	0.3107	0.6602	3.32143	1.72016	9.96816	3.33123	12.0852
22	吕梁	Lvliang	2015	山西	Shanxi	0.014489	0.005749	0.0064945	0.0022454	0.2725	0.6999	3.33363	1.71592	9.93279	3.35111	12.4172
22	吕梁	Lvliang	2016	山西	Shanxi	0.0278474	0.0055131	0.0197619	0.0025724	0.2353	0.736	3.33221	1.70757	9.96359	3.69074	12.7272
22	吕梁	Lvliang	2017	山西	Shanxi	0.0134587	0.0065846	0.0039523	0.0029218	0.2809	0.6947	3.33221	1.70757	10.1007	3.40611	13.1425
23	临汾	Lin fen	2003	山西	Shanxi	0.0235394	0.0113569	0.0095171	0.0026654	0.5511	0.3946	4.34121	2.04532	9.10041	1.67174	9.87298
23	临汾	Lin fen	2004	山西	Shanxi	0.0228962	0.0120221	0.0090064	0.0018677	0.5728	0.3778	4.35889	2.07918	9.26748	1.51579	9.95528
23	临汾	Lin fen	2005	山西	Shanxi	0.0258788	0.0152139	0.0084468	0.002218	0.4793	0.4908	4.3594	2.06807	9.62918	1.11176	10.0883
23	临汾	Lin fen	2006	山西	Shanxi	0.0277928	0.0156162	0.0096182	0.0025584	0.4772	0.4937	4.35991	2.06985	9.76658	1.15385	10.2523
23	临汾	Lin fen	2007	山西	Shanxi	0.0328906	0.0191615	0.0106852	0.0030439	0.4738	0.4983	4.39321	2.06606	9.89126	0.989803	10.4797
23	临汾	Lin fen	2008	山西	Shanxi	0.0351611	0.0195766	0.0119915	0.003593	0.4341	0.54	4.40952	2.04661	10.004	0.8704	10.8197
23	临汾	Lin fen	2009	山西	Shanxi	0.0344557	0.0184099	0.0125309	0.0035149	0.3758	0.5902	4.42245	2.03989	10.0253	0.997217	11.1129
23	临汾	Lin fen	2010	山西	Shanxi	0.0312111	0.0143752	0.0132127	0.0036233	0.388	0.5724	4.4258	2.03846	10.0114	1.75666	11.4994
23	临汾	Lin fen	2011	山西	Shanxi	0.0319582	0.0144958	0.0135623	0.0039	0.4124	0.551	4.43201	2.04013	10.0967	1.19941	11.9637
23	临汾	Lin fen	2012	山西	Shanxi	0.03252	0.0147576	0.0136026	0.0041599	0.3901	0.5747	4.3895	2.04167	10.1668	1.32573	12.4068
23	临汾	Lin fen	2013	山西	Shanxi	0.032821	0.0149008	0.013622	0.0042982	0.3248	0.6367	4.3895	2.00975	10.3091	1.53311	12.8093
23	临汾	Lin fen	2014	山西	Shanxi	0.0341187	0.0149638	0.0143225	0.0048323	0.2872	0.6728	4.3895	2.00424	10.1623	1.788	13.1714
23	临汾	Lin fen	2015	山西	Shanxi	0.0350239	0.0150924	0.0145829	0.0053486	0.2234	0.7399	4.39358	1.98793	10.1554	2.20796	13.5034
23	临汾	Lin fen	2016	山西	Shanxi	0.0359094	0.0152428	0.0154092	0.0052574	0.2182	0.7483	4.39445	1.99564	10.197	2.35455	13.8134
23	临汾	Lin fen	2017	山西	Shanxi	0.0350484	0.015017	0.0144987	0.0055326	0.2186	0.7526	4.40672	1.95424	10.2717	2.29876	14.2287
23	临汾	Lin fen	2018	山西	Shanxi	0.0369145	0.0154967	0.0160631	0.0053547	0.2202	0.7552	4.40672	1.95424	10.353	2.40071	14.6073
24	运城	Yuncheng	2003	山西	Shanxi	0.0143584	0.0080065	0.0043099	0.002042	0.5325	0.3861	4.12891	1.89209	8.87403	2.15723	9.29229
24	运城	Yuncheng	2004	山西	Shanxi	0.0159903	0.0095366	0.0043099	0.0021438	0.4711	0.4439	4.14155	2.02119	8.93379	2.40991	9.37459
24	运城	Yuncheng	2005	山西	Shanxi	0.0157157	0.0095351	0.0040146	0.0021659	0.301	0.6241	4.14504	1.99878	9.19918	1.86561	9.50759
24	运城	Yuncheng	2006	山西	Shanxi	0.016316	0.0099365	0.0040266	0.0023529	0.3036	0.6245	4.15434	1.95497	9.31534	1.76125	9.67159
24	运城	Yuncheng	2007	山西	Shanxi	0.0163224	0.0102857	0.0041503	0.0018864	0.2748	0.6557	4.17715	1.95842	9.31533	1.99533	9.89899
24	运城	Yuncheng	2008	山西	Shanxi	0.0242248	0.0122292	0.0098202	0.0021754	0.2755	0.6588	4.18586	2.03535	9.55237	1.72058	10.239
24	运城	Yuncheng	2009	山西	Shanxi	0.0276977	0.0121885	0.0139584	0.0015508	0.287	0.6312	4.18799	1.97585	9.70917	1.60201	10.5322
24	运城	Yuncheng	2010	山西	Shanxi	0.028875	0.0119718	0.0149489	0.0019544	0.2877	0.6346	4.18829	2.04238	9.78081	1.46912	10.9188
24	运城	Yuncheng	2011	山西	Shanxi	0.0302562	0.013099	0.0150968	0.0020604	0.3085	0.6174	4.22537	2.06752	9.92583	1.54417	11.3831
24	运城	Yuncheng	2012	山西	Shanxi	0.030769	0.0131302	0.0150968	0.002542	0.3323	0.5994	4.22975	2.07383	10.0709	1.40379	11.8261
24	运城	Yuncheng	2013	山西	Shanxi	0.0310498	0.0123096	0.0151965	0.0035436	0.3101	0.62	4.23555	1.97612	10.1765	1.34955	12.2286
24	运城	Yuncheng	2014	山西	Shanxi	0.0318463	0.0124385	0.0151965	0.0042113	0.3096	0.6284	4.24133	1.93651	10.2967	1.21883	12.5907
24	运城	Yuncheng	2015	山西	Shanxi	0.0299644	0.0078583	0.0168758	0.0052303	0.2944	0.6456	4.222	1.94517	10.3174	1.95234	12.9227
24	运城	Yuncheng	2016	山西	Shanxi	0.0346172	0.0122435	0.0167898	0.0055838	0.2934	0.6466	4.2485	1.95424	10.3785	1.98628	13.2327
24	运城	Yuncheng	2017	山西	Shanxi	0.0205045	0.0124974	0.001607	0.0064001	0.2861	0.6539	4.23411	1.95424	10.4627	1.91471	13.648
26	通辽	Tongliao	2003	内蒙古	Inner Mongolia	0.0200284	0.0096589	0.008429	0.0019405	0.441	0.3479	4.3844	1.95424	9.40146	0.641692	9.83558
26	通辽	Tongliao	2004	内蒙古	Inner Mongolia	0.0139671	0.0083144	0.0036823	0.0019705	0.4769	0.3444	4.38328	1.81954	9.53163	0.656858	9.8907
26	通辽	Tongliao	2005	内蒙古	Inner Mongolia	0.0169959	0.0093616	0.0055482	0.0020861	0.4573	0.3605	4.38851	1.90363	9.69375	0.606741	9.98237
26	通辽	Tongliao	2006	内蒙古	Inner Mongolia	0.0180521	0.0089876	0.0069784	0.0020861	0.4764	0.3547	4.39753	1.82737	9.82385	0.659414	10.1445
26	通辽	Tongliao	2007	内蒙古	Inner Mongolia	0.022043	0.0094292	0.0091029	0.0035109	0.5754	0.2961	4.40928	1.87783	10.1844	0.56872	10.3927
26	通辽	Tongliao	2008	内蒙古	Inner Mongolia	0.0233857	0.0099263	0.0096616	0.0037978	0.6107	0.275	4.41013	1.96848	10.4656	0.66894	10.7567
26	通辽	Tongliao	2009	内蒙古	Inner Mongolia	0.0236069	0.010323	0.0091293	0.0041547	0.5991	0.3033	4.33467	1.92891	10.6622	0.499564	11.1013
26	通辽	Tongliao	2010	内蒙古	Inner Mongolia	0.0241482	0.0092704	0.0094491	0.0054286	0.6278	0.2758	4.3399	1.76649	10.8166	0.315395	11.487
26	通辽	Tongliao	2011	内蒙古	Inner Mongolia	0.0252706	0.0090538	0.0105482	0.0056685	0.6398	0.2636	4.34769	1.82387	10.9677	0.613541	11.9463
26	通辽	Tongliao	2012	内蒙古	Inner Mongolia	0.0278835	0.0093885	0.0123462	0.0061488	0.6283	0.2919	4.4403	1.8707	11.0637	0.508954	12.3974
26	通辽	Tongliao	2013	内蒙古	Inner Mongolia	0.0296329	0.0111549	0.0125496	0.0059284	0.6065	0.3141	4.45085	1.83008	11.3265	0.609159	12.8256
26	通辽	Tongliao	2014	内蒙古	Inner Mongolia	0.0290787	0.0105204	0.0108632	0.0076952	0.5207	0.398	4.45202	1.71189	11.1086	0.616704	13.2278
26	通辽	Tongliao	2015	内蒙古	Inner Mongolia	0.0284325	0.008393	0.0131353	0.0069042	0.4981	0.396	4.44781	1.72509	11.0707	1.1209	13.5594
26	通辽	Tongliao	2017	内蒙古	Inner Mongolia	0.0270349	0.012273	0.0066889	0.008073	0.3429	0.5252	4.43082	1.87506	10.6053	1.60011	13.9582
26	通辽	Tongliao	2018	内蒙古	Inner Mongolia	0.031655	0.0072759	0.0162259	0.0081532	0.3252	0.5498	4.43082	1.92428	10.6165	1.8015	14.0307
26	通辽	Tongliao	2019	内蒙古	Inner Mongolia	0.03962	0.008061	0.0234058	0.0081532	0.2695	0.6099	4.43082	1.70757	10.5573	2.01694	14.1168
27	乌兰察布	Ulanqab	2003	内蒙古	Inner Mongolia	0.007957	0.0039688	0.0024493	0.001539	0.3835	0.5959	3.24999	1.32222	9.36666	0.748353	9.65072
27	乌兰察布	Ulanqab	2004	内蒙古	Inner Mongolia	0.0083355	0.0041353	0.0024493	0.001751	0.3815	0.5905	3.2627	1.59106	9.44423	0.639977	9.70584
27	乌兰察布	Ulanqab	2005	内蒙古	Inner Mongolia	0.008903	0.0046397	0.0024493	0.0018141	0.3527	0.5945	3.36971	1.61002	9.10498	0.862602	9.79751
27	乌兰察布	Ulanqab	2006	内蒙古	Inner Mongolia	0.0094228	0.0046838	0.0027707	0.0019683	0.3791	0.5859	3.38235	1.60584	9.6698	1.01645	9.95963
27	乌兰察布	Ulanqab	2007	内蒙古	Inner Mongolia	0.0112228	0.0060588	0.0030774	0.0020866	0.4226	0.5463	3.39752	1.4456	9.93145	0.813148	10.2078
27	乌兰察布	Ulanqab	2008	内蒙古	Inner Mongolia	0.0122684	0.006175	0.0037539	0.0023394	0.4378	0.5317	3.40718	1.38021	9.91491	0.676192	10.5719
27	乌兰察布	Ulanqab	2009	内蒙古	Inner Mongolia	0.0126675	0.0063323	0.0039834	0.0023518	0.4743	0.4959	3.41345	1.4014	10.2849	0.890796	10.9164
27	乌兰察布	Ulanqab	2010	内蒙古	Inner Mongolia	0.0126768	0.0064672	0.0038	0.0024096	0.5128	0.4571	3.41609	1.41664	10.4503	1.06884	11.3021
27	乌兰察布	Ulanqab	2011	内蒙古	Inner Mongolia	0.0128538	0.0065295	0.0038684	0.0024559	0.5326	0.4371	3.41115	1.67164	10.4949	0.977264	11.7615
27	乌兰察布	Ulanqab	2012	内蒙古	Inner Mongolia	0.0130835	0.0057178	0.0063274	0.0010383	0.5391	0.4317	3.47197	1.63033	10.7336	1.06571	12.2126
27	乌兰察布	Ulanqab	2013	内蒙古	Inner Mongolia	0.0141402	0.003724	0.0047061	0.0057101	0.4909	0.479	3.44681	1.62294	10.8155	1.2128	12.6407
27	乌兰察布	Ulanqab	2014	内蒙古	Inner Mongolia	0.0144603	0.0038677	0.0047279	0.0058647	0.4867	0.4866	3.45316	1.46255	10.8016	1.26305	13.043
27	乌兰察布	Ulanqab	2017	内蒙古	Inner Mongolia	0.0164661	0.006419	0.0040098	0.0060372	0.377	0.5973	3.43399	1.59106	10.5319	2.08968	13.7734
27	乌兰察布	Ulanqab	2018	内蒙古	Inner Mongolia	0.017478	0.0065551	0.0035195	0.0074034	0.3873	0.5849	3.43399	1.59106	10.6249	2.00729	13.8459
27	乌兰察布	Ulanqab	2019	内蒙古	Inner Mongolia	0.016419	0.0066151	0.0023865	0.0074174	0.4002	0.5755	3.46574	1.59106	10.8376	1.69097	13.9319
28	鄂尔多斯	Erdos	2003	内蒙古	Inner Mongolia	0.0078118	0.0025301	0.0034275	0.0018542	0.5968	0.3701	3.08831	1.32222	10.2494	1.55959	10.5845
28	鄂尔多斯	Erdos	2004	内蒙古	Inner Mongolia	0.008574	0.0026547	0.0037237	0.0021955	0.5728	0.4034	3.11928	1.32222	10.4739	1.595	10.6396
28	鄂尔多斯	Erdos	2005	内蒙古	Inner Mongolia	0.0107264	0.0041843	0.0041463	0.0023958	0.3928	0.595	3.1381	1.43902	10.615	1.20302	10.7313
28	鄂尔多斯	Erdos	2006	内蒙古	Inner Mongolia	0.0114865	0.0046438	0.0040579	0.0027848	0.3936	0.5977	3.16674	1.45255	10.8665	1.20504	10.8934
28	鄂尔多斯	Erdos	2007	内蒙古	Inner Mongolia	0.0173008	0.0050119	0.0041348	0.0081541	0.3952	0.5981	3.19212	1.4612	11.2348	1.05859	11.1416
28	鄂尔多斯	Erdos	2008	内蒙古	Inner Mongolia	0.0193123	0.0042731	0.0056445	0.0093947	0.3946	0.6	3.21205	1.48911	11.4654	0.918669	11.5057
28	鄂尔多斯	Erdos	2009	内蒙古	Inner Mongolia	0.0189821	0.0037361	0.0053492	0.0098968	0.3951	0.6017	3.2312	1.5197	11.6738	1.5171	11.8502
28	鄂尔多斯	Erdos	2010	内蒙古	Inner Mongolia	0.0252699	0.004539	0.0069399	0.0137911	0.3922	0.605	3.25887	1.49164	12.4254	0.453623	12.236
28	鄂尔多斯	Erdos	2011	内蒙古	Inner Mongolia	0.0239523	0.0060356	0.0063004	0.0116163	0.3929	0.6053	3.26957	1.51255	11.7641	1.67374	12.6953
28	鄂尔多斯	Erdos	2012	内蒙古	Inner Mongolia	0.0269996	0.006817	0.0072627	0.0129199	0.3959	0.6023	3.26957	1.66238	11.8587	1.64981	13.1464
28	鄂尔多斯	Erdos	2013	内蒙古	Inner Mongolia	0.0346446	0.0073493	0.0093772	0.0179181	0.3729	0.6255	3.29213	1.53744	12.6947	1.66769	13.5745
28	鄂尔多斯	Erdos	2014	内蒙古	Inner Mongolia	0.0350244	0.0075252	0.0094834	0.0180158	0.365	0.6334	3.31054	1.55449	11.9389	1.77148	13.9768
28	鄂尔多斯	Erdos	2015	内蒙古	Inner Mongolia	0.0359062	0.0080624	0.0097462	0.0180977	0.3587	0.6399	3.33506	1.70191	11.93	1.75437	14.3083
28	鄂尔多斯	Erdos	2016	内蒙古	Inner Mongolia	0.0372297	0.0108935	0.0079734	0.0183628	0.3532	0.6455	3.3673	1.70757	11.9538	1.96396	14.5868
28	鄂尔多斯	Erdos	2017	内蒙古	Inner Mongolia	0.0373556	0.0104499	0.0085576	0.0183482	0.3357	0.6622	3.4012	1.75587	11.6244	2.93402	14.7072
28	鄂尔多斯	Erdos	2018	内蒙古	Inner Mongolia	0.0389877	0.0111723	0.0102254	0.01759	0.3183	0.6797	3.4012	1.75587	11.6818	2.95666	14.7797
28	鄂尔多斯	Erdos	2019	内蒙古	Inner Mongolia	0.0413322	0.0122327	0.0109054	0.0181941	0.3362	0.6622	3.43399	1.85733	11.685	2.95552	14.8657
29	巴彦淖尔	Bayannur	2003	内蒙古	Inner Mongolia	0.012757	0.0064443	0.0048795	0.0014332	0.2666	0.4413	3.95393	1.77815	9.15904	0.932228	9.91388
29	巴彦淖尔	Bayannur	2004	内蒙古	Inner Mongolia	0.0130997	0.0066075	0.0049612	0.001531	0.2948	0.4312	3.9993	1.77815	9.33485	0.841712	9.969
29	巴彦淖尔	Bayannur	2005	内蒙古	Inner Mongolia	0.0131913	0.0063638	0.0052113	0.0016162	0.3361	0.4118	3.97519	1.7814	9.51657	0.9248	10.0607
29	巴彦淖尔	Bayannur	2006	内蒙古	Inner Mongolia	0.0142516	0.0067254	0.0054323	0.0020939	0.3832	0.3846	3.98954	1.78075	9.69407	1.05309	10.2228
29	巴彦淖尔	Bayannur	2007	内蒙古	Inner Mongolia	0.0159057	0.0067048	0.0066443	0.0025566	0.4202	0.3627	4.00824	1.76738	9.91556	0.922275	10.471
29	巴彦淖尔	Bayannur	2008	内蒙古	Inner Mongolia	0.0165569	0.0068803	0.0068305	0.0028461	0.4668	0.3677	4.02124	1.76893	10.0847	0.961725	10.835
29	巴彦淖尔	Bayannur	2009	内蒙古	Inner Mongolia	0.0171783	0.0069383	0.0059875	0.0042526	0.4963	0.3383	3.98155	1.73576	10.2888	0.993812	11.1796
29	巴彦淖尔	Bayannur	2010	内蒙古	Inner Mongolia	0.0173718	0.0068589	0.0062268	0.0042861	0.5012	0.3244	4.033	1.70783	10.4172	0.733671	11.5653
29	巴彦淖尔	Bayannur	2011	内蒙古	Inner Mongolia	0.0172494	0.0057748	0.0067689	0.0047057	0.4953	0.3286	4.03424	1.61448	10.537	1.16485	12.0246
29	巴彦淖尔	Bayannur	2012	内蒙古	Inner Mongolia	0.0190952	0.0060831	0.0083077	0.0047044	0.5211	0.3137	4.02892	1.58838	10.6837	1.21039	12.4757
29	巴彦淖尔	Bayannur	2013	内蒙古	Inner Mongolia	0.0217675	0.0079973	0.0081444	0.0056258	0.5274	0.3129	4.08766	1.66661	10.6936	0.99003	12.9039
29	巴彦淖尔	Bayannur	2014	内蒙古	Inner Mongolia	0.0234102	0.0060407	0.0083585	0.009011	0.5127	0.3269	3.97594	1.64088	10.8142	1.38468	13.3061
29	巴彦淖尔	Bayannur	2015	内蒙古	Inner Mongolia	0.0216366	0.0049526	0.0105034	0.0061805	0.4705	0.3788	3.95182	1.54008	10.8616	1.3947	13.6377
29	巴彦淖尔	Bayannur	2016	内蒙古	Inner Mongolia	0.0224432	0.0047824	0.0109707	0.00669	0.4618	0.3986	3.95124	1.47712	10.8932	1.49041	13.9162
29	巴彦淖尔	Bayannur	2017	内蒙古	Inner Mongolia	0.0227707	0.0074182	0.0089042	0.0064483	0.356	0.4693	3.95124	1.5563	10.6857	1.94515	14.0366
29	巴彦淖尔	Bayannur	2018	内蒙古	Inner Mongolia	0.0214154	0.0060019	0.0089625	0.006451	0.357	0.4609	3.95124	1.5563	10.7985	1.8832	14.109
29	巴彦淖尔	Bayannur	2019	内蒙古	Inner Mongolia	0.0192497	0.0048172	0.0077611	0.0066713	0.2934	0.523	3.95124	1.5563	10.887	1.60471	14.1951
30	呼和浩特	Hohhot	2003	内蒙古	Inner Mongolia	0.040122	0.0189579	0.0138351	0.0073289	0.4002	0.5739	4.69775	2.24055	10.1029	1.17945	12.0188
30	呼和浩特	Hohhot	2004	内蒙古	Inner Mongolia	0.0441778	0.0192582	0.0161164	0.0088031	0.3995	0.5775	4.69866	2.18469	10.3604	1.21387	12.0739
30	呼和浩特	Hohhot	2005	内蒙古	Inner Mongolia	0.0439497	0.0178126	0.0162622	0.0098749	0.2891	0.6887	4.69702	2.178	10.447	1.52582	12.1656
30	呼和浩特	Hohhot	2006	内蒙古	Inner Mongolia	0.0479786	0.019487	0.0160732	0.0124184	0.3057	0.6742	4.71411	2.18673	10.6062	0.897616	12.3277
30	呼和浩特	Hohhot	2007	内蒙古	Inner Mongolia	0.0495684	0.0192128	0.0173394	0.0130161	0.2964	0.6839	4.73988	2.24264	10.7969	1.46576	12.5759
30	呼和浩特	Hohhot	2008	内蒙古	Inner Mongolia	0.0525978	0.0200701	0.0184362	0.0140915	0.2931	0.6881	4.75961	2.21168	10.9615	1.52944	12.9399
30	呼和浩特	Hohhot	2009	内蒙古	Inner Mongolia	0.0602632	0.0205965	0.0215849	0.0180818	0.2726	0.712	4.77736	2.18724	11.1788	1.60463	13.2845
30	呼和浩特	Hohhot	2010	内蒙古	Inner Mongolia	0.0671472	0.0264061	0.0208037	0.0199374	0.1961	0.7866	4.79215	2.22554	11.1938	0.698171	13.6702
30	呼和浩特	Hohhot	2011	内蒙古	Inner Mongolia	0.0639228	0.0219402	0.0249516	0.017031	0.2702	0.7137	4.80811	2.23406	11.7081	2.00732	14.1295
30	呼和浩特	Hohhot	2012	内蒙古	Inner Mongolia	0.0588919	0.0196178	0.0203777	0.0188964	0.2639	0.7212	4.80402	2.20863	11.3516	2.05202	14.5806
30	呼和浩特	Hohhot	2013	内蒙古	Inner Mongolia	0.0644892	0.0212199	0.0229834	0.0202859	0.2371	0.7486	4.82511	2.21558	11.9747	2.05863	15.0088
30	呼和浩特	Hohhot	2014	内蒙古	Inner Mongolia	0.0638043	0.0191943	0.0233503	0.0212598	0.2129	0.7748	4.85047	2.21977	11.5316	2.28176	15.411
30	呼和浩特	Hohhot	2015	内蒙古	Inner Mongolia	0.0752786	0.0225001	0.0294296	0.0233489	0.2073	0.7811	4.8683	2.2124	11.5846	2.49682	15.7425
30	呼和浩特	Hohhot	2016	内蒙古	Inner Mongolia	0.0821367	0.0251926	0.0314709	0.0254731	0.2039	0.7859	4.8828	2.22531	11.6001	2.4386	16.021
30	呼和浩特	Hohhot	2017	内蒙古	Inner Mongolia	0.0847132	0.0258298	0.0323916	0.0264918	0.2481	0.7414	4.90527	2.22531	11.5101	3.36708	16.1414
30	呼和浩特	Hohhot	2019	内蒙古	Inner Mongolia	0.0811314	0.021647	0.034015	0.0254693	0.2566	0.7322	4.94876	2.24055	11.1637	3.70857	16.3
31	包头	Baotou	2003	内蒙古	Inner Mongolia	0.0471975	0.0218032	0.0165957	0.0087986	0.5876	0.3933	5.18195	2.2833	10.0129	0.602144	12.3784
31	包头	Baotou	2004	内蒙古	Inner Mongolia	0.0507341	0.022965	0.017091	0.010678	0.5849	0.3957	4.90868	2.2833	10.5856	0.484101	12.4335
31	包头	Baotou	2005	内蒙古	Inner Mongolia	0.0534964	0.0232489	0.0176435	0.012604	0.5278	0.4601	4.91059	2.27126	10.879	0.446011	12.5252
31	包头	Baotou	2006	内蒙古	Inner Mongolia	0.0555919	0.0243739	0.0174573	0.0137607	0.5333	0.4542	4.92268	2.27646	11.0279	0.5121	12.6873
31	包头	Baotou	2007	内蒙古	Inner Mongolia	0.0581056	0.0244054	0.0190434	0.0146568	0.4868	0.501	4.93527	2.27279	11.2516	0.452593	12.9355
31	包头	Baotou	2008	内蒙古	Inner Mongolia	0.0590792	0.0241413	0.0193215	0.0156164	0.4877	0.501	4.94492	2.25895	11.2769	0.418033	13.2995
31	包头	Baotou	2009	内蒙古	Inner Mongolia	0.0597511	0.0242003	0.0187705	0.0167802	0.5228	0.4683	4.95216	2.24189	11.4719	0.39944	13.6441
31	包头	Baotou	2010	内蒙古	Inner Mongolia	0.0623208	0.0241568	0.0198385	0.0183256	0.5268	0.4612	4.95934	2.22917	11.5683	0.325339	14.0298
31	包头	Baotou	2011	内蒙古	Inner Mongolia	0.0609638	0.0240791	0.0203669	0.0165179	0.5253	0.4641	4.96912	2.22902	11.6945	0.488546	14.4892
31	包头	Baotou	2012	内蒙古	Inner Mongolia	0.0645218	0.0250889	0.0225596	0.0168733	0.5216	0.4687	4.97811	2.22016	11.7943	0.477458	14.9403
31	包头	Baotou	2013	内蒙古	Inner Mongolia	0.0669168	0.0251222	0.0238993	0.0178953	0.4697	0.5201	4.98634	2.21685	12.2135	0.516186	15.3684
31	包头	Baotou	2014	内蒙古	Inner Mongolia	0.0727548	0.026962	0.0265474	0.0192454	0.4519	0.5383	4.99043	2.21384	11.8714	0.551923	15.7707
31	包头	Baotou	2015	内蒙古	Inner Mongolia	0.0700511	0.0246629	0.0251645	0.0202237	0.4581	0.5325	5.04742	2.20377	11.9055	0.614024	16.1022
31	包头	Baotou	2016	内蒙古	Inner Mongolia	0.0740316	0.0249006	0.0271849	0.021946	0.4459	0.5456	5.04986	2.18469	11.937	0.646072	16.3807
31	包头	Baotou	2017	内蒙古	Inner Mongolia	0.0767053	0.0257642	0.0278859	0.0230553	0.407	0.5817	5.04986	2.20952	11.9518	1.14538	16.5011
31	包头	Baotou	2019	内蒙古	Inner Mongolia	0.0996659	0.0457608	0.0304775	0.0234276	0.3927	0.5947	5.05625	2.22531	11.5452	1.16351	16.6596
32	乌海	Wuhai	2003	内蒙古	Inner Mongolia	0.0353328	0.0062617	0.0264236	0.0026475	0.7102	0.2667	3.7281	1.70757	9.70162	0.92683	10.4669
32	乌海	Wuhai	2004	内蒙古	Inner Mongolia	0.0325152	0.0064415	0.0230685	0.0030052	0.7321	0.2496	3.74313	1.70757	9.90753	1.03971	10.522
32	乌海	Wuhai	2005	内蒙古	Inner Mongolia	0.0317365	0.0066701	0.0217955	0.0032709	0.6301	0.3537	3.76376	1.70501	10.2105	0.761351	10.6137
32	乌海	Wuhai	2006	内蒙古	Inner Mongolia	0.0397528	0.0069072	0.0296961	0.0031496	0.6359	0.3506	3.76931	1.61034	10.392	0.729413	10.7758
32	乌海	Wuhai	2007	内蒙古	Inner Mongolia	0.0357164	0.0070069	0.0252122	0.0034973	0.6554	0.3325	3.86493	1.56703	10.6	0.640234	11.0239
32	乌海	Wuhai	2008	内蒙古	Inner Mongolia	0.0399071	0.0069459	0.0292412	0.00372	0.6617	0.3268	3.87681	1.549	10.8205	0.600167	11.388
32	乌海	Wuhai	2009	内蒙古	Inner Mongolia	0.0351986	0.0068942	0.0244647	0.0038396	0.6884	0.3016	3.87245	1.56455	11.0689	0.699084	11.7326
32	乌海	Wuhai	2010	内蒙古	Inner Mongolia	0.0362409	0.0069767	0.0241339	0.0051303	0.7172	0.2733	3.97029	1.5412	11.247	0.491605	12.1183
32	乌海	Wuhai	2011	内蒙古	Inner Mongolia	0.0391909	0.005365	0.0285814	0.0052445	0.7283	0.2627	3.99083	1.52827	11.4022	0.673157	12.5776
32	乌海	Wuhai	2012	内蒙古	Inner Mongolia	0.0410385	0.0058768	0.029854	0.0053077	0.7345	0.2569	4.00369	1.51295	11.5448	0.677586	13.0287
32	乌海	Wuhai	2013	内蒙古	Inner Mongolia	0.0400411	0.0049947	0.0296519	0.0053945	0.6594	0.3315	4.01277	1.50325	11.5489	0.833109	13.4569
32	乌海	Wuhai	2014	内蒙古	Inner Mongolia	0.0439226	0.0079258	0.0291491	0.0068477	0.634	0.3581	4.01458	1.70603	11.595	0.898628	13.8591
32	乌海	Wuhai	2015	内蒙古	Inner Mongolia	0.0230055	0.0073571	0.0063977	0.0092507	0.5701	0.4215	3.79526	1.6039	11.5216	0.989242	14.1906
32	乌海	Wuhai	2016	内蒙古	Inner Mongolia	0.0217932	0.0060989	0.006465	0.0092293	0.5658	0.4257	3.78419	1.43136	11.5398	0.933002	14.4691
32	乌海	Wuhai	2017	内蒙古	Inner Mongolia	0.0215127	0.0060702	0.0061554	0.0092871	0.577	0.4107	3.78419	1.5563	11.2019	1.4943	14.5895
32	乌海	Wuhai	2018	内蒙古	Inner Mongolia	0.0231841	0.0072716	0.0062309	0.0096815	0.6194	0.3705	3.78419	1.5563	11.3856	1.16464	14.662
32	乌海	Wuhai	2019	内蒙古	Inner Mongolia	0.0233233	0.0073965	0.0062589	0.0096679	0.6217	0.3688	3.78419	1.5563	11.4883	1.20944	14.7481
33	赤峰	Chifeng	2003	内蒙古	Inner Mongolia	0.0536627	0.0192191	0.0325696	0.001874	0.3774	0.4795	4.72827	2.15836	8.92891	1.40828	10.3788
33	赤峰	Chifeng	2004	内蒙古	Inner Mongolia	0.0552896	0.0195634	0.033456	0.0022702	0.4524	0.41	4.73092	2.15836	8.92891	0.991944	10.434
33	赤峰	Chifeng	2005	内蒙古	Inner Mongolia	0.0519399	0.0159201	0.033722	0.0022978	0.4473	0.4077	4.73356	2.04603	9.47754	0.786605	10.5256
33	赤峰	Chifeng	2006	内蒙古	Inner Mongolia	0.0578269	0.0197057	0.035118	0.0030032	0.4626	0.4102	4.74484	2.17661	9.68302	0.807031	10.6878
33	赤峰	Chifeng	2007	内蒙古	Inner Mongolia	0.0594687	0.0197393	0.0358181	0.0039114	0.5017	0.3805	4.77895	2.16008	9.94492	0.711471	10.9359
33	赤峰	Chifeng	2008	内蒙古	Inner Mongolia	0.0617635	0.0197427	0.0356395	0.0063813	0.5244	0.3647	4.78999	2.14829	10.1516	0.64581	11.3
33	赤峰	Chifeng	2009	内蒙古	Inner Mongolia	0.0394577	0.0190511	0.0144868	0.0059198	0.5082	0.3974	4.79942	2.12946	10.3505	0.677172	11.6446
33	赤峰	Chifeng	2010	内蒙古	Inner Mongolia	0.0406603	0.0184616	0.0172127	0.0049859	0.5411	0.366	4.79917	2.11949	10.544	0.665891	12.0303
33	赤峰	Chifeng	2011	内蒙古	Inner Mongolia	0.0407279	0.0186315	0.0170026	0.0050937	0.5672	0.3452	4.80566	2.10927	10.7642	0.607314	12.4896
33	赤峰	Chifeng	2012	内蒙古	Inner Mongolia	0.0495776	0.0190021	0.0191419	0.0114335	0.5764	0.3392	4.81462	2.09799	10.8132	0.658188	12.9407
33	赤峰	Chifeng	2013	内蒙古	Inner Mongolia	0.0533688	0.0183682	0.0214586	0.013542	0.5151	0.3971	4.82591	2.07515	10.9712	0.721538	13.3689
33	赤峰	Chifeng	2014	内蒙古	Inner Mongolia	0.0588834	0.019187	0.024088	0.0156085	0.484	0.4304	4.83469	2.06584	10.9191	0.832058	13.7711
33	赤峰	Chifeng	2015	内蒙古	Inner Mongolia	0.0568235	0.0175073	0.0229492	0.0163669	0.4654	0.4509	4.83453	2.05173	10.9456	0.901997	14.1026
33	赤峰	Chifeng	2016	内蒙古	Inner Mongolia	0.0571214	0.0180384	0.0224997	0.0165833	0.4498	0.4679	4.83628	2.04532	11.0147	1.00658	14.3811
33	赤峰	Chifeng	2017	内蒙古	Inner Mongolia	0.0534603	0.017476	0.0203592	0.0156251	0.3795	0.5112	4.83628	2.04532	10.6862	1.41456	14.5015
33	赤峰	Chifeng	2019	内蒙古	Inner Mongolia	0.0573933	0.0186899	0.0224132	0.0162901	0.3347	0.559	4.85203	2.06819	10.856	1.68904	14.66
34	沈阳	Shenyang	2003	辽宁	Liaoning	0.175815	0.0627004	0.0669441	0.0461703	0.4904	0.4876	6.19114	2.54158	10.2557	1.4712	13.5647
34	沈阳	Shenyang	2004	辽宁	Liaoning	0.166632	0.0623999	0.06074	0.0434918	0.5037	0.4687	6.19917	2.60745	10.4442	1.33062	13.55
34	沈阳	Shenyang	2005	辽宁	Liaoning	0.164563	0.0589698	0.060425	0.0451682	0.4286	0.5414	6.20635	2.59677	10.5127	1.2287	13.6067
34	沈阳	Shenyang	2006	辽宁	Liaoning	0.169731	0.0600884	0.064698	0.0449441	0.4624	0.5174	6.21441	2.5813	10.7326	1.10104	13.6793
34	沈阳	Shenyang	2007	辽宁	Liaoning	0.176154	0.062185	0.065839	0.0481298	0.4871	0.493	6.22428	2.59426	10.9549	0.908419	13.7944
34	沈阳	Shenyang	2008	辽宁	Liaoning	0.17583	0.0616769	0.0634203	0.0507326	0.4977	0.4841	6.23249	2.55543	11.1052	1.00566	13.9861
34	沈阳	Shenyang	2009	辽宁	Liaoning	0.184144	0.0621109	0.0660449	0.0559887	0.4895	0.4918	6.23877	2.53353	11.0439	1.35042	14.1616
34	沈阳	Shenyang	2010	辽宁	Liaoning	0.194868	0.0625768	0.0728459	0.059445	0.4935	0.4887	6.24498	2.52354	11.1442	0.746141	14.3978
34	沈阳	Shenyang	2011	辽宁	Liaoning	0.206261	0.0704678	0.0738691	0.0619241	0.4964	0.4855	6.2521	2.51729	11.2239	1.41933	14.7047
34	沈阳	Shenyang	2012	辽宁	Liaoning	0.212138	0.0656077	0.0831486	0.063382	0.4901	0.4928	6.25786	2.51578	11.3251	1.45363	15.0322
34	沈阳	Shenyang	2013	辽宁	Liaoning	0.226276	0.0639625	0.0920017	0.0703119	0.501	0.4842	6.26264	2.52119	11.6161	1.48588	15.3673
34	沈阳	Shenyang	2014	辽宁	Liaoning	0.234841	0.0656443	0.0951873	0.0740097	0.4765	0.5081	6.26985	2.53349	11.3945	1.70046	15.6967
34	沈阳	Shenyang	2015	辽宁	Liaoning	0.230917	0.064538	0.0911154	0.0752637	0.4537	0.5307	6.27261	2.54068	11.4186	1.87228	15.998
34	沈阳	Shenyang	2016	辽宁	Liaoning	0.236357	0.0748029	0.104032	0.0575218	0.3995	0.5743	6.37332	2.58433	11.1721	2.50384	16.071
34	沈阳	Shenyang	2017	辽宁	Liaoning	0.255026	0.0757349	0.111618	0.0676735	0.392	0.5848	6.38182	2.59106	11.2195	2.46206	16.1538
34	沈阳	Shenyang	2018	辽宁	Liaoning	0.258752	0.0770892	0.109418	0.0722456	0.389	0.5889	6.3986	2.61384	11.3034	2.57428	16.1864
34	沈阳	Shenyang	2019	辽宁	Liaoning	0.268225	0.0844659	0.112377	0.0713816	0.3463	0.6314	6.41836	2.62941	11.3581	2.75257	16.2232
35	大连	Dalian	2003	辽宁	Liaoning	0.106949	0.03526	0.037338	0.0343505	0.4578	0.4939	5.61597	2.44091	10.7195	1.54195	13.7765
35	大连	Dalian	2004	辽宁	Liaoning	0.109746	0.0352594	0.0394008	0.0350856	0.4833	0.4805	5.62795	2.44091	10.9001	1.41974	13.7618
35	大连	Dalian	2005	辽宁	Liaoning	0.11324	0.0359056	0.038614	0.0387199	0.4384	0.5254	5.63875	2.43545	10.954	1.49101	13.8185
35	大连	Dalian	2006	辽宁	Liaoning	0.118506	0.0371801	0.0403262	0.0410001	0.4672	0.4987	5.66195	2.43425	10.9232	1.51242	13.891
35	大连	Dalian	2007	辽宁	Liaoning	0.121632	0.0378399	0.0400622	0.0437302	0.4931	0.4739	5.68164	2.42588	11.1354	1.33268	14.0061
35	大连	Dalian	2008	辽宁	Liaoning	0.128043	0.0416043	0.0410994	0.0453388	0.5019	0.4662	5.69813	2.42333	11.3331	1.25259	14.1978
35	大连	Dalian	2009	辽宁	Liaoning	0.131513	0.0436914	0.0430169	0.0448042	0.4612	0.5097	5.71046	2.40863	11.42	1.51777	14.3734
35	大连	Dalian	2013	辽宁	Liaoning	0.144977	0.0507348	0.0459034	0.0483391	0.4539	0.5262	5.70777	2.36938	12.0022	1.67298	15.5791
35	大连	Dalian	2014	辽宁	Liaoning	0.161412	0.0525322	0.0603552	0.0485251	0.535	0.4409	5.71801	2.37874	11.8357	2.54386	15.9084
35	大连	Dalian	2015	辽宁	Liaoning	0.159534	0.0542262	0.056374	0.0489339	0.5056	0.4706	5.71998	2.38367	11.8226	2.765	16.2097
35	大连	Dalian	2016	辽宁	Liaoning	0.181887	0.0675394	0.0658169	0.0485308	0.4999	0.4525	5.98645	2.45939	11.6398	2.66863	16.2827
35	大连	Dalian	2017	辽宁	Liaoning	0.185342	0.0746389	0.0585064	0.0521964	0.3842	0.5865	5.99146	2.47276	11.6411	1.93736	16.3655
35	大连	Dalian	2018	辽宁	Liaoning	0.194209	0.0775717	0.0620501	0.0545872	0.4027	0.568	5.99146	2.48996	11.6974	1.77279	16.3981
36	鞍山	Anshan	2003	辽宁	Liaoning	0.0450689	0.0159365	0.0193195	0.0098128	0.5771	0.4138	4.98004	2.08991	10.3786	0.686301	12.3964
36	鞍山	Anshan	2004	辽宁	Liaoning	0.0432708	0.0161798	0.0173479	0.0097431	0.633	0.3576	4.98409	2.08991	10.6877	0.573951	12.3817
36	鞍山	Anshan	2005	辽宁	Liaoning	0.0436595	0.0159989	0.0176402	0.0100204	0.6141	0.375	4.98477	2.07041	10.735	0.498616	12.4384
36	鞍山	Anshan	2006	辽宁	Liaoning	0.0459218	0.0156872	0.0182853	0.0119493	0.6018	0.3879	4.98839	2.05115	10.901	0.508216	12.511
36	鞍山	Anshan	2007	辽宁	Liaoning	0.0458845	0.0157565	0.0181344	0.0119936	0.6068	0.3895	4.99281	2.02243	11.0709	0.477481	12.626
36	鞍山	Anshan	2008	辽宁	Liaoning	0.0461344	0.0159025	0.0176321	0.0125998	0.5892	0.4072	4.99274	2.00307	11.2538	0.482765	12.8177
36	鞍山	Anshan	2009	辽宁	Liaoning	0.045934	0.0159935	0.0178986	0.0120419	0.6078	0.3864	4.99206	1.97941	11.2027	0.706664	12.9933
36	鞍山	Anshan	2010	辽宁	Liaoning	0.0460824	0.0159872	0.0175073	0.0125879	0.5987	0.3959	4.98941	1.95497	11.32	0.585606	13.2295
36	鞍山	Anshan	2011	辽宁	Liaoning	0.0512708	0.0201391	0.018081	0.0130507	0.5534	0.4393	5.02454	2.07295	11.3479	0.695608	13.5364
36	鞍山	Anshan	2012	辽宁	Liaoning	0.0500787	0.0180498	0.0187625	0.0132664	0.522	0.4698	5.02322	2.00022	11.2428	0.887474	13.8639
36	鞍山	Anshan	2013	辽宁	Liaoning	0.0522179	0.0185602	0.019373	0.0142847	0.5223	0.4702	5.01992	1.91944	11.3425	0.864578	14.199
36	鞍山	Anshan	2014	辽宁	Liaoning	0.0508821	0.0165136	0.0196389	0.0147295	0.504	0.4885	5.0186	1.91392	11.2157	1.15806	14.5284
36	鞍山	Anshan	2015	辽宁	Liaoning	0.0526378	0.0167006	0.019872	0.0160652	0.4684	0.5239	5.0113	1.91009	11.1085	1.40973	14.8297
36	鞍山	Anshan	2016	辽宁	Liaoning	0.0538936	0.0168709	0.0210894	0.0159332	0.4486	0.5431	5.01063	1.90848	10.7558	2.27173	14.9027
37	抚顺	Fushun	2003	辽宁	Liaoning	0.0438355	0.0152818	0.0197625	0.0087911	0.6218	0.352	4.95237	2.07918	9.70644	0.842686	11.7539
37	抚顺	Fushun	2004	辽宁	Liaoning	0.0419515	0.0153339	0.0178052	0.0088123	0.64	0.3337	4.94933	2.0569	9.88507	0.716961	11.7392
37	抚顺	Fushun	2005	辽宁	Liaoning	0.0425461	0.0150553	0.0180968	0.009394	0.5918	0.3831	4.94613	2.01795	10.03	0.566877	11.7959
37	抚顺	Fushun	2006	辽宁	Liaoning	0.0431525	0.0149544	0.0180545	0.0101436	0.6007	0.3754	4.94357	1.9959	10.1709	0.514445	11.8685
37	抚顺	Fushun	2007	辽宁	Liaoning	0.0429145	0.0142576	0.0177844	0.0108725	0.6004	0.3792	4.94214	1.97447	10.3317	0.449494	11.9835
37	抚顺	Fushun	2008	辽宁	Liaoning	0.0436839	0.0141442	0.0171911	0.0123486	0.6056	0.3712	4.93878	1.9554	10.506	0.409772	12.1752
37	抚顺	Fushun	2009	辽宁	Liaoning	0.0383327	0.0138711	0.0129438	0.0115178	0.6226	0.3607	4.93483	1.92799	10.5223	0.577937	12.3508
37	抚顺	Fushun	2010	辽宁	Liaoning	0.0405147	0.0136806	0.0127659	0.0140681	0.6295	0.3551	4.92979	1.902	10.5878	0.802806	12.5869
37	抚顺	Fushun	2011	辽宁	Liaoning	0.0417848	0.0144174	0.0141939	0.0131735	0.6302	0.3487	4.97535	1.88925	10.9717	0.42846	12.8938
37	抚顺	Fushun	2012	辽宁	Liaoning	0.0424405	0.0142038	0.0151171	0.0131196	0.6101	0.366	4.97051	1.86022	11.0522	0.470963	13.2214
37	抚顺	Fushun	2013	辽宁	Liaoning	0.0429467	0.0140847	0.0158015	0.0130605	0.5962	0.3784	4.96424	1.89042	11.1368	0.483557	13.5565
37	抚顺	Fushun	2014	辽宁	Liaoning	0.0433097	0.0141957	0.0159088	0.0132052	0.5701	0.4035	4.96004	1.82834	11.0587	0.575319	13.8859
37	抚顺	Fushun	2015	辽宁	Liaoning	0.0454329	0.0140318	0.017824	0.0135771	0.5058	0.464	4.95039	1.81677	10.99	0.745354	14.1871
37	抚顺	Fushun	2016	辽宁	Liaoning	0.0466146	0.0140392	0.0191218	0.0134536	0.556	0.423	4.94164	1.81954	10.8313	0.832811	14.2601
37	抚顺	Fushun	2017	辽宁	Liaoning	0.0435541	0.0141346	0.0172479	0.0121717	0.5798	0.405	4.92725	1.81954	10.9405	0.903199	14.3429
37	抚顺	Fushun	2018	辽宁	Liaoning	0.0443448	0.0138554	0.0174018	0.0130876	0.5938	0.3917	4.91265	1.81954	11.0777	0.914069	14.3755
37	抚顺	Fushun	2019	辽宁	Liaoning	0.04387	0.0137838	0.0163659	0.0137203	0.5422	0.4392	4.90527	1.81954	10.8392	1.23116	14.4124
38	本溪	Benxi	2003	辽宁	Liaoning	0.0310363	0.0116443	0.0127433	0.0066486	0.5805	0.383	4.56736	1.95424	9.74138	1.023	11.7805
38	本溪	Benxi	2004	辽宁	Liaoning	0.0300144	0.011663	0.0113892	0.0069622	0.5932	0.3453	4.5682	1.90848	10.0367	1.00262	11.7658
38	本溪	Benxi	2005	辽宁	Liaoning	0.0344345	0.011836	0.015197	0.0074015	0.6005	0.3365	4.56643	1.92752	10.1776	0.835919	11.8225
38	本溪	Benxi	2006	辽宁	Liaoning	0.0327574	0.0114399	0.0139482	0.0073693	0.6018	0.3327	4.56456	1.85022	10.3489	0.740152	11.8951
38	本溪	Benxi	2007	辽宁	Liaoning	0.0328688	0.0113772	0.0141659	0.0073258	0.6696	0.3095	4.5631	1.83334	10.5015	0.679172	12.0101
38	本溪	Benxi	2008	辽宁	Liaoning	0.0342644	0.0131862	0.0136477	0.0074305	0.6854	0.294	4.56153	1.71717	10.7877	0.677061	12.2018
38	本溪	Benxi	2009	辽宁	Liaoning	0.0363209	0.0131909	0.014985	0.008145	0.6226	0.3567	4.55954	1.78675	10.8003	0.819612	12.3774
38	本溪	Benxi	2010	辽宁	Liaoning	0.0355606	0.0130673	0.0117528	0.0107406	0.6549	0.3262	4.55524	1.7629	11.0838	0.580819	12.6136
38	本溪	Benxi	2011	辽宁	Liaoning	0.0368204	0.0129071	0.0113479	0.0125654	0.6545	0.3267	4.55282	1.72165	11.1474	0.656277	12.9204
38	本溪	Benxi	2012	辽宁	Liaoning	0.0358633	0.0125894	0.0114423	0.0118317	0.6318	0.3486	4.54542	1.7124	11.1221	0.681705	13.248
38	本溪	Benxi	2013	辽宁	Liaoning	0.0359938	0.0124301	0.0117585	0.0118052	0.6174	0.3643	4.53903	1.69197	11.4046	0.660421	13.5831
38	本溪	Benxi	2014	辽宁	Liaoning	0.0365044	0.0124053	0.012021	0.0120781	0.5589	0.4214	4.53582	1.6777	11.1993	0.753791	13.9124
38	本溪	Benxi	2015	辽宁	Liaoning	0.0362282	0.0122976	0.012021	0.0119097	0.5181	0.4606	4.52764	1.66266	11.1824	0.943946	14.2137
38	本溪	Benxi	2016	辽宁	Liaoning	0.0376119	0.0124769	0.0132032	0.0119318	0.4884	0.4787	4.52179	1.65321	10.7688	1.49551	14.2867
38	本溪	Benxi	2017	辽宁	Liaoning	0.0376975	0.0123943	0.0134756	0.0118276	0.4792	0.4885	4.49981	1.65321	10.821	1.79788	14.3695
38	本溪	Benxi	2018	辽宁	Liaoning	0.0355963	0.01206	0.0133194	0.0102168	0.4997	0.4788	4.48864	1.65321	10.8808	1.93807	14.4021
38	本溪	Benxi	2019	辽宁	Liaoning	0.0352768	0.0119981	0.0134299	0.0098488	0.5501	0.4274	4.47734	1.65321	10.8408	2.29972	14.439
39	丹东	Dandong	2003	辽宁	Liaoning	0.024239	0.0069621	0.0128487	0.0044281	0.3747	0.6011	4.32638	1.77815	9.47501	1.29519	10.4872
39	丹东	Dandong	2004	辽宁	Liaoning	0.023656	0.0083849	0.0106487	0.0046223	0.3787	0.5979	4.32042	1.77815	9.64471	1.23103	10.4725
39	丹东	Dandong	2005	辽宁	Liaoning	0.0234415	0.0082778	0.0101939	0.0049698	0.4022	0.5646	4.32002	1.66323	9.82027	0.925474	10.5292
39	丹东	Dandong	2006	辽宁	Liaoning	0.0237876	0.0083248	0.0106137	0.0048491	0.4287	0.5404	4.31895	1.63185	10.0006	0.853045	10.6018
39	丹东	Dandong	2007	辽宁	Liaoning	0.0243272	0.0083721	0.010727	0.0052281	0.4386	0.53	4.33703	1.58602	9.85844	0.895335	10.7169
39	丹东	Dandong	2008	辽宁	Liaoning	0.023718	0.0082468	0.0096761	0.0057951	0.4555	0.5143	4.34225	1.56879	10.0529	0.740374	10.9085
39	丹东	Dandong	2009	辽宁	Liaoning	0.0248326	0.0082163	0.0102501	0.0063662	0.4866	0.4657	4.36856	1.58433	10.2368	1.09058	11.0841
39	丹东	Dandong	2010	辽宁	Liaoning	0.026593	0.0081169	0.0103347	0.0081414	0.5296	0.4248	4.36729	1.60423	10.3806	1.32895	11.3203
39	丹东	Dandong	2011	辽宁	Liaoning	0.0251058	0.0069439	0.0099551	0.0082069	0.476	0.4897	4.36691	1.61479	10.4568	1.31563	11.6272
39	丹东	Dandong	2012	辽宁	Liaoning	0.0271628	0.0082454	0.0104793	0.0084381	0.461	0.5082	4.36437	1.66801	10.6556	1.31227	11.9547
39	丹东	Dandong	2013	辽宁	Liaoning	0.025743	0.0068456	0.0104014	0.008496	0.4508	0.519	4.3631	1.62849	10.6778	1.31692	12.2898
39	丹东	Dandong	2016	辽宁	Liaoning	0.0265347	0.0071167	0.0116105	0.0078075	0.3321	0.6283	4.35671	1.65321	10.216	2.78672	12.9935
39	丹东	Dandong	2017	辽宁	Liaoning	0.0266927	0.0070135	0.0107885	0.0088907	0.3158	0.646	4.35671	1.65321	10.2891	3.83068	13.0762
39	丹东	Dandong	2018	辽宁	Liaoning	0.0273425	0.0083248	0.0109049	0.0081127	0.2996	0.6591	4.35671	1.65321	10.3271	3.3183	13.1089
40	锦州	Jinzhou	2003	辽宁	Liaoning	0.0251762	0.0099702	0.011068	0.004138	0.4568	0.494	4.46199	1.90848	9.6829	1.45211	11.4422
40	锦州	Jinzhou	2004	辽宁	Liaoning	0.0265222	0.0102231	0.0108516	0.0054475	0.4791	0.4724	4.46683	1.90848	9.88756	1.27467	11.4275
40	锦州	Jinzhou	2005	辽宁	Liaoning	0.0275696	0.0102724	0.0115544	0.0057428	0.4377	0.5142	4.47221	1.88434	10.0262	0.919888	11.4842
40	锦州	Jinzhou	2006	辽宁	Liaoning	0.0288809	0.0111414	0.0116514	0.0060881	0.496	0.4545	4.47949	1.87489	10.2241	0.906464	11.5568
40	锦州	Jinzhou	2007	辽宁	Liaoning	0.028118	0.0102833	0.0114529	0.0063818	0.5215	0.4226	4.51907	1.88366	10.3931	0.858403	11.6718
40	锦州	Jinzhou	2008	辽宁	Liaoning	0.0283483	0.0101519	0.0113185	0.0068778	0.5065	0.4366	4.53109	1.86593	10.5737	0.819602	11.8635
40	锦州	Jinzhou	2009	辽宁	Liaoning	0.0290207	0.010292	0.0110434	0.0076853	0.5216	0.4235	4.53668	1.84726	10.4106	0.922882	12.0391
40	锦州	Jinzhou	2010	辽宁	Liaoning	0.0289384	0.0102637	0.0109084	0.0077664	0.5033	0.4467	4.53636	1.83904	10.8044	0.998584	12.2753
40	锦州	Jinzhou	2012	辽宁	Liaoning	0.0307781	0.0101919	0.0112991	0.009287	0.5172	0.4407	4.54117	1.82504	11.026	0.992915	12.9097
40	锦州	Jinzhou	2013	辽宁	Liaoning	0.0296689	0.0101434	0.0108693	0.0086562	0.5	0.4658	4.5819	1.81278	11.0747	1.1065	13.2448
40	锦州	Jinzhou	2014	辽宁	Liaoning	0.0351133	0.0101949	0.0156821	0.0092364	0.4641	0.5044	4.5401	1.80099	11.1019	1.28007	13.5742
40	锦州	Jinzhou	2015	辽宁	Liaoning	0.0351963	0.00944	0.0163939	0.0093623	0.4309	0.5366	4.57667	1.79309	11.0452	1.58129	13.8755
40	锦州	Jinzhou	2017	辽宁	Liaoning	0.0362013	0.0107733	0.0153477	0.0100804	0.4896	0.4848	4.56435	1.77815	10.9705	2.3483	14.0312
40	锦州	Jinzhou	2018	辽宁	Liaoning	0.0367569	0.0107165	0.0161972	0.0098432	0.4309	0.5501	4.55388	1.77815	11.1039	3.44274	14.0639
40	锦州	Jinzhou	2019	辽宁	Liaoning	0.0360589	0.0109587	0.0165188	0.0085814	0.3452	0.6326	4.55388	1.77815	11.0627	4.73779	14.1007
41	营口	Yingkou	2003	辽宁	Liaoning	0.0214022	0.0087828	0.009499	0.0031204	0.4993	0.3969	4.44383	1.81954	9.58135	1.71264	11.1535
41	营口	Yingkou	2004	辽宁	Liaoning	0.0251338	0.0122735	0.0093211	0.0035393	0.5474	0.3594	4.44629	1.79934	9.80626	1.50539	11.1387
41	营口	Yingkou	2005	辽宁	Liaoning	0.0245594	0.0106054	0.0097823	0.0041717	0.5885	0.3257	4.4576	1.91882	9.91061	1.05612	11.1954
41	营口	Yingkou	2006	辽宁	Liaoning	0.0225047	0.0076838	0.0103379	0.004483	0.5828	0.3675	4.4598	1.90736	10.1278	0.998446	11.2681
41	营口	Yingkou	2007	辽宁	Liaoning	0.0264616	0.0091292	0.0122778	0.0050547	0.5807	0.38	4.46958	1.90444	10.5817	0.854975	11.3831
41	营口	Yingkou	2008	辽宁	Liaoning	0.028664	0.0105379	0.0119924	0.0061337	0.5944	0.3625	4.48097	1.89823	10.7819	0.886138	11.5748
41	营口	Yingkou	2009	辽宁	Liaoning	0.0282763	0.0103739	0.0118783	0.0060242	0.5898	0.3686	4.49178	1.88007	10.9902	1.23679	11.7504
41	营口	Yingkou	2010	辽宁	Liaoning	0.0284089	0.0102189	0.0122529	0.0059371	0.5886	0.3749	4.50436	1.86611	11.0465	0.651792	11.9865
41	营口	Yingkou	2011	辽宁	Liaoning	0.0283672	0.0105073	0.0113552	0.0065048	0.5848	0.3832	4.51196	1.86398	11.118	1.10846	12.2934
41	营口	Yingkou	2012	辽宁	Liaoning	0.0300604	0.0112273	0.0120728	0.0067602	0.568	0.3995	4.51634	1.85388	11.2266	1.14513	12.621
41	营口	Yingkou	2013	辽宁	Liaoning	0.0354223	0.015047	0.0134468	0.0069285	0.5471	0.4214	4.51961	2.00565	11.4496	1.18609	12.9561
41	营口	Yingkou	2014	辽宁	Liaoning	0.0317907	0.0113627	0.0134403	0.0069877	0.5543	0.417	4.52829	1.84261	11.3932	1.26955	13.2854
41	营口	Yingkou	2015	辽宁	Liaoning	0.0334086	0.0112564	0.0151259	0.0070263	0.5289	0.4421	4.53034	1.83942	11.3585	1.38259	13.5867
41	营口	Yingkou	2016	辽宁	Liaoning	0.044883	0.0144538	0.0175697	0.0128595	0.4093	0.5534	4.5326	1.81954	11.1082	2.04058	13.6597
41	营口	Yingkou	2017	辽宁	Liaoning	0.0417706	0.0115726	0.017483	0.0127151	0.42	0.5525	4.5326	1.81954	11.2077	2.09566	13.7425
41	营口	Yingkou	2018	辽宁	Liaoning	0.0453627	0.0117161	0.0200718	0.0135749	0.4322	0.5396	4.54329	1.85733	11.2609	1.8213	13.7751
42	阜新	Fuxin	2003	辽宁	Liaoning	0.0212333	0.0090186	0.0094745	0.0027402	0.4735	0.4593	4.35927	1.81954	9.1397	1.73982	10.6383
42	阜新	Fuxin	2004	辽宁	Liaoning	0.0212408	0.0083517	0.0099253	0.0029637	0.4811	0.4485	4.35658	1.81954	9.32741	1.51364	10.6235
42	阜新	Fuxin	2005	辽宁	Liaoning	0.0215745	0.0091477	0.0092555	0.0031713	0.4067	0.5181	4.35901	1.97197	9.40426	1.94617	10.6802
42	阜新	Fuxin	2006	辽宁	Liaoning	0.0209079	0.0089482	0.0086215	0.0033382	0.4492	0.5098	4.35991	1.95134	9.53532	1.30742	10.7528
42	阜新	Fuxin	2007	辽宁	Liaoning	0.0210765	0.008749	0.0088596	0.0034679	0.4763	0.4981	4.35722	1.76738	9.69147	1.15538	10.8679
42	阜新	Fuxin	2008	辽宁	Liaoning	0.021703	0.008543	0.0095885	0.0035716	0.5006	0.4761	4.3553	1.76916	9.80438	1.17291	11.0596
42	阜新	Fuxin	2009	辽宁	Liaoning	0.0224773	0.0094871	0.0092606	0.0037296	0.595	0.378	4.35144	1.75815	9.93605	1.40367	11.2352
42	阜新	Fuxin	2010	辽宁	Liaoning	0.0230076	0.0105155	0.0087138	0.0037783	0.6013	0.3748	4.36793	1.5534	10.1505	1.1885	11.4713
42	阜新	Fuxin	2011	辽宁	Liaoning	0.0232695	0.0092461	0.0097222	0.0043012	0.6175	0.3602	4.35799	1.55047	10.5269	1.22152	11.7782
42	阜新	Fuxin	2012	辽宁	Liaoning	0.0235281	0.0079465	0.011153	0.0044286	0.621	0.3581	4.35543	1.52905	10.4371	1.23527	12.1058
42	阜新	Fuxin	2013	辽宁	Liaoning	0.0220552	0.0060665	0.011512	0.0044767	0.6285	0.3515	4.35028	1.54307	10.6081	1.48617	12.4409
42	阜新	Fuxin	2014	辽宁	Liaoning	0.0231852	0.0059481	0.0127519	0.0044852	0.6128	0.3697	4.3464	1.54008	10.6724	1.56238	12.7702
42	阜新	Fuxin	2015	辽宁	Liaoning	0.0262855	0.0064599	0.0127858	0.0070399	0.5537	0.4262	4.33624	1.51772	10.468	2.19526	13.0715
42	阜新	Fuxin	2016	辽宁	Liaoning	0.0291738	0.0086001	0.0134179	0.0071557	0.4018	0.5741	4.33073	1.65321	10.3779	3.27859	13.1445
42	阜新	Fuxin	2017	辽宁	Liaoning	0.0324106	0.0086107	0.0138615	0.0099383	0.3833	0.6013	4.31749	1.65321	10.0604	4.07254	13.2273
42	阜新	Fuxin	2019	辽宁	Liaoning	0.0275172	0.0077824	0.0131779	0.006557	0.3522	0.6345	4.30406	1.59106	10.4249	3.58447	13.2968
43	辽阳	Liaoyang	2003	辽宁	Liaoning	0.0255356	0.0072954	0.0136418	0.0045984	0.5698	0.4037	4.27096	1.77815	9.48067	1.16923	11.4014
43	辽阳	Liaoyang	2004	辽宁	Liaoning	0.0265326	0.0082004	0.0136074	0.0047248	0.5988	0.3822	4.27151	1.77815	9.6742	0.968689	11.3867
43	辽阳	Liaoyang	2005	辽宁	Liaoning	0.0299906	0.008816	0.0163436	0.0048311	0.6674	0.3133	4.27012	1.67825	9.8056	0.69277	11.4434
43	辽阳	Liaoyang	2006	辽宁	Liaoning	0.0287699	0.0075375	0.015717	0.0055154	0.6604	0.3217	4.27514	1.68205	9.97869	0.807641	11.516
43	辽阳	Liaoyang	2007	辽宁	Liaoning	0.0307434	0.0080246	0.017024	0.0056947	0.681	0.3072	4.28372	1.7647	10.5885	0.659281	11.631
43	辽阳	Liaoyang	2008	辽宁	Liaoning	0.0303754	0.0082124	0.0163084	0.0058546	0.6578	0.3304	4.28524	1.70935	10.7448	0.684357	11.8227
43	辽阳	Liaoyang	2009	辽宁	Liaoning	0.0529124	0.0096693	0.0384832	0.0047599	0.5986	0.3876	4.28634	1.78845	10.732	0.923911	11.9983
43	辽阳	Liaoyang	2010	辽宁	Liaoning	0.0308367	0.0094667	0.0138296	0.0075404	0.568	0.4176	4.31909	1.74382	10.876	0.959029	12.2345
43	辽阳	Liaoyang	2011	辽宁	Liaoning	0.031372	0.0093371	0.0138399	0.008195	0.5668	0.4193	4.31615	1.81157	10.992	1.0035	12.5413
43	辽阳	Liaoyang	2012	辽宁	Liaoning	0.0335034	0.0107973	0.0138247	0.0088814	0.5683	0.4052	4.47734	1.87852	11.0313	0.995929	12.8689
43	辽阳	Liaoyang	2013	辽宁	Liaoning	0.0360152	0.0123708	0.0138887	0.0097557	0.5476	0.4257	4.47506	1.96932	11.0673	1.10968	13.204
43	辽阳	Liaoyang	2014	辽宁	Liaoning	0.0335658	0.009373	0.0141576	0.0100352	0.5368	0.4319	4.47278	1.68395	11.0341	1.41535	13.5334
43	辽阳	Liaoyang	2015	辽宁	Liaoning	0.0344348	0.0095984	0.0148375	0.0099989	0.5233	0.4451	4.46809	1.72165	10.9713	1.53739	13.8346
43	辽阳	Liaoyang	2018	辽宁	Liaoning	0.0363245	0.0096266	0.016743	0.0099549	0.585	0.3878	4.44265	1.70757	11.0721	2.26338	14.023
43	辽阳	Liaoyang	2019	辽宁	Liaoning	0.043692	0.0173018	0.0164319	0.0099583	0.5399	0.4302	4.44265	1.70757	10.9817	3.82208	14.0599
44	铁岭	Tiding	2003	辽宁	Liaoning	0.0131631	0.006041	0.0054955	0.0016266	0.5738	0.3596	3.77046	1.65321	9.11051	1.77168	10.874
44	铁岭	Tiding	2004	辽宁	Liaoning	0.0126551	0.0055233	0.0054217	0.0017101	0.5903	0.3494	3.77391	1.65321	9.30938	1.74219	10.8593
44	铁岭	Tiding	2005	辽宁	Liaoning	0.0126167	0.0057584	0.005032	0.0018263	0.6149	0.3418	3.78214	1.60617	9.65976	1.39086	10.916
44	铁岭	Tiding	2006	辽宁	Liaoning	0.0136304	0.0054956	0.0055679	0.0025668	0.6342	0.3265	3.78986	1.59306	9.88613	1.43949	10.9886
44	铁岭	Tiding	2007	辽宁	Liaoning	0.0155297	0.0054867	0.005538	0.004505	0.6306	0.3312	3.79549	1.58973	10.0272	1.63399	11.1036
44	铁岭	Tiding	2008	辽宁	Liaoning	0.0150358	0.0054094	0.0043255	0.0053009	0.6542	0.3109	3.79773	1.59671	10.0382	1.64792	11.2953
44	铁岭	Tiding	2009	辽宁	Liaoning	0.0150543	0.0050797	0.0046842	0.0052904	0.624	0.3329	3.79975	1.56027	10.2531	1.79386	11.4709
44	铁岭	Tiding	2010	辽宁	Liaoning	0.0159594	0.0053966	0.0050102	0.0055525	0.6634	0.3028	3.79751	1.56455	10.3543	1.06253	11.7071
44	铁岭	Tiding	2011	辽宁	Liaoning	0.0175561	0.0068749	0.0049141	0.0057671	0.6468	0.3244	3.79773	1.57852	10.8905	1.28313	12.014
44	铁岭	Tiding	2012	辽宁	Liaoning	0.0154513	0.0052698	0.0043776	0.0058038	0.6582	0.3133	3.78646	1.56844	11.0616	1.15627	12.3415
44	铁岭	Tiding	2013	辽宁	Liaoning	0.0159489	0.0049495	0.0052626	0.0057367	0.6361	0.3335	3.78191	1.56738	11.0022	1.3875	12.6766
44	铁岭	Tiding	2014	辽宁	Liaoning	0.0169343	0.0054876	0.0064631	0.0049836	0.3888	0.5593	3.77963	1.4216	10.4677	2.52328	13.006
44	铁岭	Tiding	2016	辽宁	Liaoning	0.0173162	0.0059584	0.006726	0.0046318	0.3444	0.6205	3.7612	1.47712	10.2662	2.97764	13.3803
45	朝阳	Chaoyang	2003	辽宁	Liaoning	0.0119696	0.0062686	0.004393	0.001308	0.4819	0.4655	3.86912	1.70757	9.12946	1.99486	10.3317
45	朝阳	Chaoyang	2004	辽宁	Liaoning	0.0131252	0.006803	0.0045572	0.0017651	0.5357	0.4115	3.87743	1.70757	9.28554	2.05449	10.317
45	朝阳	Chaoyang	2005	辽宁	Liaoning	0.0124904	0.0064242	0.004286	0.0017802	0.4805	0.4675	3.88998	1.70036	9.55831	1.37757	10.3737
45	朝阳	Chaoyang	2006	辽宁	Liaoning	0.0135487	0.0072997	0.004398	0.001851	0.513	0.4376	3.90641	1.74663	9.70522	1.4474	10.4463
45	朝阳	Chaoyang	2007	辽宁	Liaoning	0.0137491	0.0072618	0.0044787	0.0020086	0.5003	0.438	4.0709	1.75427	9.9617	1.62101	10.5613
45	朝阳	Chaoyang	2008	辽宁	Liaoning	0.0139345	0.0072869	0.0044764	0.0021711	0.4964	0.4396	4.08058	1.75587	10.1751	1.31592	10.753
45	朝阳	Chaoyang	2009	辽宁	Liaoning	0.0143789	0.0073931	0.0043433	0.0026426	0.439	0.4962	4.09101	1.74005	10.0708	1.66102	10.9286
45	朝阳	Chaoyang	2010	辽宁	Liaoning	0.015788	0.0081581	0.0044396	0.0031902	0.4704	0.4612	4.05335	1.75702	10.3171	1.26666	11.1648
45	朝阳	Chaoyang	2011	辽宁	Liaoning	0.0143578	0.0057977	0.0050925	0.0034676	0.4806	0.4473	4.10594	1.18724	10.4384	1.41017	11.4717
45	朝阳	Chaoyang	2014	辽宁	Liaoning	0.0190644	0.0080185	0.0076173	0.0034286	0.4585	0.4616	4.11415	1.58636	10.4295	2.1006	12.4637
45	朝阳	Chaoyang	2015	辽宁	Liaoning	0.0199394	0.0080384	0.0082775	0.0036236	0.3219	0.5814	4.11268	1.75266	10.2781	2.80948	12.765
45	朝阳	Chaoyang	2016	辽宁	Liaoning	0.0222018	0.0087837	0.0095939	0.0038242	0.2866	0.6275	4.11087	1.77815	10.2071	3.31319	12.8379
45	朝阳	Chaoyang	2017	辽宁	Liaoning	0.022802	0.008966	0.0092434	0.0045925	0.3065	0.6188	4.11087	1.77815	10.3028	3.29671	12.9207
45	朝阳	Chaoyang	2018	辽宁	Liaoning	0.023736	0.0091462	0.010146	0.0044439	0.3113	0.6178	4.11087	1.77815	10.4185	3.15925	12.9533
45	朝阳	Chaoyang	2019	辽宁	Liaoning	0.023864	0.0088692	0.011302	0.0036928	0.3195	0.6054	4.11087	1.77815	10.4395	2.94549	12.9902
46	盘锦	Panjin	2003	辽宁	Liaoning	0.0199357	0.0074835	0.0084405	0.0040117	0.8105	0.1793	4.03601	1.77815	10.8777	0.458603	11.8901
46	盘锦	Panjin	2004	辽宁	Liaoning	0.0190894	0.0073649	0.0075142	0.0042103	0.7965	0.1917	4.04638	1.77815	10.7668	0.363934	11.8754
46	盘锦	Panjin	2005	辽宁	Liaoning	0.0192312	0.0073877	0.0075343	0.0043093	0.8307	0.1594	4.05526	1.79204	11.0145	0.255743	11.9321
46	盘锦	Panjin	2006	辽宁	Liaoning	0.0204522	0.0075111	0.0083296	0.0046114	0.8341	0.1564	4.06988	1.79246	11.1159	0.270889	12.0047
46	盘锦	Panjin	2007	辽宁	Liaoning	0.0231344	0.0076831	0.0091867	0.0062646	0.8246	0.1658	4.08497	1.79706	11.1426	0.321129	12.1198
46	盘锦	Panjin	2008	辽宁	Liaoning	0.0195481	0.0066088	0.0068956	0.0060437	0.834	0.1564	4.09601	1.75565	11.2471	0.406554	12.3115
46	盘锦	Panjin	2009	辽宁	Liaoning	0.0560008	0.0076357	0.0414848	0.0068804	0.7006	0.2943	4.10463	1.66661	11.1362	0.701945	12.487
46	盘锦	Panjin	2010	辽宁	Liaoning	0.0588299	0.0079199	0.0432631	0.0076469	0.728	0.268	4.1112	1.79036	11.4501	0.683384	12.7232
46	盘锦	Panjin	2011	辽宁	Liaoning	0.0732361	0.0082456	0.0567427	0.0082477	0.7367	0.2586	4.17592	1.79706	11.4733	0.586105	13.0301
46	盘锦	Panjin	2012	辽宁	Liaoning	0.0670091	0.0083602	0.0512626	0.0073864	0.7342	0.2612	4.15732	1.79204	11.5752	0.600976	13.3576
46	盘锦	Panjin	2013	辽宁	Liaoning	0.0691675	0.0092179	0.0525633	0.0073864	0.7145	0.281	4.16044	1.79934	11.7763	0.612402	13.6928
46	盘锦	Panjin	2014	辽宁	Liaoning	0.0286774	0.0095326	0.0116311	0.0075137	0.5897	0.4061	4.16356	1.80936	11.6502	0.727227	14.0221
46	盘锦	Panjin	2015	辽宁	Liaoning	0.0301434	0.0107541	0.0117957	0.0075936	0.5434	0.452	4.16667	1.81677	11.5606	0.818811	14.3234
46	盘锦	Panjin	2016	辽宁	Liaoning	0.0392966	0.0145244	0.0169006	0.0078717	0.4605	0.456	4.63473	1.95424	11.192	0.886213	14.3964
46	盘锦	Panjin	2017	辽宁	Liaoning	0.0391774	0.0133539	0.0160674	0.0097561	0.4738	0.4504	4.62497	1.95424	11.3296	0.879328	14.4792
46	盘锦	Panjin	2018	辽宁	Liaoning	0.0378574	0.0122644	0.01584	0.009753	0.4464	0.4812	4.63473	1.95424	11.4119	1.13968	14.5118
46	盘锦	Panjin	2019	辽宁	Liaoning	0.0397109	0.0147453	0.0152607	0.0097048	0.5264	0.4181	4.63473	1.95424	11.4107	1.03156	14.5486
47	葫芦岛	Huludao	2003	辽宁	Liaoning	0.0219256	0.0109277	0.0089987	0.0019993	0.5775	0.3687	4.53668	1.93952	9.60001	1.15633	11.4731
47	葫芦岛	Huludao	2004	辽宁	Liaoning	0.0214723	0.0110827	0.0079763	0.0024133	0.6077	0.343	4.54106	1.85733	9.90028	0.951515	11.4583
47	葫芦岛	Huludao	2005	辽宁	Liaoning	0.0229096	0.011116	0.009076	0.0027176	0.6204	0.3201	4.54659	1.83027	9.89217	0.854534	11.515
47	葫芦岛	Huludao	2006	辽宁	Liaoning	0.0253007	0.0110393	0.0099388	0.0043225	0.6274	0.3274	4.5684	1.81875	10.2187	0.951467	11.5876
47	葫芦岛	Huludao	2007	辽宁	Liaoning	0.0243229	0.0114487	0.0087987	0.0040755	0.6311	0.3158	4.58078	1.8926	10.2404	0.792994	11.7027
47	葫芦岛	Huludao	2008	辽宁	Liaoning	0.0248592	0.0116857	0.0090366	0.004137	0.6035	0.3311	4.58823	1.80652	10.2793	0.786805	11.8944
47	葫芦岛	Huludao	2009	辽宁	Liaoning	0.0264863	0.0131234	0.0095532	0.0038098	0.5729	0.3633	4.59694	1.87192	10.2474	1.07809	12.07
47	葫芦岛	Huludao	2010	辽宁	Liaoning	0.0275283	0.0138635	0.0098666	0.0037982	0.603	0.3415	4.60467	1.86058	10.3357	0.904814	12.3061
47	葫芦岛	Huludao	2011	辽宁	Liaoning	0.0257884	0.0122332	0.0094448	0.0041104	0.6043	0.3292	4.59613	1.85224	10.4236	1.14139	12.613
47	葫芦岛	Huludao	2012	辽宁	Liaoning	0.0254584	0.011786	0.0095334	0.0041391	0.5747	0.3543	4.59006	1.8428	10.5188	1.21593	12.9405
47	葫芦岛	Huludao	2014	辽宁	Liaoning	0.0281039	0.0118263	0.0107614	0.0055163	0.504	0.4282	4.59512	1.81278	10.5338	1.47628	13.605
47	葫芦岛	Huludao	2016	辽宁	Liaoning	0.0241077	0.0089936	0.0102698	0.0048443	0.4518	0.4937	4.58497	1.75587	10.6218	1.69932	13.9793
47	葫芦岛	Huludao	2017	辽宁	Liaoning	0.0248318	0.0107695	0.0089131	0.0051492	0.4779	0.4729	4.57471	1.81954	10.5535	1.66286	14.0621
47	葫芦岛	Huludao	2018	辽宁	Liaoning	0.025937	0.0108202	0.0089131	0.0062038	0.4952	0.4587	4.57471	1.81954	10.7149	1.82342	14.0947
47	葫芦岛	Huludao	2019	辽宁	Liaoning	0.0287499	0.0098721	0.0144521	0.0044257	0.5169	0.4351	4.57471	1.83885	10.6545	2.20892	14.1316
48	长春	Changchun	2003	吉林	Jilin	0.106139	0.0399477	0.0408743	0.0253168	0.5409	0.4351	5.7366	2.44091	10.3895	1.40479	12.8488
48	长春	Changchun	2004	吉林	Jilin	0.106094	0.039773	0.0413828	0.0249378	0.5778	0.4021	5.75162	2.45025	10.5188	1.40255	12.8341
48	长春	Changchun	2005	吉林	Jilin	0.114813	0.0403598	0.0439461	0.0305069	0.5385	0.4401	5.82073	2.43377	10.5137	1.35769	12.8908
48	长春	Changchun	2006	吉林	Jilin	0.116237	0.0408975	0.0447985	0.0305409	0.5613	0.4217	5.85441	2.42632	10.58	1.50071	12.9634
48	长春	Changchun	2007	吉林	Jilin	0.118311	0.040595	0.0466039	0.0311124	0.5784	0.4045	5.8809	2.4218	10.6988	1.39598	13.0785
48	长春	Changchun	2008	吉林	Jilin	0.125437	0.040121	0.0469884	0.0383276	0.5798	0.4048	5.79976	2.41828	10.869	1.34768	13.2701
48	长春	Changchun	2009	吉林	Jilin	0.129595	0.0406031	0.0485356	0.0404567	0.5752	0.4126	5.89253	2.4103	10.9471	1.70715	13.4457
48	长春	Changchun	2010	吉林	Jilin	0.142142	0.0447303	0.0515239	0.0458881	0.5826	0.4059	5.89371	2.40771	11.0847	0.732535	13.6819
48	长春	Changchun	2011	吉林	Jilin	0.148857	0.0471605	0.0526803	0.0490161	0.5871	0.4029	5.89935	2.40388	11.3279	1.70307	13.9888
48	长春	Changchun	2012	吉林	Jilin	0.16145	0.0526353	0.0548055	0.0540097	0.5766	0.4141	5.8944	2.39405	11.4185	1.69658	14.3163
48	长春	Changchun	2013	吉林	Jilin	0.159565	0.0478726	0.0565481	0.0551447	0.5911	0.4003	5.8966	2.40398	11.4933	1.68208	14.6514
48	长春	Changchun	2014	吉林	Jilin	0.175501	0.0504667	0.0674161	0.057618	0.5822	0.4099	5.90236	2.39933	11.6137	1.80364	14.9808
48	长春	Changchun	2015	吉林	Jilin	0.182786	0.0550307	0.0677208	0.0600345	0.5526	0.4308	6.07789	2.47341	11.5192	1.91401	15.2821
48	长春	Changchun	2016	吉林	Jilin	0.183095	0.0555459	0.0681242	0.0594251	0.5426	0.4424	6.07764	2.47276	11.6015	1.92883	15.3551
48	长春	Changchun	2018	吉林	Jilin	0.187364	0.0593038	0.0701162	0.0579442	0.5333	0.455	6.09131	2.49415	11.8058	1.89041	15.4704
48	长春	Changchun	2019	吉林	Jilin	0.192578	0.0611139	0.0720922	0.0593723	0.463	0.5221	6.09807	2.51455	11.704	2.38842	15.5073
49	吉林	Jilin	2003	吉林	Jilin	0.0580711	0.021929	0.0262225	0.0099196	0.5159	0.4426	5.19045	2.233	9.92069	0.796873	11.5641
49	吉林	Jilin	2004	吉林	Jilin	0.0582795	0.0215654	0.0262297	0.0104844	0.5222	0.4256	5.18683	2.21748	10.0452	0.733322	11.6083
49	吉林	Jilin	2005	吉林	Jilin	0.0591726	0.0207503	0.0273439	0.0110783	0.5322	0.4161	5.19224	2.19811	9.84777	0.697155	11.6864
49	吉林	Jilin	2006	吉林	Jilin	0.0574374	0.0199372	0.0263093	0.0111909	0.5235	0.4258	5.19551	2.17041	10.0202	0.735227	11.791
49	吉林	Jilin	2007	吉林	Jilin	0.0573887	0.0196447	0.0261316	0.0116123	0.5532	0.4013	5.20565	2.1599	10.3487	0.598466	11.9584
49	吉林	Jilin	2008	吉林	Jilin	0.0573733	0.0200068	0.0255319	0.0118346	0.5276	0.427	5.21998	2.14298	10.5527	0.449385	12.1728
49	吉林	Jilin	2009	吉林	Jilin	0.0574719	0.0200372	0.0252695	0.0121652	0.5228	0.438	5.22073	2.1178	10.721	0.490867	12.3844
49	吉林	Jilin	2010	吉林	Jilin	0.0575367	0.0193259	0.0260807	0.0121301	0.5186	0.4444	5.21205	2.09954	10.93	0.617176	12.6413
49	吉林	Jilin	2011	吉林	Jilin	0.057524	0.0192389	0.0258797	0.0124054	0.5256	0.4405	5.20949	2.08746	11.1327	0.463119	12.9672
49	吉林	Jilin	2012	吉林	Jilin	0.058981	0.0193303	0.026886	0.0127647	0.5137	0.4519	5.20565	2.06819	11.229	0.438119	13.3017
49	吉林	Jilin	2013	吉林	Jilin	0.0595172	0.0192979	0.0273333	0.012886	0.4999	0.4665	5.20291	2.04906	11.3037	0.534232	13.6452
49	吉林	Jilin	2014	吉林	Jilin	0.0669038	0.0192156	0.0300229	0.0176653	0.4878	0.4775	5.20346	2.00847	11.2309	0.692966	13.9821
49	吉林	Jilin	2015	吉林	Jilin	0.0652126	0.0190305	0.031265	0.014917	0.4671	0.4983	5.20335	1.99891	11.2609	0.846009	14.2766
49	吉林	Jilin	2016	吉林	Jilin	0.067426	0.0189553	0.0332822	0.0151885	0.4447	0.5223	5.20401	1.98227	11.2844	1.04194	14.5538
49	吉林	Jilin	2017	吉林	Jilin	0.0669344	0.019375	0.0321569	0.0154026	0.3532	0.6118	5.19296	1.98227	11.2148	1.16757	14.7907
49	吉林	Jilin	2018	吉林	Jilin	0.0663337	0.0174035	0.0338768	0.0150534	0.3568	0.628	5.19296	2.0086	11.2374	1.09336	14.7009
50	四平	Siping	2003	吉林	Jilin	0.0248829	0.0157496	0.0071507	0.0019826	0.4911	0.4835	3.93457	1.95424	9.35192	1.74528	9.8871
50	四平	Siping	2004	吉林	Jilin	0.0188204	0.0095805	0.0072402	0.0019997	0.5148	0.459	3.93925	1.77815	9.58602	1.39401	9.93136
50	四平	Siping	2005	吉林	Jilin	0.0199801	0.0102691	0.0075603	0.0021508	0.4739	0.5024	4.09484	1.8221	9.74667	1.00641	10.0095
50	四平	Siping	2006	吉林	Jilin	0.0198781	0.0102936	0.0073828	0.0022017	0.5348	0.4245	4.099	1.79309	9.63318	1.36279	10.1141
50	四平	Siping	2007	吉林	Jilin	0.0188523	0.0082549	0.0081347	0.0024627	0.5348	0.4245	4.10413	1.70269	9.79306	1.11497	10.2814
50	四平	Siping	2008	吉林	Jilin	0.0193742	0.0083586	0.008697	0.0023186	0.5712	0.3919	4.10907	1.71667	9.99488	0.937856	10.4959
50	四平	Siping	2009	吉林	Jilin	0.0196915	0.0082547	0.0089226	0.0025142	0.555	0.415	4.11005	1.54605	10.1157	1.01038	10.7074
50	四平	Siping	2010	吉林	Jilin	0.0197397	0.0079093	0.0090755	0.0027549	0.5622	0.4081	4.11235	1.58771	10.2454	0.828682	10.9643
50	四平	Siping	2011	吉林	Jilin	0.021419	0.0082536	0.0094057	0.0037596	0.5751	0.3918	4.10429	1.68556	10.4873	0.693169	11.2903
50	四平	Siping	2012	吉林	Jilin	0.0214228	0.0076365	0.0097917	0.0039946	0.6139	0.354	4.09933	1.63518	10.7282	0.72036	11.6248
50	四平	Siping	2013	吉林	Jilin	0.0220554	0.0075427	0.010359	0.0041537	0.6724	0.2934	4.07584	1.61448	10.7264	0.830562	11.9683
50	四平	Siping	2014	吉林	Jilin	0.030089	0.007448	0.0110771	0.0115639	0.6861	0.2731	4.07244	1.60228	12.8281	1.31414	12.3052
50	四平	Siping	2015	吉林	Jilin	0.0242049	0.0077354	0.0114505	0.005019	0.6763	0.2783	4.06732	1.61857	10.5748	1.46413	12.5996
50	四平	Siping	2016	吉林	Jilin	0.0249739	0.0080526	0.0117092	0.0052122	0.6263	0.3266	4.06044	1.65321	10.5176	1.98685	12.8769
50	四平	Siping	2017	吉林	Jilin	0.0250974	0.0089138	0.0108761	0.0053075	0.5211	0.4502	4.21951	1.65321	10.2334	2.64706	13.1137
50	四平	Siping	2018	吉林	Jilin	0.0249982	0.0078143	0.012079	0.0051049	0.5578	0.4161	4.21951	1.65321	10.1902	2.13224	13.0239
50	四平	Siping	2019	吉林	Jilin	0.0258426	0.0079938	0.0120891	0.0057597	0.3828	0.5883	4.20469	1.65321	10.1208	2.19298	12.9457
51	辽源	Liaoyuan	2003	吉林	Jilin	0.0103724	0.0033537	0.0053959	0.0016228	0.445	0.5202	3.7993	1.38021	9.10664	2.19237	9.95204
51	辽源	Liaoyuan	2004	吉林	Jilin	0.0115543	0.0047311	0.0051097	0.0017136	0.4968	0.4745	3.79571	1.5563	9.40072	1.67025	9.9963
51	辽源	Liaoyuan	2005	吉林	Jilin	0.0131833	0.0060935	0.0048308	0.0022589	0.554	0.4257	3.86828	1.45758	9.79267	0.966117	10.0744
51	辽源	Liaoyuan	2006	吉林	Jilin	0.0138426	0.0061373	0.0049435	0.0027618	0.5824	0.3909	3.86661	1.55413	9.96364	0.803965	10.179
51	辽源	Liaoyuan	2007	吉林	Jilin	0.0230839	0.0072505	0.0130035	0.0028299	0.5835	0.3922	3.86598	1.53135	10.2226	0.701373	10.3463
51	辽源	Liaoyuan	2008	吉林	Jilin	0.0218213	0.0060575	0.0129096	0.0028542	0.5841	0.3962	3.86556	1.51851	10.4574	0.554555	10.5608
51	辽源	Liaoyuan	2009	吉林	Jilin	0.022908	0.0071466	0.0128355	0.0029259	0.5941	0.3954	3.86682	1.49415	10.6553	0.559373	10.7723
51	辽源	Liaoyuan	2010	吉林	Jilin	0.017033	0.0071595	0.0050032	0.0048703	0.5767	0.4098	3.86849	1.46746	10.8299	0.42538	11.0292
51	辽源	Liaoyuan	2011	吉林	Jilin	0.0144778	0.0051204	0.004476	0.0048814	0.5825	0.4037	3.85651	1.44979	10.9969	0.397441	11.3552
51	辽源	Liaoyuan	2012	吉林	Jilin	0.0139303	0.0052576	0.0046576	0.004015	0.5912	0.3959	3.85651	1.4304	11.2072	0.400826	11.6897
51	辽源	Liaoyuan	2013	吉林	Jilin	0.0142727	0.0051499	0.0048552	0.0042676	0.5888	0.399	3.85862	1.4216	11.3517	0.427634	12.0332
51	辽源	Liaoyuan	2014	吉林	Jilin	0.0143053	0.0051772	0.0049803	0.0041478	0.6056	0.3814	3.85439	1.40909	11.2979	0.520844	12.3701
51	辽源	Liaoyuan	2015	吉林	Jilin	0.0141672	0.0049774	0.0050073	0.0041825	0.5849	0.406	3.84203	1.40807	11.3835	0.520116	12.6646
51	辽源	Liaoyuan	2016	吉林	Jilin	0.0146115	0.0050344	0.0054642	0.0041129	0.596	0.3954	3.82864	1.47712	11.4478	0.546706	12.9418
51	辽源	Liaoyuan	2017	吉林	Jilin	0.0139318	0.0049877	0.0050883	0.0038558	0.5935	0.4017	3.80666	1.47712	11.4381	0.565537	13.1787
51	辽源	Liaoyuan	2018	吉林	Jilin	0.0150147	0.0049554	0.0065068	0.0035526	0.4493	0.544	3.80666	1.47712	11.1507	0.801718	13.0889
51	辽源	Liaoyuan	2019	吉林	Jilin	0.0157987	0.0048926	0.0073088	0.0035972	0.4006	0.5906	3.80666	1.47712	10.7065	1.2184	13.0107
52	通化	Tonghua	2003	吉林	Jilin	0.013578	0.0056494	0.0058347	0.0020938	0.6115	0.3503	3.81617	1.59106	9.46894	1.47603	10.1844
52	通化	Tonghua	2004	吉林	Jilin	0.0144064	0.0057891	0.0064298	0.0021875	0.576	0.3914	3.81793	1.65321	9.59676	1.48421	10.2287
52	通化	Tonghua	2005	吉林	Jilin	0.0144737	0.0056951	0.0064506	0.0023279	0.6534	0.3181	3.82035	1.58297	9.79769	0.999989	10.3068
52	通化	Tonghua	2006	吉林	Jilin	0.0135689	0.0056683	0.00552	0.0023806	0.6734	0.3082	3.82319	1.57818	10.0845	0.864326	10.4114
52	通化	Tonghua	2007	吉林	Jilin	0.0136216	0.0057268	0.0054313	0.0024636	0.6499	0.3307	3.81617	1.56632	10.2965	0.914081	10.5787
52	通化	Tonghua	2008	吉林	Jilin	0.0138069	0.0056501	0.0054606	0.0026962	0.7008	0.2839	3.81264	1.55739	10.5586	0.672099	10.7932
52	通化	Tonghua	2009	吉林	Jilin	0.0140726	0.0055676	0.005675	0.00283	0.6832	0.3033	3.80511	1.5412	10.6691	0.746375	11.0047
52	通化	Tonghua	2010	吉林	Jilin	0.0143612	0.0055284	0.0059073	0.0029255	0.6856	0.3009	3.80132	1.52556	10.7219	0.646328	11.2616
52	通化	Tonghua	2011	吉林	Jilin	0.0150219	0.0055483	0.0060498	0.0034238	0.6872	0.2965	3.79773	1.50772	10.8298	0.774566	11.5876
52	通化	Tonghua	2012	吉林	Jilin	0.0155784	0.005467	0.0060861	0.0040252	0.6504	0.3321	3.78872	1.49248	10.9085	0.736069	11.9221
52	通化	Tonghua	2013	吉林	Jilin	0.0155094	0.0053003	0.006161	0.0040482	0.6802	0.3051	3.79099	1.46389	11.1601	0.664412	12.2656
52	通化	Tonghua	2014	吉林	Jilin	0.0179225	0.0050888	0.0063049	0.0065289	0.6842	0.3017	3.79099	1.4216	11.2271	0.682006	12.6025
52	通化	Tonghua	2015	吉林	Jilin	0.0165188	0.0049572	0.007507	0.0040546	0.6773	0.3086	3.78532	1.39829	11.266	0.726513	12.8969
52	通化	Tonghua	2016	吉林	Jilin	0.0167677	0.0049745	0.0077234	0.0040697	0.5163	0.4649	3.78419	1.47712	10.8785	1.14067	13.1742
52	通化	Tonghua	2018	吉林	Jilin	0.0169102	0.005046	0.0077578	0.0041063	0.3703	0.6083	3.7612	1.47712	10.4749	2.1555	13.3212
53	白山	Baishan	2003	吉林	Jilin	0.0107818	0.005613	0.0042557	0.0009131	0.6207	0.2747	3.4962	1.5563	9.22778	1.72187	9.67583
53	白山	Baishan	2004	吉林	Jilin	0.0128022	0.0050914	0.0066532	0.0010576	0.6292	0.2761	3.51005	1.47712	9.37298	1.20867	9.72009
53	白山	Baishan	2005	吉林	Jilin	0.0118171	0.0050719	0.0054434	0.0013018	0.5755	0.3524	3.51601	1.47669	9.68589	1.04779	9.7982
53	白山	Baishan	2006	吉林	Jilin	0.0129737	0.0046436	0.0063599	0.0019702	0.5483	0.3718	4.08177	1.42797	9.75498	0.82041	9.90281
53	白山	Baishan	2007	吉林	Jilin	0.017589	0.0075491	0.0079882	0.0020517	0.5751	0.3449	4.08227	1.62356	9.95764	0.871731	10.0701
53	白山	Baishan	2008	吉林	Jilin	0.0176764	0.0075398	0.0077172	0.0024194	0.5726	0.35	4.08295	1.61321	10.1676	0.827664	10.2846
53	白山	Baishan	2009	吉林	Jilin	0.0171138	0.0075756	0.0068829	0.0026554	0.5801	0.3537	4.08312	1.59901	10.3693	0.753764	10.4961
53	白山	Baishan	2010	吉林	Jilin	0.0165561	0.0069896	0.0071068	0.0024597	0.605	0.3381	4.08581	1.56879	10.4985	0.65342	10.753
53	白山	Baishan	2011	吉林	Jilin	0.0162193	0.0068918	0.0068345	0.002493	0.6292	0.3169	4.08261	1.55522	10.6651	0.680518	11.079
53	白山	Baishan	2012	吉林	Jilin	0.0164291	0.0067896	0.0068913	0.0027483	0.6253	0.3248	4.08092	1.47625	10.8636	0.623378	11.4135
53	白山	Baishan	2013	吉林	Jilin	0.0165872	0.0067861	0.0068145	0.0029866	0.5876	0.3611	4.05526	1.48487	10.9665	0.686412	11.757
53	白山	Baishan	2014	吉林	Jilin	0.0173654	0.0065655	0.0073348	0.0034651	0.5857	0.3621	4.0483	1.46345	10.9649	0.741746	12.0939
53	白山	Baishan	2015	吉林	Jilin	0.0167639	0.0054315	0.008167	0.0031654	0.5797	0.3679	4.03883	1.31027	11.0082	0.783387	12.3884
53	白山	Baishan	2016	吉林	Jilin	0.0175512	0.0061812	0.0081732	0.0031967	0.5521	0.399	4.00733	1.47712	10.9751	0.747746	12.6656
53	白山	Baishan	2017	吉林	Jilin	0.0159674	0.0059299	0.0067428	0.0032947	0.5294	0.42	3.98898	1.47712	11.0861	0.728424	12.9025
53	白山	Baishan	2018	吉林	Jilin	0.0165315	0.0059001	0.0071582	0.0034732	0.4775	0.4726	3.97029	1.47712	10.9818	0.941763	12.8127
54	白城	Baicheng	2003	吉林	Jilin	0.0135465	0.0062106	0.0057602	0.0015757	0.375	0.4394	3.87826	1.65321	9.03848	1.13348	9.9593
54	白城	Baicheng	2004	吉林	Jilin	0.0135742	0.006272	0.0057115	0.0015907	0.3904	0.4335	3.8828	1.65321	9.11503	1.07445	10.0036
54	白城	Baicheng	2005	吉林	Jilin	0.0137897	0.0062015	0.0057996	0.0017885	0.3352	0.4822	3.93026	1.48911	9.17264	0.829993	10.0817
54	白城	Baicheng	2006	吉林	Jilin	0.0138685	0.0066275	0.0057261	0.0015148	0.4025	0.4448	3.9279	1.65982	9.32134	0.729569	10.1863
54	白城	Baicheng	2007	吉林	Jilin	0.0142215	0.0067113	0.005956	0.0015542	0.3807	0.4692	3.93691	1.65523	9.48781	0.636581	10.3536
54	白城	Baicheng	2008	吉林	Jilin	0.0141191	0.0066968	0.0058728	0.0015495	0.3457	0.5073	3.92908	1.64914	9.6701	0.840348	10.5681
54	白城	Baicheng	2009	吉林	Jilin	0.0137319	0.0063283	0.0055889	0.0018147	0.3403	0.5242	3.92967	1.63639	9.84273	0.725181	10.7796
54	白城	Baicheng	2010	吉林	Jilin	0.0139572	0.0062622	0.0057322	0.0019629	0.3588	0.4929	3.93222	1.61637	10.0135	0.796256	11.0365
54	白城	Baicheng	2011	吉林	Jilin	0.0140146	0.0059454	0.0055922	0.002477	0.3932	0.4606	3.93183	1.61194	10.222	0.648082	11.3625
54	白城	Baicheng	2012	吉林	Jilin	0.0134464	0.0058025	0.0056084	0.0020356	0.4038	0.4457	3.92197	1.60097	10.3069	0.634414	11.697
54	白城	Baicheng	2013	吉林	Jilin	0.0135359	0.0056259	0.0058997	0.0020102	0.2053	0.6652	3.90801	1.57887	10.4169	0.71097	12.0405
54	白城	Baicheng	2014	吉林	Jilin	0.0135946	0.0058399	0.0054594	0.0022953	0.2016	0.6715	3.90801	1.56241	10.4441	0.850202	12.3774
54	白城	Baicheng	2015	吉林	Jilin	0.0148502	0.0059315	0.0065838	0.0023349	0.1978	0.6775	3.90641	1.52048	10.459	1.06548	12.6718
54	白城	Baicheng	2016	吉林	Jilin	0.0148145	0.0057233	0.006681	0.0024101	0.1899	0.6978	3.89182	1.47712	10.511	1.31426	12.9491
54	白城	Baicheng	2017	吉林	Jilin	0.0137011	0.0056375	0.0055501	0.0025134	0.1385	0.7396	3.89182	1.47712	10.4394	1.71596	13.1859
54	白城	Baicheng	2018	吉林	Jilin	0.0141719	0.0057878	0.006191	0.0021931	0.1574	0.7034	3.89182	1.47712	10.4237	1.64877	13.0961
54	白城	Baicheng	2019	吉林	Jilin	0.0147968	0.0059725	0.0066352	0.0021891	0.2076	0.6434	3.8712	1.47712	10.3859	1.74836	13.0179
55	松原	Songyuan	2003	吉林	Jilin	0.0117375	0.0055301	0.003862	0.0023454	0.7214	0.1976	3.94216	1.47712	9.61487	0.111929	10.5202
55	松原	Songyuan	2004	吉林	Jilin	0.014103	0.0079021	0.003862	0.002339	0.7399	0.1945	3.94778	1.77815	9.75436	0.098784	10.5644
55	松原	Songyuan	2005	吉林	Jilin	0.0147625	0.0078761	0.003862	0.0030244	0.7702	0.1843	3.94913	1.81318	10.1872	0.071828	10.6425
55	松原	Songyuan	2006	吉林	Jilin	0.0164945	0.008407	0.0044735	0.003614	0.7929	0.1727	3.9631	1.80956	10.5138	0.050103	10.7472
55	松原	Songyuan	2007	吉林	Jilin	0.0161677	0.0091047	0.0031593	0.0039037	0.743	0.2258	3.97612	1.79893	10.6791	0.042752	10.9145
55	松原	Songyuan	2008	吉林	Jilin	0.0153932	0.0079278	0.0033131	0.0041523	0.7184	0.2429	3.9936	1.65321	10.8368	0.262125	11.1289
55	松原	Songyuan	2009	吉林	Jilin	0.0158231	0.0081811	0.0035842	0.0040578	0.6769	0.2893	4.01205	1.65982	10.6993	0.247847	11.3405
55	松原	Songyuan	2010	吉林	Jilin	0.0163477	0.008375	0.0035375	0.0044352	0.7227	0.2445	4.07397	1.80428	10.8779	0.41004	11.5974
55	松原	Songyuan	2011	吉林	Jilin	0.0155676	0.0077117	0.0033512	0.0045048	0.7145	0.257	4.08933	1.7859	11.3435	0.227384	11.9233
55	松原	Songyuan	2012	吉林	Jilin	0.0168688	0.0079157	0.0042535	0.0046995	0.7046	0.264	4.08092	1.78888	11.3929	0.255594	12.2579
55	松原	Songyuan	2013	吉林	Jilin	0.0199267	0.0078728	0.0057077	0.0063462	0.6885	0.2814	4.03954	1.79141	11.4733	0.32114	12.6014
55	松原	Songyuan	2014	吉林	Jilin	0.0210179	0.0078295	0.0061197	0.0070687	0.6676	0.3009	4.0413	1.78398	11.3079	0.356301	12.9383
55	松原	Songyuan	2015	吉林	Jilin	0.0222434	0.0079281	0.0069403	0.0073751	0.6324	0.3314	4.04112	1.78053	11.265	0.395664	13.2327
55	松原	Songyuan	2016	吉林	Jilin	0.0224134	0.0078779	0.0072053	0.0073302	0.5966	0.3706	4.04305	1.77815	11.2741	0.436547	13.5099
55	松原	Songyuan	2017	吉林	Jilin	0.0214784	0.0079557	0.0065567	0.0069661	0.4361	0.5375	4.02535	1.77815	10.9915	0.604292	13.7468
55	松原	Songyuan	2018	吉林	Jilin	0.0219271	0.0080555	0.0083307	0.005541	0.3816	0.5895	4.02535	1.77815	10.9869	0.730067	13.657
55	松原	Songyuan	2019	吉林	Jilin	0.0232812	0.008145	0.0098039	0.0053323	0.3414	0.6098	4.02535	1.77815	10.6474	1.26208	13.5788
56	哈尔滨	Harbin	2003	黑龙江	Heilongjiang	0.118885	0.0472846	0.0477703	0.0238296	0.3909	0.5572	5.75318	2.46389	10.1734	1.98137	13.3011
56	哈尔滨	Harbin	2004	黑龙江	Heilongjiang	0.126905	0.0484006	0.0518274	0.0266765	0.411	0.5165	5.97772	2.45939	10.3266	1.73775	13.3482
56	哈尔滨	Harbin	2005	黑龙江	Heilongjiang	0.147067	0.062121	0.0545681	0.0303783	0.3857	0.5421	5.98886	2.5208	10.3294	1.41416	13.4345
56	哈尔滨	Harbin	2006	黑龙江	Heilongjiang	0.15502	0.0637908	0.0586522	0.0325766	0.3902	0.5369	6.15867	2.55983	10.3126	1.41803	13.5267
56	哈尔滨	Harbin	2007	黑龙江	Heilongjiang	0.164042	0.062969	0.0649456	0.0361271	0.3956	0.5312	6.16432	2.5476	10.5201	1.25107	13.6397
56	哈尔滨	Harbin	2008	黑龙江	Heilongjiang	0.171492	0.0626727	0.0691603	0.0396586	0.4004	0.5299	6.16359	2.53672	10.6771	1.19061	13.7986
56	哈尔滨	Harbin	2009	黑龙江	Heilongjiang	0.178523	0.0622013	0.0756818	0.0406395	0.4042	0.542	6.16268	2.51985	10.7758	1.41444	13.8817
56	哈尔滨	Harbin	2010	黑龙江	Heilongjiang	0.18482	0.0617608	0.0799592	0.0431	0.4236	0.5433	6.15653	2.51343	10.907	0.837704	14.0338
56	哈尔滨	Harbin	2011	黑龙江	Heilongjiang	0.192288	0.0628579	0.0807252	0.048705	0.4342	0.544	6.15592	2.50691	11.0415	1.52797	14.2635
56	哈尔滨	Harbin	2012	黑龙江	Heilongjiang	0.197494	0.0628822	0.0822692	0.0523426	0.3904	0.5868	6.15571	2.50235	11.0627	1.68608	14.4823
56	哈尔滨	Harbin	2013	黑龙江	Heilongjiang	0.207431	0.0610239	0.0928144	0.053593	0.3728	0.5899	6.16036	2.49495	11.1313	1.77456	14.6784
56	哈尔滨	Harbin	2014	黑龙江	Heilongjiang	0.212901	0.0599953	0.0965407	0.0563646	0.3593	0.6058	6.16078	2.48657	11.1774	1.96779	14.8596
56	哈尔滨	Harbin	2015	黑龙江	Heilongjiang	0.219803	0.0672466	0.09454	0.0580165	0.3384	0.5984	6.30759	2.55594	11.243	1.88328	14.9884
56	哈尔滨	Harbin	2016	黑龙江	Heilongjiang	0.239355	0.0661129	0.112285	0.0609572	0.3234	0.6152	6.31173	2.5563	11.3064	1.88561	15.0778
56	哈尔滨	Harbin	2018	黑龙江	Heilongjiang	0.245822	0.0714343	0.108279	0.0661088	0.2817	0.6779	6.31173	2.58433	11.3665	2.14251	14.9411
56	哈尔滨	Harbin	2019	黑龙江	Heilongjiang	0.245848	0.0714229	0.112643	0.0617825	0.2452	0.7058	6.31536	2.58433	11.2138	2.76657	14.7609
57	齐齐哈尔	Qiqihar	2003	黑龙江	Heilongjiang	0.0384811	0.0187596	0.0146004	0.0051212	0.4447	0.4999	4.96053	2.02119	9.36657	1.11446	11.2166
57	齐齐哈尔	Qiqihar	2004	黑龙江	Heilongjiang	0.0391207	0.0179329	0.015943	0.0052448	0.4706	0.472	4.96032	2.10037	9.50532	1.1998	11.2637
57	齐齐哈尔	Qiqihar	2005	黑龙江	Heilongjiang	0.0407916	0.0176209	0.0178925	0.0052782	0.2706	0.3935	4.95611	2.09233	9.46947	0.823902	11.35
57	齐齐哈尔	Qiqihar	2006	黑龙江	Heilongjiang	0.0422118	0.0173509	0.0185855	0.0062753	0.3922	0.5602	4.97134	2.07613	9.6358	0.847431	11.4422
57	齐齐哈尔	Qiqihar	2007	黑龙江	Heilongjiang	0.0427034	0.0174432	0.018656	0.0066042	0.42	0.5368	4.96089	2.0585	9.76543	0.813706	11.5553
57	齐齐哈尔	Qiqihar	2008	黑龙江	Heilongjiang	0.041079	0.0171124	0.0170313	0.0069354	0.4368	0.5194	4.95927	2.03822	9.94035	0.784823	11.7141
57	齐齐哈尔	Qiqihar	2009	黑龙江	Heilongjiang	0.0728741	0.0171191	0.0508498	0.0049052	0.4443	0.5124	4.95576	2.19429	10.1328	0.888068	11.7973
57	齐齐哈尔	Qiqihar	2010	黑龙江	Heilongjiang	0.0723148	0.0165604	0.0508498	0.0049045	0.4936	0.4681	4.95237	2.18281	10.3919	0.974186	11.9494
57	齐齐哈尔	Qiqihar	2011	黑龙江	Heilongjiang	0.0646436	0.0163012	0.04331	0.0050324	0.4926	0.4681	4.94663	1.98308	10.5563	0.778421	12.179
57	齐齐哈尔	Qiqihar	2012	黑龙江	Heilongjiang	0.0676026	0.0184061	0.0441642	0.0050324	0.4725	0.4895	4.93519	1.96114	10.6987	0.811039	12.3978
57	齐齐哈尔	Qiqihar	2013	黑龙江	Heilongjiang	0.0744172	0.0153696	0.0536279	0.0054197	0.45	0.5122	4.93015	1.92148	10.7157	0.920141	12.5939
57	齐齐哈尔	Qiqihar	2015	黑龙江	Heilongjiang	0.075626	0.019673	0.0493104	0.0066425	0.3124	0.6467	4.91698	1.89873	10.6856	1.39024	12.9039
57	齐齐哈尔	Qiqihar	2016	黑龙江	Heilongjiang	0.0684797	0.0149023	0.0472137	0.0063637	0.2903	0.6709	4.91265	1.87506	10.7387	1.55	12.9933
58	牡丹江	Mudanjiang	2003	黑龙江	Heilongjiang	0.0271148	0.0100909	0.0100027	0.0070212	0.4719	0.5119	4.34963	1.87506	9.50978	1.07478	10.7891
58	牡丹江	Mudanjiang	2004	黑龙江	Heilongjiang	0.0277159	0.0100843	0.0103105	0.0073211	0.4575	0.5171	4.36653	1.87506	9.6182	0.965703	10.8362
58	牡丹江	Mudanjiang	2005	黑龙江	Heilongjiang	0.027398	0.0094805	0.0104266	0.0074908	0.3901	0.5724	4.3585	1.84373	9.50525	0.81446	10.9225
58	牡丹江	Mudanjiang	2006	黑龙江	Heilongjiang	0.0276519	0.0096553	0.0109161	0.0070805	0.399	0.5735	4.3716	1.82053	9.53785	0.867126	11.0147
58	牡丹江	Mudanjiang	2007	黑龙江	Heilongjiang	0.0271617	0.0091301	0.0110255	0.007006	0.4261	0.5438	4.38328	1.81178	9.65438	0.758776	11.1277
58	牡丹江	Mudanjiang	2008	黑龙江	Heilongjiang	0.0273138	0.0089631	0.0112268	0.0071238	0.4383	0.5296	4.3745	1.79099	9.72663	0.714302	11.2866
58	牡丹江	Mudanjiang	2009	黑龙江	Heilongjiang	0.0278053	0.0090597	0.0108191	0.0079265	0.4595	0.5176	4.3809	1.78053	10.0952	0.542534	11.3697
58	牡丹江	Mudanjiang	2010	黑龙江	Heilongjiang	0.0297128	0.0096979	0.0120665	0.0079484	0.4765	0.4796	4.48807	1.79706	10.1326	1.21494	11.5219
58	牡丹江	Mudanjiang	2011	黑龙江	Heilongjiang	0.0312353	0.0096865	0.0129444	0.0086045	0.4533	0.5006	4.48413	1.78696	10.2325	0.625033	11.7515
58	牡丹江	Mudanjiang	2012	黑龙江	Heilongjiang	0.032334	0.0096044	0.0140449	0.0086847	0.4669	0.4856	4.48526	1.77379	10.3513	0.645814	11.9703
58	牡丹江	Mudanjiang	2013	黑龙江	Heilongjiang	0.034283	0.0098573	0.0147825	0.0096431	0.4709	0.4856	4.48864	1.74099	10.5416	0.830132	12.1664
58	牡丹江	Mudanjiang	2014	黑龙江	Heilongjiang	0.0344738	0.0098995	0.0157112	0.0088631	0.3715	0.582	4.48751	1.72925	10.4001	1.07036	12.3476
58	牡丹江	Mudanjiang	2015	黑龙江	Heilongjiang	0.0360397	0.0095072	0.0163687	0.0101638	0.3569	0.5945	4.48074	1.71842	10.4242	1.27096	12.4764
58	牡丹江	Mudanjiang	2016	黑龙江	Heilongjiang	0.0365545	0.0089822	0.0182831	0.0092892	0.3526	0.6016	4.47734	1.65321	10.4893	1.21954	12.5658
58	牡丹江	Mudanjiang	2017	黑龙江	Heilongjiang	0.0356151	0.00931	0.0172166	0.0090885	0.3517	0.6046	4.46591	1.65321	10.5228	1.17249	12.6262
58	牡丹江	Mudanjiang	2018	黑龙江	Heilongjiang	0.0357531	0.0090235	0.0176552	0.0090745	0.3479	0.6115	4.46591	1.65321	10.5179	1.1865	12.4291
58	牡丹江	Mudanjiang	2019	黑龙江	Heilongjiang	0.035665	0.0090166	0.0175667	0.0090816	0.2429	0.7031	4.45435	1.65321	10.4077	1.48568	12.2489
59	佳木斯	Jiamusi	2003	黑龙江	Heilongjiang	0.0238279	0.0117741	0.00926	0.0027938	0.3706	0.5745	4.40635	1.93952	9.43189	0.893645	10.3004
59	佳木斯	Jiamusi	2004	黑龙江	Heilongjiang	0.0231589	0.0115549	0.0087894	0.0028145	0.3612	0.5933	4.4044	1.93952	9.55251	0.711007	10.3475
59	佳木斯	Jiamusi	2005	黑龙江	Heilongjiang	0.0233652	0.0113935	0.0092509	0.0027209	0.2665	0.6694	4.40587	1.84893	9.60811	0.661486	10.4338
59	佳木斯	Jiamusi	2006	黑龙江	Heilongjiang	0.026876	0.0117467	0.0122038	0.0029256	0.2665	0.6694	4.40782	1.92195	9.75191	0.44607	10.526
59	佳木斯	Jiamusi	2007	黑龙江	Heilongjiang	0.0298537	0.0128221	0.0127964	0.0042352	0.2991	0.6688	4.41292	1.91503	9.9441	0.342274	10.639
59	佳木斯	Jiamusi	2008	黑龙江	Heilongjiang	0.0280282	0.0114046	0.0121754	0.0044482	0.3029	0.6633	4.41158	1.91566	10.0919	0.387545	10.7979
59	佳木斯	Jiamusi	2009	黑龙江	Heilongjiang	0.0294413	0.0111497	0.0137509	0.0045407	0.341	0.6144	4.40048	1.8014	10.1503	0.438333	10.881
59	佳木斯	Jiamusi	2010	黑龙江	Heilongjiang	0.0333225	0.0109306	0.0177806	0.0046112	0.3787	0.5826	4.40672	1.7814	10.3525	0.960885	11.0332
59	佳木斯	Jiamusi	2011	黑龙江	Heilongjiang	0.033599	0.0109827	0.0178443	0.004772	0.393	0.5649	4.40183	1.87904	10.53	0.532176	11.2628
59	佳木斯	Jiamusi	2012	黑龙江	Heilongjiang	0.0327091	0.0100365	0.0178488	0.0048238	0.3659	0.578	4.39198	1.83809	10.6138	0.412703	11.4816
59	佳木斯	Jiamusi	2013	黑龙江	Heilongjiang	0.0267416	0.0097828	0.0120502	0.0049086	0.3723	0.5673	4.37071	1.74218	10.738	0.412383	11.6777
59	佳木斯	Jiamusi	2014	黑龙江	Heilongjiang	0.0270363	0.0093888	0.0122686	0.0053788	0.3028	0.6345	4.36945	1.71416	10.7987	0.415497	11.8589
59	佳木斯	Jiamusi	2015	黑龙江	Heilongjiang	0.0283375	0.0087217	0.0143204	0.0052954	0.2768	0.6596	4.35157	1.69723	10.8566	0.413557	11.9877
59	佳木斯	Jiamusi	2017	黑龙江	Heilongjiang	0.030247	0.0081159	0.0163936	0.0057375	0.2578	0.6791	4.3438	1.65321	10.9857	0.448131	12.1375
59	佳木斯	Jiamusi	2019	黑龙江	Heilongjiang	0.0328066	0.0093249	0.0176474	0.0058343	0.2169	0.6302	4.33073	1.73239	10.2061	0.960192	11.7602
60	鸡西	Jixi	2003	黑龙江	Heilongjiang	0.0299706	0.0126006	0.0146322	0.0027378	0.5542	0.2858	4.51437	1.92428	8.886	1.21149	10.0366
60	鸡西	Jixi	2004	黑龙江	Heilongjiang	0.0250144	0.0109068	0.0113688	0.0027387	0.5694	0.2321	4.50678	1.89209	9.04547	1.02036	10.0837
60	鸡西	Jixi	2005	黑龙江	Heilongjiang	0.0251765	0.0130601	0.0093962	0.0027201	0.3252	0.5002	4.49714	1.87454	9.05579	0.881869	10.17
60	鸡西	Jixi	2006	黑龙江	Heilongjiang	0.0224701	0.0092487	0.0102191	0.0030023	0.355	0.4671	4.48987	1.8515	9.32581	0.754713	10.2622
60	鸡西	Jixi	2007	黑龙江	Heilongjiang	0.0226311	0.009227	0.0099907	0.0034134	0.402	0.5381	4.50943	1.8341	9.37806	0.613612	10.3752
60	鸡西	Jixi	2008	黑龙江	Heilongjiang	0.0224766	0.0090766	0.0099862	0.0034138	0.4362	0.518	4.48255	1.75974	9.57567	0.617056	10.5341
60	鸡西	Jixi	2009	黑龙江	Heilongjiang	0.0290728	0.0134013	0.0109912	0.0046802	0.5844	0.3711	4.47859	1.59373	9.62325	0.659453	10.6172
60	鸡西	Jixi	2010	黑龙江	Heilongjiang	0.0280135	0.0119309	0.0110005	0.0050821	0.6331	0.3191	4.4762	1.68904	9.8299	1.38172	10.7694
60	鸡西	Jixi	2011	黑龙江	Heilongjiang	0.0307914	0.0130483	0.0122131	0.0055299	0.6214	0.3313	4.46935	1.7246	9.97418	0.679284	10.999
60	鸡西	Jixi	2012	黑龙江	Heilongjiang	0.0306741	0.012629	0.0126882	0.0053569	0.603	0.3375	4.44852	1.74028	10.062	0.708044	11.2178
60	鸡西	Jixi	2013	黑龙江	Heilongjiang	0.0233857	0.0083218	0.0092951	0.0057689	0.5916	0.3493	4.445	1.68124	10.011	0.949991	11.4139
60	鸡西	Jixi	2014	黑龙江	Heilongjiang	0.0264346	0.0095892	0.0110102	0.0058352	0.4567	0.4696	4.43675	1.65896	9.86962	1.37233	11.5952
60	鸡西	Jixi	2015	黑龙江	Heilongjiang	0.0247634	0.0081098	0.0108626	0.0057909	0.4202	0.4899	4.42269	1.63246	9.87111	1.79396	11.7239
60	鸡西	Jixi	2016	黑龙江	Heilongjiang	0.026662	0.010057	0.0108143	0.0057907	0.3846	0.5245	4.41884	1.68124	9.89893	1.72661	11.8133
60	鸡西	Jixi	2019	黑龙江	Heilongjiang	0.02437	0.0072784	0.010855	0.0062366	0.4673	0.4833	4.33073	1.59106	10.0236	2.47821	11.4964
61	鹤岗	Hegang	2003	黑龙江	Heilongjiang	0.0185849	0.0085524	0.0063443	0.0036882	0.5972	0.3226	4.2328	1.81954	8.81686	1.46533	10.0344
61	鹤岗	Hegang	2004	黑龙江	Heilongjiang	0.0193908	0.008912	0.0067334	0.0037454	0.6275	0.3037	4.22493	1.87506	9.03978	1.12708	10.0815
61	鹤岗	Hegang	2005	黑龙江	Heilongjiang	0.0212224	0.0082737	0.0092098	0.003739	0.5563	0.3839	4.22625	1.84167	9.27566	0.930479	10.1678
61	鹤岗	Hegang	2006	黑龙江	Heilongjiang	0.0189523	0.0079737	0.0071404	0.0038383	0.5849	0.3752	4.2261	1.81578	9.43525	0.966881	10.2599
61	鹤岗	Hegang	2007	黑龙江	Heilongjiang	0.018598	0.0069343	0.0077159	0.0039478	0.5844	0.3663	4.21863	1.75974	9.62847	0.902562	10.373
61	鹤岗	Hegang	2008	黑龙江	Heilongjiang	0.020666	0.0085645	0.0080527	0.0040487	0.5991	0.3494	4.21877	1.77181	9.81291	0.921138	10.5319
61	鹤岗	Hegang	2009	黑龙江	Heilongjiang	0.0197811	0.0074262	0.008439	0.0039158	0.6442	0.2994	4.21759	1.7014	9.8896	1.13367	10.615
61	鹤岗	Hegang	2010	黑龙江	Heilongjiang	0.0200707	0.0071049	0.0088172	0.0041486	0.6608	0.2836	4.21361	1.67742	10.0843	1.00222	10.7671
61	鹤岗	Hegang	2011	黑龙江	Heilongjiang	0.0199436	0.0069905	0.0086091	0.004344	0.686	0.2575	4.20916	1.66549	10.2988	0.875334	10.9967
61	鹤岗	Hegang	2012	黑龙江	Heilongjiang	0.0203879	0.0069836	0.008858	0.0045463	0.6829	0.2578	4.20916	1.65321	10.4038	0.748915	11.2156
61	鹤岗	Hegang	2013	黑龙江	Heilongjiang	0.0188381	0.0057144	0.0084781	0.0046457	0.6251	0.3061	4.2017	1.60713	10.2769	0.830183	11.4117
61	鹤岗	Hegang	2014	黑龙江	Heilongjiang	0.0206524	0.0064371	0.0095062	0.0047091	0.4281	0.4748	4.18966	1.53782	10.1063	1.14571	11.5929
61	鹤岗	Hegang	2015	黑龙江	Heilongjiang	0.0208211	0.0059208	0.0101891	0.0047111	0.4858	0.4176	4.17223	1.47756	9.90469	1.1822	11.7217
61	鹤岗	Hegang	2016	黑龙江	Heilongjiang	0.0207403	0.00654	0.0094968	0.0047035	0.491	0.4124	4.15888	1.47712	9.92564	1.07397	11.8111
61	鹤岗	Hegang	2017	黑龙江	Heilongjiang	0.0206592	0.0058067	0.0102663	0.0045861	0.5089	0.4303	4.12713	1.47712	10.0409	0.994868	11.8715
61	鹤岗	Hegang	2018	黑龙江	Heilongjiang	0.0211168	0.0061346	0.0102879	0.0046942	0.5136	0.4346	4.11087	1.47712	10.1112	0.910657	11.6744
61	鹤岗	Hegang	2019	黑龙江	Heilongjiang	0.0213836	0.0062483	0.0103772	0.0047581	0.4763	0.4416	4.09434	1.47712	10.3209	0.60885	11.4941
62	双鸭山	Shuangyashan	2003	黑龙江	Heilongjiang	0.013298	0.0068132	0.0052149	0.0012699	0.5687	0.3859	3.92039	1.73239	9.34923	1.07247	9.69437
62	双鸭山	Shuangyashan	2004	黑龙江	Heilongjiang	0.0133627	0.0067894	0.0053496	0.0012237	0.5975	0.3541	3.9188	1.65321	9.44762	0.89933	9.74145
62	双鸭山	Shuangyashan	2006	黑龙江	Heilongjiang	0.0141895	0.006466	0.0052852	0.0024383	0.6313	0.3364	3.90862	1.66238	9.60387	0.95935	9.91993
62	双鸭山	Shuangyashan	2007	黑龙江	Heilongjiang	0.0154725	0.0070348	0.0059553	0.0024825	0.6504	0.3184	3.91102	1.64503	9.80554	0.986178	10.033
62	双鸭山	Shuangyashan	2008	黑龙江	Heilongjiang	0.0153895	0.006782	0.0059452	0.0026623	0.7156	0.2587	3.91382	1.62972	10.0463	0.661188	10.1918
62	双鸭山	Shuangyashan	2009	黑龙江	Heilongjiang	0.0153252	0.0064463	0.0060561	0.0028228	0.6433	0.3294	3.91562	1.6026	9.99442	0.95747	10.275
62	双鸭山	Shuangyashan	2010	黑龙江	Heilongjiang	0.0134547	0.0062122	0.0044023	0.0028401	0.6629	0.3156	3.91721	1.47582	10.3605	0.879449	10.4271
62	双鸭山	Shuangyashan	2011	黑龙江	Heilongjiang	0.0175752	0.0097598	0.0047534	0.0030619	0.6821	0.2967	3.8373	1.79685	10.5084	0.774957	10.6567
62	双鸭山	Shuangyashan	2012	黑龙江	Heilongjiang	0.0340967	0.0067831	0.0055939	0.0217197	0.649	0.3283	3.90801	1.56098	10.5205	0.882243	10.8755
62	双鸭山	Shuangyashan	2013	黑龙江	Heilongjiang	0.0149607	0.0056228	0.0060504	0.0032874	0.5756	0.3934	3.90197	1.43088	10.3293	1.43333	11.0716
62	双鸭山	Shuangyashan	2014	黑龙江	Heilongjiang	0.016042	0.0054399	0.0072088	0.0033933	0.4262	0.5399	3.91402	1.24797	10.1531	2.40093	11.2529
62	双鸭山	Shuangyashan	2015	黑龙江	Heilongjiang	0.0176778	0.0045679	0.0096549	0.0034551	0.305	0.6584	2.96733	1.21985	10.0692	4.16472	11.3817
62	双鸭山	Shuangyashan	2016	黑龙江	Heilongjiang	0.0158918	0.0045334	0.0076122	0.0037462	0.2857	0.6833	3.8712	1.17609	10.1179	4.69891	11.4711
62	双鸭山	Shuangyashan	2017	黑龙江	Heilongjiang	0.0162886	0.0053702	0.007073	0.0038455	0.2857	0.6833	3.78419	1.38021	10.1179	4.96197	11.5314
63	七台河	Qitaihe	2003	黑龙江	Heilongjiang	0.0141758	0.00731	0.0037492	0.0031166	0.5863	0.3673	3.9182	1.73239	9.40401	0.74638	9.97892
63	七台河	Qitaihe	2004	黑龙江	Heilongjiang	0.0142886	0.007624	0.0038618	0.0028028	0.6162	0.3345	3.93378	1.73239	9.58432	0.81624	10.026
63	七台河	Qitaihe	2005	黑龙江	Heilongjiang	0.0141491	0.0072601	0.0040355	0.0028534	0.5616	0.3882	3.94139	1.64591	9.69898	0.76644	10.1123
63	七台河	Qitaihe	2006	黑龙江	Heilongjiang	0.0133654	0.0064571	0.0038901	0.0030182	0.562	0.3922	3.9547	1.63276	9.72203	0.674234	10.2045
63	七台河	Qitaihe	2007	黑龙江	Heilongjiang	0.0147042	0.0066095	0.0050025	0.0030921	0.5706	0.3929	3.96556	1.60065	9.87575	0.821855	10.3175
63	七台河	Qitaihe	2008	黑龙江	Heilongjiang	0.0145932	0.0067877	0.0046028	0.0032026	0.6545	0.3119	3.97893	1.57438	10.188	0.561278	10.4764
63	七台河	Qitaihe	2009	黑龙江	Heilongjiang	0.014485	0.0070114	0.0049956	0.002478	0.667	0.2779	4.01313	1.58297	9.44002	0.556687	10.5595
63	七台河	Qitaihe	2010	黑龙江	Heilongjiang	0.0162476	0.0075646	0.0053012	0.0033818	0.691	0.2615	4.04673	1.67468	10.6802	0.608524	10.7117
63	七台河	Qitaihe	2011	黑龙江	Heilongjiang	0.0134896	0.0043309	0.0054698	0.0036889	0.6661	0.2751	4.0448	1.64532	10.6031	0.5927	10.9413
63	七台河	Qitaihe	2012	黑龙江	Heilongjiang	0.0174659	0.0067965	0.0066777	0.0039917	0.6105	0.3174	4.0448	1.65552	10.6116	0.594214	11.1601
63	七台河	Qitaihe	2013	黑龙江	Heilongjiang	0.0183509	0.007406	0.0066936	0.0042514	0.5045	0.4076	4.0413	1.60617	10.3942	0.842147	11.3562
63	七台河	Qitaihe	2014	黑龙江	Heilongjiang	0.0170603	0.0058957	0.0068719	0.0042927	0.4426	0.4646	3.98713	1.59901	10.2328	0.996763	11.5374
63	七台河	Qitaihe	2015	黑龙江	Heilongjiang	0.0166479	0.0057469	0.0065967	0.0043043	0.4136	0.4781	3.91082	1.5914	10.3367	0.989445	11.6662
63	七台河	Qitaihe	2016	黑龙江	Heilongjiang	0.0166459	0.0056742	0.0065569	0.0044147	0.4129	0.4928	3.89182	1.59106	10.3899	1.08884	11.7556
63	七台河	Qitaihe	2017	黑龙江	Heilongjiang	0.015226	0.0044423	0.00605	0.0047336	0.4154	0.4966	3.8712	1.47712	10.5015	0.887092	11.816
63	七台河	Qitaihe	2018	黑龙江	Heilongjiang	0.0162174	0.0054125	0.0061296	0.0046753	0.4401	0.479	3.85015	1.59106	10.6121	0.83734	11.6189
63	七台河	Qitaihe	2019	黑龙江	Heilongjiang	0.0166491	0.0056485	0.0064219	0.0045788	0.4578	0.4477	3.85015	1.59106	10.5388	0.782335	11.4387
64	黑河	Heihe	2003	黑龙江	Heilongjiang	0.0053616	0.0026767	0.0020871	0.0005978	0.2849	0.6044	2.96476	1.17609	9.1338	1.53714	9.09538
64	黑河	Heihe	2004	黑龙江	Heilongjiang	0.0052902	0.0025795	0.0020956	0.0006151	0.2818	0.5897	2.98518	1.17609	9.21769	1.31177	9.14246
64	黑河	Heihe	2005	黑龙江	Heilongjiang	0.0066398	0.0015093	0.0044575	0.0006729	0.2892	0.5713	2.94444	1.02612	9.27975	1.09316	9.22876
64	黑河	Heihe	2006	黑龙江	Heilongjiang	0.0071116	0.0015274	0.0045423	0.0010419	0.2195	0.6585	2.93279	1.12548	9.37686	1.09516	9.32094
64	黑河	Heihe	2007	黑龙江	Heilongjiang	0.0075428	0.0015642	0.0049394	0.0010393	0.2926	0.6104	2.95178	1.12743	9.52113	0.705016	9.434
64	黑河	Heihe	2008	黑龙江	Heilongjiang	0.0044412	0.0015934	0.0018038	0.0010439	0.2961	0.608	2.95387	1.12156	9.62907	1.04864	9.59285
64	黑河	Heihe	2009	黑龙江	Heilongjiang	0.0054104	0.0025935	0.001983	0.0008339	0.3217	0.5789	2.95543	1.23679	9.92969	0.732452	9.676
64	黑河	Heihe	2010	黑龙江	Heilongjiang	0.004869	0.0022625	0.0017548	0.0008516	0.3184	0.5685	2.95543	1.17869	9.92574	1.72652	9.82813
64	黑河	Heihe	2011	黑龙江	Heilongjiang	0.0065289	0.0027517	0.0027057	0.0010716	0.3149	0.569	2.94444	1.20303	9.87559	0.934295	10.0577
64	黑河	Heihe	2012	黑龙江	Heilongjiang	0.0065832	0.0027786	0.0027339	0.0010707	0.2562	0.4114	2.93916	1.21511	9.93436	1.97558	10.2766
64	黑河	Heihe	2013	黑龙江	Heilongjiang	0.0066883	0.0027589	0.0027785	0.0011508	0.2515	0.4282	3.04452	1.19061	9.47217	2.30164	10.4726
64	黑河	Heihe	2014	黑龙江	Heilongjiang	0.0069599	0.0028108	0.0029871	0.0011619	0.3105	0.3872	3.06805	1.12156	10.0661	3.17691	10.6539
64	黑河	Heihe	2015	黑龙江	Heilongjiang	0.007339	0.0030878	0.0030312	0.00122	0.2818	0.4075	2.99573	1.13226	10.1459	2.7836	10.7827
64	黑河	Heihe	2016	黑龙江	Heilongjiang	0.0054057	0.0019482	0.0022494	0.0012081	0.3241	0.6442	2.94444	1.17609	10.404	1.72128	10.8721
64	黑河	Heihe	2017	黑龙江	Heilongjiang	0.0056999	0.002612	0.0018754	0.0012125	0.3049	0.6567	2.94444	1.17609	10.4518	2.07735	10.9324
64	黑河	Heihe	2018	黑龙江	Heilongjiang	0.0053623	0.002551	0.0015528	0.0012585	0.3159	0.6434	2.89037	1.17609	10.4824	1.62841	10.7354
64	黑河	Heihe	2019	黑龙江	Heilongjiang	0.0061394	0.0034978	0.0014612	0.0011805	0.3	0.7071	2.89037	1.17609	10.5534	2.38309	10.5551
65	伊春	Yichun	2003	黑龙江	Heilongjiang	0.023955	0.0116576	0.0095856	0.0027117	0.4442	0.3688	4.42772	1.87506	8.91153	1.48151	9.75927
65	伊春	Yichun	2004	黑龙江	Heilongjiang	0.0235329	0.0111099	0.0096348	0.0027882	0.4684	0.3564	4.41727	1.77815	9.05322	0.957098	9.80635
65	伊春	Yichun	2005	黑龙江	Heilongjiang	0.021308	0.0108948	0.0071457	0.0032676	0.4187	0.4016	4.4083	1.79456	9.17864	0.568645	9.89265
65	伊春	Yichun	2006	黑龙江	Heilongjiang	0.0218374	0.0110265	0.0070967	0.0037142	0.4155	0.4059	4.40207	1.76425	9.29266	0.567037	9.98483
65	伊春	Yichun	2007	黑龙江	Heilongjiang	0.0222099	0.0112876	0.0069963	0.003926	0.4113	0.4095	4.39765	1.74453	9.46047	0.526383	10.0979
65	伊春	Yichun	2008	黑龙江	Heilongjiang	0.0222961	0.0107192	0.0067867	0.0047902	0.4039	0.4045	4.39544	1.71667	9.63627	0.480869	10.2567
65	伊春	Yichun	2009	黑龙江	Heilongjiang	0.0253984	0.01043	0.0105123	0.0044561	0.4317	0.3327	4.39482	1.6861	9.56121	0.547637	10.3399
65	伊春	Yichun	2010	黑龙江	Heilongjiang	0.0277203	0.0104144	0.0112152	0.0060907	0.4619	0.3124	4.3926	1.67302	9.6583	1.29415	10.492
65	伊春	Yichun	2011	黑龙江	Heilongjiang	0.0255785	0.0098316	0.0107367	0.0050101	0.452	0.3286	4.38577	1.6013	9.82731	0.424744	10.7216
65	伊春	Yichun	2012	黑龙江	Heilongjiang	0.0260925	0.0101197	0.0108365	0.0051363	0.3978	0.3379	4.3895	1.59704	9.94198	0.487754	10.9404
65	伊春	Yichun	2013	黑龙江	Heilongjiang	0.023952	0.0085367	0.00936	0.0060552	0.3825	0.3505	4.36818	1.52634	10.0444	0.45653	11.1365
65	伊春	Yichun	2015	黑龙江	Heilongjiang	0.0251493	0.0079524	0.0108432	0.0063538	0.2094	0.4347	4.34238	1.43664	9.85414	0.62758	11.4466
65	伊春	Yichun	2016	黑龙江	Heilongjiang	0.0248344	0.0103735	0.0082886	0.0061723	0.226	0.4085	4.31749	1.59106	9.91921	0.752286	11.536
65	伊春	Yichun	2017	黑龙江	Heilongjiang	0.0250364	0.0105319	0.0081658	0.0063387	0.2526	0.4221	4.30406	1.47712	10.0085	0.755367	11.5963
65	伊春	Yichun	2018	黑龙江	Heilongjiang	0.0242001	0.0093319	0.0084469	0.0064213	0.2271	0.4775	4.29046	1.47712	10.0484	0.792678	11.3993
65	伊春	Yichun	2019	黑龙江	Heilongjiang	0.0211993	0.0070326	0.0092385	0.0049282	0.2371	0.5588	4.26268	1.38021	10.2705	1.01686	11.219
66	大庆	Daqing	2003	黑龙江	Heilongjiang	0.0524698	0.0200743	0.0161929	0.0162025	0.8871	0.1045	4.77069	2.18469	11.4271	0.158803	12.5051
66	大庆	Daqing	2004	黑龙江	Heilongjiang	0.0519849	0.0202858	0.0148465	0.0168525	0.8815	0.1104	4.79744	2.20952	11.4875	0.111721	12.5522
66	大庆	Daqing	2005	黑龙江	Heilongjiang	0.0522715	0.0200713	0.0153041	0.0168961	0.8899	0.1042	4.80672	2.18952	11.5981	0.101009	12.6385
66	大庆	Daqing	2006	黑龙江	Heilongjiang	0.0554121	0.0220144	0.0152292	0.0181685	0.8876	0.1059	4.83143	2.18196	11.7214	0.106921	12.7307
66	大庆	Daqing	2007	黑龙江	Heilongjiang	0.0593119	0.0222714	0.0184067	0.0186338	0.8797	0.1127	4.85351	2.14223	11.8184	0.114096	12.8437
66	大庆	Daqing	2008	黑龙江	Heilongjiang	0.0599907	0.0230197	0.0179947	0.0189764	0.8431	0.1276	4.87321	2.16741	11.9917	0.089782	13.0026
66	大庆	Daqing	2009	黑龙江	Heilongjiang	0.0612996	0.0228974	0.019446	0.0189562	0.8239	0.1703	4.88681	2.16008	11.8936	0.133119	13.0857
66	大庆	Daqing	2010	黑龙江	Heilongjiang	0.0694375	0.0197045	0.0304438	0.0192892	0.8545	0.1401	4.89335	2.03858	12.2044	0.303331	13.2379
66	大庆	Daqing	2011	黑龙江	Heilongjiang	0.06782	0.0240791	0.0218493	0.0218916	0.8512	0.141	4.90453	2.16554	12.4352	0.119668	13.4675
66	大庆	Daqing	2012	黑龙江	Heilongjiang	0.0694226	0.0237788	0.0230301	0.0226137	0.8373	0.1517	4.90453	2.1506	12.4796	0.159175	13.6863
66	大庆	Daqing	2013	黑龙江	Heilongjiang	0.0718135	0.0236164	0.0241959	0.0240012	0.8223	0.1664	4.91559	2.12077	12.4918	0.174674	13.8824
66	大庆	Daqing	2014	黑龙江	Heilongjiang	0.0802196	0.0237692	0.0320908	0.0243596	0.8007	0.1887	4.90897	2.11291	12.4528	0.197924	14.0636
66	大庆	Daqing	2018	黑龙江	Heilongjiang	0.072886	0.0210083	0.0276233	0.0242543	0.5875	0.3907	4.91998	2.08991	12.0983	0.31256	14.1451
66	大庆	Daqing	2019	黑龙江	Heilongjiang	0.0713972	0.019758	0.0276854	0.0239538	0.5873	0.3884	4.91998	2.08991	11.9723	0.496992	13.9649
67	绥化	Suihua	2003	黑龙江	Heilongjiang	0.0159752	0.0113582	0.0034708	0.0011463	0.2173	0.4523	4.4613	1.92428	8.63053	1.24988	9.1287
67	绥化	Suihua	2004	黑龙江	Heilongjiang	0.0156997	0.0109679	0.0035811	0.0011507	0.2184	0.4418	4.46924	1.87506	8.77709	0.988767	9.17578
67	绥化	Suihua	2006	黑龙江	Heilongjiang	0.0133971	0.0090073	0.0029847	0.0014051	0.0857	0.3344	4.48345	1.79288	8.40155	1.47101	9.35426
67	绥化	Suihua	2007	黑龙江	Heilongjiang	0.0200037	0.0107233	0.0030532	0.0062272	0.099	0.3644	4.49088	1.74429	8.65887	1.16789	9.46732
67	绥化	Suihua	2008	黑龙江	Heilongjiang	0.0202482	0.0105152	0.0030805	0.0066524	0.1021	0.3624	4.49647	1.72509	8.69667	0.869092	9.62616
67	绥化	Suihua	2009	黑龙江	Heilongjiang	0.0261035	0.010262	0.002785	0.0130565	0.0974	0.3594	4.49881	1.74429	9.38839	0.79956	9.70932
67	绥化	Suihua	2010	黑龙江	Heilongjiang	0.0272858	0.0105382	0.002939	0.0138087	0.1028	0.311	4.49903	1.73384	9.4294	1.67724	9.86144
67	绥化	Suihua	2011	黑龙江	Heilongjiang	0.0257291	0.0089233	0.0030938	0.013712	0.1105	0.3125	4.49088	1.65982	9.65464	1.17843	10.091
67	绥化	Suihua	2012	黑龙江	Heilongjiang	0.0258276	0.0085619	0.0034207	0.013845	0.1182	0.3016	4.48413	1.65523	9.81164	1.20554	10.3099
67	绥化	Suihua	2014	黑龙江	Heilongjiang	0.0250993	0.0080634	0.0031878	0.0138481	0.2666	0.2752	4.43438	1.61225	10.1748	1.26617	10.6872
67	绥化	Suihua	2015	黑龙江	Heilongjiang	0.0120373	0.0066217	0.0033941	0.0020215	0.2639	0.2714	4.42485	1.57124	10.1938	1.52961	10.816
67	绥化	Suihua	2016	黑龙江	Heilongjiang	0.0170028	0.0090616	0.0063839	0.0015573	0.2582	0.2761	4.41884	1.65321	9.90419	1.81692	10.9054
68	上海	Shanghai	2003	上海	Shanghai	0.508798	0.205817	0.147248	0.155732	0.5019	0.4854	7.15323	3.00604	10.7894	2.1305	16.0112
68	上海	Shanghai	2004	上海	Shanghai	0.535867	0.205394	0.153386	0.177087	0.5092	0.4797	7.16172	3.00732	10.9582	0.203114	16.0657
68	上海	Shanghai	2005	上海	Shanghai	0.553757	0.205995	0.165304	0.182457	0.4867	0.5062	7.16251	2.98345	10.8759	1.85441	16.1508
68	上海	Shanghai	2006	上海	Shanghai	0.563093	0.206716	0.171658	0.184719	0.4852	0.5073	7.16866	2.96134	10.9905	1.81358	16.2564
68	上海	Shanghai	2007	上海	Shanghai	0.497781	0.210767	0.180167	0.106847	0.4656	0.5273	7.17713	2.93914	11.1302	1.79926	16.3875
68	上海	Shanghai	2008	上海	Shanghai	0.498473	0.214837	0.174366	0.109271	0.4548	0.5382	7.18667	2.94045	11.2259	1.7821	16.5449
68	上海	Shanghai	2009	上海	Shanghai	0.540643	0.222707	0.204545	0.113391	0.3971	0.5964	7.1942	2.95898	11.3021	1.99546	16.6905
68	上海	Shanghai	2010	上海	Shanghai	0.545855	0.241986	0.185668	0.118201	0.4189	0.5755	7.20294	2.96492	11.2595	0.957443	16.8699
68	上海	Shanghai	2011	上海	Shanghai	0.538714	0.230511	0.18867	0.119533	0.4112	0.5833	7.2083	2.97279	11.3407	1.96066	17.0822
68	上海	Shanghai	2012	上海	Shanghai	0.552333	0.238251	0.196013	0.118069	0.3875	0.6072	7.21406	2.99319	11.3736	1.82929	17.2723
68	上海	Shanghai	2013	上海	Shanghai	0.56158	0.24284	0.201486	0.117254	0.3719	0.6233	7.21825	2.99176	11.9605	2.07871	17.4662
68	上海	Shanghai	2014	上海	Shanghai	0.576475	0.249176	0.207471	0.119828	0.3469	0.649	7.22322	2.9915	11.5038	2.05718	17.6696
68	上海	Shanghai	2015	上海	Shanghai	0.589096	0.254559	0.214983	0.119553	0.3184	0.6782	7.22675	2.98545	11.5681	2.14938	17.8701
68	上海	Shanghai	2016	上海	Shanghai	0.629124	0.265503	0.245788	0.117833	0.2983	0.6978	7.27932	2.99432	11.6662	1.91582	18.1187
68	上海	Shanghai	2017	上海	Shanghai	0.598495	0.270919	0.216015	0.111561	0.3046	0.6918	7.28276	2.99167	11.7491	1.99748	18.3842
68	上海	Shanghai	2018	上海	Shanghai	0.630401	0.278855	0.23684	0.114705	0.2978	0.699	7.28756	3.00475	11.8129	2.06757	18.7455
69	南京	Nanjing	2003	江苏	Jiangsu	0.170614	0.0668599	0.0491785	0.0545757	0.5108	0.4554	6.19391	2.62941	10.2881	2.29282	14.0808
69	南京	Nanjing	2004	江苏	Jiangsu	0.175807	0.0692812	0.0475313	0.0589946	0.5258	0.4466	6.21706	2.617	10.4763	2.28326	14.1299
69	南京	Nanjing	2005	江苏	Jiangsu	0.180724	0.0689373	0.0475724	0.0642144	0.4955	0.4795	6.24104	2.59203	10.6933	1.96704	14.2585
69	南京	Nanjing	2006	江苏	Jiangsu	0.179685	0.0702015	0.0458042	0.0636797	0.4856	0.4925	6.26271	2.5811	10.8058	1.96759	14.4042
69	南京	Nanjing	2007	江苏	Jiangsu	0.185021	0.0696706	0.0456779	0.0696722	0.4813	0.4992	6.28113	2.55908	10.95	1.98007	14.5907
69	南京	Nanjing	2008	江苏	Jiangsu	0.19506	0.0688705	0.0504411	0.0757489	0.4635	0.5178	6.29386	2.54705	11.0681	2.05324	14.8322
69	南京	Nanjing	2009	江苏	Jiangsu	0.199309	0.0700977	0.052479	0.0767322	0.443	0.5312	6.30256	2.53789	11.1616	2.33112	15.0631
69	南京	Nanjing	2010	江苏	Jiangsu	0.200799	0.0712121	0.0513745	0.0782123	0.4496	0.5291	6.30695	2.53219	11.0823	0.744724	15.3586
69	南京	Nanjing	2011	江苏	Jiangsu	0.211312	0.0725436	0.0555041	0.0832638	0.4335	0.5464	6.31282	2.53292	11.248	1.9618	15.72
69	南京	Nanjing	2012	江苏	Jiangsu	0.225405	0.0753314	0.0603887	0.0896844	0.4261	0.5545	6.3159	2.53196	11.391	1.8551	16.0811
69	南京	Nanjing	2013	江苏	Jiangsu	0.256039	0.0843838	0.0744253	0.09723	0.4307	0.5438	6.4663	2.59628	11.7329	1.72135	16.4507
69	南京	Nanjing	2014	江苏	Jiangsu	0.251102	0.0727828	0.0773367	0.100983	0.4108	0.5649	6.47497	2.60649	11.5857	1.77179	16.8224
69	南京	Nanjing	2015	江苏	Jiangsu	0.27521	0.088903	0.0813813	0.104926	0.4029	0.5732	6.48219	2.61565	11.6799	1.87411	17.1869
69	南京	Nanjing	2016	江苏	Jiangsu	0.290223	0.0960225	0.0887057	0.105495	0.392	0.5839	6.49678	2.62941	11.754	2.06429	17.575
69	南京	Nanjing	2017	江苏	Jiangsu	0.283002	0.081793	0.0931858	0.108024	0.3803	0.5973	6.52356	2.64444	11.8573	2.098	17.9976
69	南京	Nanjing	2018	江苏	Jiangsu	0.298483	0.0873982	0.0995941	0.111491	0.3683	0.6104	6.54678	2.67852	11.9375	2.2154	18.4373
69	南京	Nanjing	2019	江苏	Jiangsu	0.338569	0.113982	0.110114	0.114473	0.3593	0.6202	6.56527	2.70243	12.0178	2.39369	18.8845
70	无锡	Wuxi	2003	江苏	Jiangsu	0.0817712	0.029208	0.0219062	0.030657	0.5784	0.4065	5.39181	2.34635	10.7987	0.846415	13.4169
70	无锡	Wuxi	2004	江苏	Jiangsu	0.086447	0.0296861	0.0240641	0.0326967	0.5681	0.418	5.40972	2.32838	10.9849	0.867326	13.4661
70	无锡	Wuxi	2005	江苏	Jiangsu	0.0864671	0.030113	0.0225418	0.0338123	0.5675	0.4227	5.43149	2.32887	11.1787	0.844146	13.5946
70	无锡	Wuxi	2006	江苏	Jiangsu	0.0876183	0.0305053	0.0219808	0.0351323	0.5629	0.4281	5.44803	2.32303	11.316	0.845576	13.7404
70	无锡	Wuxi	2007	江苏	Jiangsu	0.0877026	0.0305446	0.0216754	0.0354826	0.558	0.4335	5.46349	2.31401	11.4337	0.878538	13.9268
70	无锡	Wuxi	2008	江苏	Jiangsu	0.0919928	0.0305817	0.0246584	0.0367527	0.5392	0.4523	5.46983	2.30462	11.536	0.956787	14.1683
70	无锡	Wuxi	2009	江苏	Jiangsu	0.0925744	0.030902	0.0231486	0.0385237	0.5293	0.46	5.47278	2.29488	11.655	1.20562	14.3992
70	无锡	Wuxi	2010	江苏	Jiangsu	0.0990282	0.0317323	0.0262931	0.0410027	0.5282	0.461	5.47483	2.29203	11.3689	0.644219	14.6947
70	无锡	Wuxi	2011	江苏	Jiangsu	0.105081	0.0332108	0.0287154	0.0431544	0.5157	0.4738	5.47855	2.29732	11.5145	1.20767	15.0561
70	无锡	Wuxi	2012	江苏	Jiangsu	0.108185	0.0344121	0.0299069	0.0438655	0.5034	0.486	5.48521	2.2987	11.6097	1.15025	15.4172
70	无锡	Wuxi	2013	江苏	Jiangsu	0.111773	0.0334002	0.0334923	0.0448805	0.4935	0.4956	5.49141	2.30809	12.0539	1.16923	15.7868
70	无锡	Wuxi	2014	江苏	Jiangsu	0.116083	0.0346836	0.0359278	0.0454718	0.4581	0.5319	5.50411	2.3255	11.6687	1.22004	16.1585
70	无锡	Wuxi	2015	江苏	Jiangsu	0.120989	0.03556	0.0384938	0.046935	0.449	0.5415	5.51544	2.34341	11.6978	1.27835	16.5231
70	无锡	Wuxi	2016	江苏	Jiangsu	0.127814	0.0377887	0.0426324	0.0473931	0.4119	0.5792	5.53339	2.36922	11.7825	1.3268	16.9112
70	无锡	Wuxi	2017	江苏	Jiangsu	0.135852	0.0405997	0.0459422	0.0493105	0.4133	0.5786	5.55683	2.38021	11.9192	1.21937	17.3337
70	无锡	Wuxi	2018	江苏	Jiangsu	0.142466	0.0426703	0.049742	0.0500537	0.4227	0.571	5.57215	2.41664	11.9944	1.2463	17.7735
70	无锡	Wuxi	2019	江苏	Jiangsu	0.150339	0.0466181	0.0539756	0.0497456	0.4377	0.5563	5.59099	2.44091	12.0168	1.39173	18.2206
71	徐州	Xuzhou	2003	江苏	Jiangsu	0.054329	0.022281	0.0199743	0.0120736	0.5392	0.4421	5.11997	2.26951	10.1367	0.620116	12.1422
71	徐州	Xuzhou	2004	江苏	Jiangsu	0.0569332	0.0219955	0.021451	0.0134867	0.5546	0.4292	5.12045	2.25527	10.3607	0.506011	12.1913
71	徐州	Xuzhou	2005	江苏	Jiangsu	0.0616524	0.0233388	0.0221818	0.0161319	0.5758	0.4066	5.19229	2.26316	10.3658	0.433097	12.3198
71	徐州	Xuzhou	2006	江苏	Jiangsu	0.0592519	0.0223011	0.0224412	0.0145096	0.5767	0.4097	5.20181	2.21756	10.6303	0.419114	12.4656
71	徐州	Xuzhou	2007	江苏	Jiangsu	0.0606401	0.0222885	0.0229657	0.0153859	0.5815	0.4029	5.2091	2.20205	10.8046	0.447322	12.6521
71	徐州	Xuzhou	2008	江苏	Jiangsu	0.0622453	0.0208417	0.0244499	0.0169537	0.5815	0.4045	5.21711	2.16891	10.9434	0.457033	12.8936
71	徐州	Xuzhou	2009	江苏	Jiangsu	0.0630713	0.0207713	0.0246637	0.0176363	0.5413	0.4434	5.22693	2.15244	11.03	0.564584	13.1245
71	徐州	Xuzhou	2010	江苏	Jiangsu	0.0874759	0.03499	0.0305341	0.0219518	0.5436	0.4271	5.74531	2.34799	10.9638	0.444452	13.42
71	徐州	Xuzhou	2011	江苏	Jiangsu	0.0891587	0.034478	0.0317014	0.0229793	0.5435	0.4266	5.75479	2.34128	11.137	0.558866	13.7813
71	徐州	Xuzhou	2012	江苏	Jiangsu	0.0947862	0.0348765	0.0344099	0.0254998	0.5439	0.4279	5.77113	2.35085	11.2506	0.573688	14.1425
71	徐州	Xuzhou	2013	江苏	Jiangsu	0.102532	0.0356307	0.0384109	0.0284902	0.5387	0.433	5.78812	2.36916	11.3026	0.587817	14.5121
71	徐州	Xuzhou	2014	江苏	Jiangsu	0.109282	0.0363626	0.0405943	0.0323249	0.5175	0.4497	5.80363	2.39943	11.3807	0.64323	14.8838
71	徐州	Xuzhou	2015	江苏	Jiangsu	0.113595	0.0377724	0.0419474	0.0338753	0.4931	0.4714	5.80715	2.42529	11.4108	0.687511	15.2483
71	徐州	Xuzhou	2016	江苏	Jiangsu	0.11834	0.0389607	0.0457029	0.0336761	0.4696	0.4949	5.82305	2.45025	11.4553	0.775804	15.6364
71	徐州	Xuzhou	2017	江苏	Jiangsu	0.117972	0.0418347	0.0421201	0.034017	0.432	0.5326	5.82305	2.49415	11.5458	0.795514	16.059
71	徐州	Xuzhou	2018	江苏	Jiangsu	0.127158	0.0447584	0.0478505	0.0345492	0.432	0.5326	5.83481	2.51455	11.5708	0.909269	16.4987
71	徐州	Xuzhou	2019	江苏	Jiangsu	0.132989	0.0474803	0.0492468	0.036262	0.409	0.5536	5.83773	2.54531	11.5966	1.04664	16.9459
72	常州	Changzhou	2003	江苏	Jiangsu	0.0647631	0.0238393	0.0169546	0.0239691	0.597	0.3678	5.36322	2.34635	10.371	1.00279	13.068
72	常州	Changzhou	2004	江苏	Jiangsu	0.0678397	0.0242815	0.0178139	0.0257444	0.6039	0.3682	5.38054	2.34635	10.5005	1.00581	13.1171
72	常州	Changzhou	2005	江苏	Jiangsu	0.0696788	0.0245119	0.017544	0.0276229	0.6322	0.3402	5.39712	2.33722	10.4595	0.985114	13.2456
72	常州	Changzhou	2006	江苏	Jiangsu	0.0591443	0.0249206	0.0176213	0.0166024	0.6203	0.3559	5.40484	2.32966	10.887	0.982661	13.3914
72	常州	Changzhou	2007	江苏	Jiangsu	0.0644274	0.0261288	0.0196275	0.018671	0.611	0.3677	5.41486	2.32807	11.0588	0.950152	13.5779
72	常州	Changzhou	2008	江苏	Jiangsu	0.0679961	0.0260859	0.0195779	0.0223323	0.6022	0.3787	5.41996	2.32346	11.2099	0.931918	13.8194
72	常州	Changzhou	2009	江苏	Jiangsu	0.07054	0.0264117	0.0200848	0.0240435	0.5724	0.4046	5.42349	2.3161	11.3484	1.09421	14.0503
72	常州	Changzhou	2010	江苏	Jiangsu	0.0729921	0.0266653	0.0203026	0.0260241	0.5682	0.4112	5.42825	2.31528	11.1818	0.676635	14.3458
72	常州	Changzhou	2011	江苏	Jiangsu	0.0750697	0.0268396	0.0206185	0.0276117	0.559	0.4215	5.43372	2.3161	11.3132	1.03765	14.7071
72	常州	Changzhou	2012	江苏	Jiangsu	0.0845749	0.0293339	0.0262473	0.0289937	0.5405	0.4398	5.44025	2.31641	11.4087	1.029	15.0682
72	常州	Changzhou	2013	江苏	Jiangsu	0.0842237	0.0287175	0.0272288	0.0282774	0.5162	0.4643	5.44544	2.32648	11.8802	1.02797	15.4378
72	常州	Changzhou	2014	江苏	Jiangsu	0.090683	0.0297267	0.0303892	0.0305671	0.5001	0.4828	5.45489	2.33812	11.6166	1.00584	15.8095
72	常州	Changzhou	2015	江苏	Jiangsu	0.106783	0.0371362	0.0365589	0.0330876	0.4739	0.504	5.67418	2.42012	11.657	1.02665	16.1741
72	常州	Changzhou	2016	江苏	Jiangsu	0.113071	0.0397187	0.0384855	0.034867	0.4595	0.5195	5.68698	2.43136	11.7474	1.05186	16.5622
72	常州	Changzhou	2017	江苏	Jiangsu	0.111806	0.0422096	0.0349765	0.0346201	0.4636	0.518	5.70378	2.44091	11.8921	1.00882	16.9848
72	常州	Changzhou	2018	江苏	Jiangsu	0.115137	0.0447985	0.0359997	0.0343383	0.4606	0.5222	5.71373	2.47276	11.9489	1.08321	17.4245
72	常州	Changzhou	2019	江苏	Jiangsu	0.118945	0.046343	0.0385657	0.034036	0.4719	0.5118	5.72358	2.48572	11.9893	1.18403	17.8717
73	苏州	Suzhou	2003	江苏	Jiangsu	0.0655411	0.0269128	0.017199	0.0214292	0.6379	0.3425	5.3793	2.32222	10.7596	1.07123	13.5362
73	苏州	Suzhou	2004	江苏	Jiangsu	0.0721293	0.0276592	0.0194465	0.0250237	0.6629	0.3235	5.39703	2.30963	11.0075	1.04435	13.5854
73	苏州	Suzhou	2005	江苏	Jiangsu	0.0787074	0.0276623	0.0185966	0.0324485	0.6241	0.3644	5.41659	2.27736	10.994	1.0242	13.7139
73	苏州	Suzhou	2006	江苏	Jiangsu	0.0869385	0.0288603	0.0206939	0.0373843	0.6142	0.3757	5.43873	2.26401	11.3564	1.09735	13.8597
73	苏州	Suzhou	2007	江苏	Jiangsu	0.0912325	0.0288593	0.0220581	0.0403151	0.5924	0.3988	5.4609	2.25931	11.499	1.14638	14.0461
73	苏州	Suzhou	2008	江苏	Jiangsu	0.0985579	0.0304284	0.0252021	0.0429274	0.5653	0.4265	5.47315	2.25368	11.651	1.12298	14.2876
73	苏州	Suzhou	2009	江苏	Jiangsu	0.103611	0.0323154	0.0271694	0.0441264	0.5443	0.4461	5.48151	2.24864	11.7368	1.35596	14.5185
73	苏州	Suzhou	2010	江苏	Jiangsu	0.107881	0.0333799	0.0283436	0.046157	0.5454	0.4459	5.49092	2.24952	11.4539	0.527246	14.814
73	苏州	Suzhou	2011	江苏	Jiangsu	0.112704	0.0336846	0.0313645	0.047655	0.5388	0.4525	5.50207	2.26252	11.5062	1.43777	15.1754
73	苏州	Suzhou	2012	江苏	Jiangsu	0.158802	0.0554718	0.043482	0.0598477	0.5326	0.4554	5.79606	2.39917	11.6229	1.34947	15.5365
73	苏州	Suzhou	2013	江苏	Jiangsu	0.15334	0.0462669	0.0468058	0.0602669	0.5166	0.4714	5.80784	2.42175	12.2002	1.41242	15.9061
73	苏州	Suzhou	2014	江苏	Jiangsu	0.16186	0.0504864	0.0496085	0.0617647	0.5024	0.4871	5.82157	2.48644	11.7709	1.48619	16.2778
73	苏州	Suzhou	2015	江苏	Jiangsu	0.177346	0.0598804	0.0533643	0.064101	0.4763	0.5132	5.83264	2.51626	11.8245	1.61879	16.6424
73	苏州	Suzhou	2016	江苏	Jiangsu	0.198367	0.0659519	0.0570523	0.0753627	0.4602	0.5297	5.8522	2.54531	11.8885	1.74731	17.0304
73	苏州	Suzhou	2017	江苏	Jiangsu	0.205629	0.071813	0.0577482	0.0760681	0.473	0.517	5.87493	2.58093	11.9078	1.8652	17.453
73	苏州	Suzhou	2019	江苏	Jiangsu	0.238349	0.0948189	0.0659988	0.0775314	0.4574	0.5353	5.92693	2.64738	11.9985	2.1621	18.3399
74	南通	Nantong	2003	江苏	Jiangsu	0.0251676	0.0097953	0.0096409	0.0057313	0.6244	0.3585	4.41896	1.90848	10.2621	1.33848	12.3065
74	南通	Nantong	2004	江苏	Jiangsu	0.0266538	0.0100072	0.0099915	0.006655	0.6465	0.3394	4.43533	1.90848	10.4648	1.43779	12.3556
74	南通	Nantong	2005	江苏	Jiangsu	0.0291761	0.0101612	0.0113295	0.0076854	0.617	0.3708	4.44688	1.89609	10.512	1.2416	12.4841
74	南通	Nantong	2006	江苏	Jiangsu	0.0298038	0.0101147	0.0105991	0.00909	0.599	0.3903	4.46176	1.88824	10.8772	1.25664	12.6299
74	南通	Nantong	2007	江苏	Jiangsu	0.0308403	0.0101295	0.0123217	0.0083891	0.5908	0.4002	4.46878	1.87697	11.0586	1.21406	12.8164
74	南通	Nantong	2008	江苏	Jiangsu	0.0316721	0.0100582	0.012675	0.008939	0.5822	0.4094	4.47187	1.87105	11.1503	1.31185	13.0579
74	南通	Nantong	2009	江苏	Jiangsu	0.0528277	0.0209935	0.0213952	0.010439	0.5701	0.3938	5.35441	2.18682	10.8985	1.15709	13.2888
74	南通	Nantong	2010	江苏	Jiangsu	0.0563112	0.020953	0.0222883	0.0130698	0.5387	0.4283	5.35441	2.16767	11.0049	0.782982	13.5843
74	南通	Nantong	2011	江苏	Jiangsu	0.0645954	0.0208497	0.0238802	0.0198655	0.5371	0.4319	5.35564	2.15482	11.152	1.10103	13.9456
74	南通	Nantong	2012	江苏	Jiangsu	0.0692798	0.0219761	0.0250416	0.0222621	0.5248	0.4445	5.35611	2.14317	11.2393	1.11274	14.3067
74	南通	Nantong	2013	江苏	Jiangsu	0.072834	0.0222018	0.0259455	0.0246867	0.5285	0.441	5.358	2.13666	11.408	1.13632	14.6763
74	南通	Nantong	2014	江苏	Jiangsu	0.0771203	0.0217579	0.0264937	0.0288687	0.488	0.485	5.36035	2.13475	11.405	1.14848	15.0481
74	南通	Nantong	2015	江苏	Jiangsu	0.0811155	0.0220837	0.0272618	0.03177	0.4757	0.4985	5.36162	2.13628	11.481	1.27562	15.4126
74	南通	Nantong	2016	江苏	Jiangsu	0.0848	0.0226704	0.0291057	0.0330239	0.45	0.5257	5.36598	2.13033	11.5674	1.33441	15.8007
74	南通	Nantong	2017	江苏	Jiangsu	0.0833487	0.0232493	0.026625	0.0334743	0.4561	0.5225	5.36598	2.15836	11.71	1.30971	16.2233
74	南通	Nantong	2018	江苏	Jiangsu	0.0860702	0.0237638	0.0293018	0.0330045	0.4566	0.5234	5.37064	2.17609	11.4561	1.38598	16.663
74	南通	Nantong	2019	江苏	Jiangsu	0.0787588	0.0256881	0.0318701	0.0212006	0.459	0.523	5.37064	2.19312	11.8909	1.40596	17.1102
75	连云港	Lianyungang	2003	江苏	Jiangsu	0.0221309	0.0096734	0.0075589	0.0048987	0.5833	0.3668	4.18403	1.87506	10.0793	0.848318	11.4602
75	连云港	Lianyungang	2004	江苏	Jiangsu	0.0240548	0.0100716	0.0083843	0.0055989	0.5938	0.3679	4.199	1.87506	10.2853	0.773148	11.5093
75	连云港	Lianyungang	2005	江苏	Jiangsu	0.0258517	0.0108521	0.0088488	0.0061508	0.5383	0.3924	4.25092	1.87679	10.2173	0.805623	11.6378
75	连云港	Lianyungang	2006	江苏	Jiangsu	0.0367077	0.0109504	0.0099264	0.0158308	0.5328	0.4115	4.26212	1.86982	10.4255	0.944065	11.7836
75	连云港	Lianyungang	2007	江苏	Jiangsu	0.0392622	0.0111292	0.009656	0.018477	0.5393	0.4075	4.27054	1.87052	10.5595	1.02005	11.97
75	连云港	Lianyungang	2008	江苏	Jiangsu	0.033002	0.0119882	0.0100809	0.0109329	0.5393	0.4102	4.39297	1.89092	10.609	1.16094	12.2115
75	连云港	Lianyungang	2009	江苏	Jiangsu	0.0353419	0.0134292	0.0101506	0.0117622	0.4845	0.4429	4.48515	1.93742	10.6825	1.27504	12.4424
75	连云港	Lianyungang	2010	江苏	Jiangsu	0.0336224	0.0131419	0.0092344	0.0112461	0.5071	0.4285	4.53892	1.92226	10.6614	0.59288	12.738
75	连云港	Lianyungang	2011	江苏	Jiangsu	0.0357744	0.013994	0.0099362	0.0118442	0.511	0.43	4.55913	1.92335	10.782	1.27311	13.0993
75	连云港	Lianyungang	2012	江苏	Jiangsu	0.0379585	0.014649	0.0108248	0.0124848	0.5078	0.436	4.57161	1.91519	10.8504	1.33943	13.4604
75	连云港	Lianyungang	2013	江苏	Jiangsu	0.0398042	0.0150584	0.0117904	0.0129554	0.5017	0.4387	4.58701	1.91929	11.0273	1.38917	13.83
75	连云港	Lianyungang	2014	江苏	Jiangsu	0.0620793	0.0305542	0.0191851	0.01234	0.4416	0.4622	5.38953	2.27632	10.8597	1.04917	14.2017
75	连云港	Lianyungang	2015	江苏	Jiangsu	0.0675634	0.0313889	0.0196876	0.0164869	0.4344	0.4705	5.39694	2.28977	10.9545	1.08673	14.5663
75	连云港	Lianyungang	2016	江苏	Jiangsu	0.0718867	0.0316646	0.022936	0.0172861	0.4401	0.4692	5.40717	2.29667	11.0475	1.13213	14.9544
75	连云港	Lianyungang	2017	江苏	Jiangsu	0.0710956	0.0330967	0.0195058	0.0184931	0.444	0.4707	5.40717	2.32838	11.1437	1.2218	15.377
75	连云港	Lianyungang	2018	江苏	Jiangsu	0.0735574	0.0347694	0.0207609	0.0180271	0.4379	0.481	5.41165	2.32838	11.2077	1.374	15.8167
75	连云港	Lianyungang	2019	江苏	Jiangsu	0.0766917	0.036298	0.0219262	0.0184675	0.4531	0.469	5.4161	2.35793	11.3953	1.35224	16.2639
76	淮安	Huai'an	2003	江苏	Jiangsu	0.0499417	0.0297672	0.0139487	0.0062259	0.5317	0.2874	5.59162	2.50651	9.15155	0.59733	11.8015
76	淮安	Huai'an	2004	江苏	Jiangsu	0.0533484	0.0313338	0.0153571	0.0066576	0.5223	0.3074	5.60208	2.51455	9.35504	0.57476	11.8506
76	淮安	Huai'an	2005	江苏	Jiangsu	0.0576572	0.0320889	0.017563	0.0080053	0.4965	0.3454	5.61024	2.48949	9.51119	0.547873	11.9792
76	淮安	Huai'an	2006	江苏	Jiangsu	0.0589333	0.0321799	0.0174077	0.0093458	0.4996	0.3615	5.62214	2.46362	9.6036	0.573937	12.125
76	淮安	Huai'an	2007	江苏	Jiangsu	0.0601406	0.0322331	0.0177245	0.010183	0.5063	0.3699	5.62228	2.43916	9.75464	0.592322	12.3114
76	淮安	Huai'an	2008	江苏	Jiangsu	0.0610136	0.0321971	0.0176934	0.0111231	0.5148	0.3747	5.62741	2.41629	9.90389	0.584221	12.5529
76	淮安	Huai'an	2009	江苏	Jiangsu	0.0616159	0.0319968	0.0175917	0.0120274	0.5072	0.3842	5.61502	2.39035	10.1194	0.667403	12.7838
76	淮安	Huai'an	2010	江苏	Jiangsu	0.0649019	0.032238	0.0182035	0.0144604	0.4833	0.4155	5.62888	2.36894	10.4011	0.414399	13.0793
76	淮安	Huai'an	2011	江苏	Jiangsu	0.0684669	0.0316283	0.0202309	0.0166077	0.499	0.4075	5.63978	2.34359	10.5895	0.618906	13.4407
76	淮安	Huai'an	2012	江苏	Jiangsu	0.0737214	0.0324044	0.023243	0.018074	0.4892	0.4133	5.64474	2.32135	10.6977	0.638519	13.8018
76	淮安	Huai'an	2013	江苏	Jiangsu	0.076829	0.0321123	0.0251674	0.0195493	0.483	0.4207	5.65983	2.31842	10.714	0.660943	14.1714
76	淮安	Huai'an	2014	江苏	Jiangsu	0.0797917	0.0328778	0.0265379	0.020376	0.4662	0.4443	5.67504	2.31509	10.906	0.687307	14.5431
76	淮安	Huai'an	2015	江苏	Jiangsu	0.0811025	0.0330537	0.0266403	0.0214086	0.4502	0.4643	5.68225	2.32197	11.0138	0.730061	14.9076
76	淮安	Huai'an	2016	江苏	Jiangsu	0.0949931	0.0376299	0.032418	0.0249452	0.4316	0.4808	5.81711	2.37475	11.1219	0.834896	15.2957
76	淮安	Huai'an	2017	江苏	Jiangsu	0.0896489	0.0390966	0.023734	0.0268184	0.439	0.4765	5.80513	2.37475	11.1969	0.857301	15.7183
76	淮安	Huai'an	2018	江苏	Jiangsu	0.0921374	0.0389544	0.0245211	0.028662	0.4352	0.4811	5.80814	2.41664	11.2578	0.961903	16.158
77	盐城	Yancheng	2003	江苏	Jiangsu	0.0146095	0.0078437	0.0038263	0.0029395	0.5051	0.4423	4.19464	1.83885	9.77639	1.66089	11.0482
77	盐城	Yancheng	2004	江苏	Jiangsu	0.0301328	0.0173149	0.0094502	0.0033677	0.5289	0.3422	5.02408	2.18469	9.6759	0.762989	11.0974
77	盐城	Yancheng	2005	江苏	Jiangsu	0.0321598	0.0172911	0.0102588	0.0046098	0.5043	0.3677	5.02388	2.15198	9.78667	0.727269	11.2259
77	盐城	Yancheng	2006	江苏	Jiangsu	0.0333712	0.0169317	0.0109806	0.005459	0.5107	0.3748	5.02808	2.11661	9.96298	0.703441	11.3717
77	盐城	Yancheng	2007	江苏	Jiangsu	0.0356706	0.0176307	0.0115238	0.0065161	0.5126	0.3817	5.0667	2.10724	10.1235	0.727838	11.5581
77	盐城	Yancheng	2008	江苏	Jiangsu	0.0373694	0.0181622	0.0116033	0.0076039	0.5301	0.3775	5.08673	2.10305	10.2621	0.719211	11.7996
77	盐城	Yancheng	2009	江苏	Jiangsu	0.0385686	0.0184331	0.0121635	0.0079719	0.5446	0.3553	5.09099	2.09465	10.3916	0.853927	12.0305
77	盐城	Yancheng	2010	江苏	Jiangsu	0.039149	0.0178694	0.0124065	0.0088731	0.55	0.3543	5.09547	2.08059	10.5658	0.498306	12.326
77	盐城	Yancheng	2011	江苏	Jiangsu	0.0412856	0.0177412	0.0130443	0.0105001	0.5478	0.3687	5.10534	2.07361	10.7833	0.789023	12.6874
77	盐城	Yancheng	2012	江苏	Jiangsu	0.0438284	0.018185	0.0147507	0.0108928	0.6048	0.312	5.1168	2.06841	10.8788	0.866909	13.0485
77	盐城	Yancheng	2013	江苏	Jiangsu	0.0447356	0.0180274	0.0154581	0.0112501	0.5551	0.365	5.12277	2.06337	10.9464	0.933982	13.4181
77	盐城	Yancheng	2014	江苏	Jiangsu	0.0507676	0.0184233	0.0166669	0.0156774	0.5563	0.3737	5.13167	2.06763	11.1171	1.00203	13.7898
77	盐城	Yancheng	2015	江苏	Jiangsu	0.0705903	0.0260251	0.0252735	0.0192918	0.5104	0.3998	5.48914	2.19329	11.217	0.976932	14.1543
77	盐城	Yancheng	2016	江苏	Jiangsu	0.0739298	0.0264145	0.0264197	0.0210956	0.5051	0.4096	5.49306	2.2014	11.2913	1.11885	14.5425
77	盐城	Yancheng	2017	江苏	Jiangsu	0.0736125	0.0275736	0.0238726	0.0221663	0.4865	0.4305	5.49717	2.2014	11.3593	1.21254	14.965
77	盐城	Yancheng	2018	江苏	Jiangsu	0.0761981	0.0294463	0.023377	0.0233748	0.4844	0.4378	5.49717	2.21748	11.4365	1.35968	15.4047
77	盐城	Yancheng	2019	江苏	Jiangsu	0.0798738	0.0310135	0.0245312	0.0243291	0.4346	0.4868	5.49717	2.24055	11.4769	1.55958	15.8519
78	扬州	Yangzhou	2003	江苏	Jiangsu	0.0299139	0.013696	0.009612	0.0066059	0.551	0.4118	4.72313	2.04532	10.1994	0.803118	12.0563
78	扬州	Yangzhou	2004	江苏	Jiangsu	0.0324956	0.0141904	0.0101241	0.0081811	0.5672	0.4005	4.73488	2.02119	10.381	0.761755	12.1054
78	扬州	Yangzhou	2005	江苏	Jiangsu	0.0394039	0.0146594	0.0110405	0.013704	0.5969	0.373	4.75057	2.0177	10.3934	0.721523	12.2339
78	扬州	Yangzhou	2006	江苏	Jiangsu	0.0358812	0.0148075	0.0123213	0.0087523	0.5889	0.385	4.76063	2.01166	10.682	0.730249	12.3797
78	扬州	Yangzhou	2007	江苏	Jiangsu	0.0370972	0.0150991	0.0129284	0.0090697	0.5808	0.3963	4.77119	2.01013	10.8468	0.746745	12.5662
78	扬州	Yangzhou	2008	江苏	Jiangsu	0.0378224	0.0153861	0.0122009	0.0102354	0.5773	0.4002	4.80222	2.02181	11.0038	0.72157	12.8076
78	扬州	Yangzhou	2009	江苏	Jiangsu	0.0404358	0.0157628	0.0134183	0.0112548	0.5823	0.3939	4.80394	2.02119	11.1298	0.872776	13.0386
78	扬州	Yangzhou	2010	江苏	Jiangsu	0.0414087	0.0159238	0.0132445	0.0122404	0.5687	0.4091	4.80795	2.02069	11.18	0.530219	13.3341
78	扬州	Yangzhou	2011	江苏	Jiangsu	0.0628607	0.0261079	0.0215756	0.0151773	0.5658	0.396	5.43808	2.23558	11.1923	0.734509	13.6954
78	扬州	Yangzhou	2012	江苏	Jiangsu	0.0642332	0.0268953	0.0206335	0.0167043	0.5485	0.414	5.43851	2.22948	11.3	0.765299	14.0565
78	扬州	Yangzhou	2013	江苏	Jiangsu	0.0661722	0.0277923	0.0214681	0.0169118	0.531	0.4322	5.44198	2.22165	11.4561	0.788332	14.4261
78	扬州	Yangzhou	2014	江苏	Jiangsu	0.0659712	0.0271348	0.0217321	0.0171043	0.5144	0.4521	5.44588	2.21843	11.5195	0.823613	14.7979
78	扬州	Yangzhou	2015	江苏	Jiangsu	0.0687106	0.0274171	0.022396	0.0188975	0.5008	0.466	5.44639	2.21519	11.5991	0.852943	15.1624
78	扬州	Yangzhou	2016	江苏	Jiangsu	0.0712304	0.0283683	0.0232932	0.0195688	0.4898	0.4784	5.44674	2.22531	11.6917	0.878609	15.5505
78	扬州	Yangzhou	2017	江苏	Jiangsu	0.0699394	0.0286403	0.0216969	0.0196022	0.4792	0.4913	5.45104	2.22531	11.8024	0.898309	15.9731
78	扬州	Yangzhou	2018	江苏	Jiangsu	0.0714563	0.0289528	0.022132	0.0203715	0.4691	0.5021	5.45104	2.22531	11.8637	0.969656	16.4128
78	扬州	Yangzhou	2019	江苏	Jiangsu	0.0746344	0.030864	0.0223933	0.0213771	0.4531	0.5171	5.45104	2.22531	11.8658	1.1135	16.86
79	镇江	Zhenjiang	2003	江苏	Jiangsu	0.0277475	0.0113589	0.0089853	0.0074033	0.5707	0.4023	4.61026	1.90848	10.2489	0.893421	12.0331
79	镇江	Zhenjiang	2004	江苏	Jiangsu	0.0294583	0.0108959	0.0101013	0.0084611	0.5924	0.3892	4.61868	1.90848	10.4628	0.837296	12.0822
79	镇江	Zhenjiang	2005	江苏	Jiangsu	0.03219	0.0109165	0.0103561	0.0109174	0.6184	0.3594	4.62497	1.90542	10.452	0.842483	12.2108
79	镇江	Zhenjiang	2006	江苏	Jiangsu	0.03151	0.0112673	0.0103571	0.0098856	0.6133	0.366	4.63201	1.8984	10.7038	0.829522	12.3565
79	镇江	Zhenjiang	2007	江苏	Jiangsu	0.0320904	0.0113661	0.0104453	0.010279	0.6077	0.3725	4.63298	1.88773	10.86	0.780122	12.543
79	镇江	Zhenjiang	2008	江苏	Jiangsu	0.0332374	0.0117318	0.0102288	0.0112768	0.6037	0.3774	4.63288	1.87087	11.0226	0.764626	12.7845
79	镇江	Zhenjiang	2009	江苏	Jiangsu	0.0339792	0.0118403	0.0102274	0.0119114	0.5971	0.3806	4.63909	1.85497	11.1827	0.920161	13.0154
79	镇江	Zhenjiang	2010	江苏	Jiangsu	0.0349584	0.0119778	0.0104665	0.0125141	0.5764	0.4026	4.63986	1.83734	11.1721	0.518338	13.3109
79	镇江	Zhenjiang	2011	江苏	Jiangsu	0.0371588	0.0122915	0.0117373	0.01313	0.5425	0.4337	4.6415	1.82289	11.3492	0.937704	13.6722
79	镇江	Zhenjiang	2012	江苏	Jiangsu	0.0395446	0.0129247	0.0128576	0.0137623	0.5224	0.4535	4.63764	1.80956	12.5891	0.894168	14.0334
79	镇江	Zhenjiang	2013	江苏	Jiangsu	0.0408865	0.0124017	0.0133812	0.0151036	0.5077	0.4689	4.63764	1.80733	11.7192	0.845159	14.403
79	镇江	Zhenjiang	2014	江苏	Jiangsu	0.0422748	0.0128023	0.0138867	0.0155857	0.5087	0.4726	4.63861	1.80976	11.6767	0.860951	14.7747
79	镇江	Zhenjiang	2015	江苏	Jiangsu	0.0421477	0.0129517	0.0132844	0.0159116	0.4946	0.4871	4.63647	1.81338	11.7611	0.869616	15.1392
79	镇江	Zhenjiang	2016	江苏	Jiangsu	0.0440743	0.0131915	0.0140829	0.0167998	0.4848	0.4981	4.63473	1.85733	11.8431	0.869017	15.5273
79	镇江	Zhenjiang	2017	江苏	Jiangsu	0.0433669	0.0133385	0.0127866	0.0172418	0.4657	0.5185	4.63473	1.85733	11.9347	0.881065	15.9499
79	镇江	Zhenjiang	2018	江苏	Jiangsu	0.0448983	0.01388	0.0128821	0.0181361	0.4662	0.5193	4.63473	1.85733	11.9784	1.01006	16.3896
79	镇江	Zhenjiang	2019	江苏	Jiangsu	0.0457297	0.0141777	0.0132388	0.0183131	0.4497	0.5347	4.63473	1.85733	11.9202	1.3293	16.8368
80	泰州	Taizhou	2003	江苏	Jiangsu	0.0177813	0.0078383	0.0036912	0.0062519	0.6666	0.3036	4.1318	1.83885	10.1615	0.782396	11.5747
80	泰州	Taizhou	2004	江苏	Jiangsu	0.0191539	0.0084598	0.0040549	0.0066392	0.6825	0.2913	4.14027	1.83885	10.3629	0.752315	11.6239
80	泰州	Taizhou	2005	江苏	Jiangsu	0.0185634	0.008573	0.0046246	0.0053658	0.7057	0.2705	4.14915	1.79872	10.4785	0.748254	11.7524
80	泰州	Taizhou	2006	江苏	Jiangsu	0.0203051	0.0087237	0.0047538	0.0068276	0.6997	0.2802	4.16278	1.78183	10.6532	0.78212	11.8982
80	泰州	Taizhou	2007	江苏	Jiangsu	0.0215745	0.0088208	0.0058441	0.0069095	0.6849	0.2977	4.17053	1.76893	10.8286	0.767362	12.0846
80	泰州	Taizhou	2008	江苏	Jiangsu	0.0240077	0.0103332	0.0063152	0.0073594	0.6602	0.3148	4.39012	1.81498	10.9238	0.741986	12.3261
80	泰州	Taizhou	2009	江苏	Jiangsu	0.0255559	0.0102778	0.0072359	0.0080423	0.6366	0.3377	4.40757	1.79162	10.9395	0.989501	12.557
80	泰州	Taizhou	2010	江苏	Jiangsu	0.0249886	0.0100613	0.0062244	0.008703	0.6112	0.3646	4.41546	1.7751	11.1135	0.527595	12.8525
80	泰州	Taizhou	2011	江苏	Jiangsu	0.0283015	0.0102763	0.0071988	0.0108263	0.609	0.3676	4.41884	1.76938	11.2227	0.982576	13.2139
80	泰州	Taizhou	2012	江苏	Jiangsu	0.0302553	0.0106908	0.0081077	0.0114568	0.5982	0.3791	4.42245	1.76827	11.3397	1.01917	13.575
80	泰州	Taizhou	2013	江苏	Jiangsu	0.0482975	0.0189415	0.0149868	0.0143692	0.5625	0.3972	5.09559	2.03667	11.2799	0.928185	13.9446
80	泰州	Taizhou	2014	江苏	Jiangsu	0.0498791	0.0191054	0.0159866	0.0147872	0.5486	0.4135	5.09865	2.02857	11.3736	1.03788	14.3163
80	泰州	Taizhou	2015	江苏	Jiangsu	0.0517351	0.0189593	0.0163468	0.0164291	0.5227	0.4409	5.09712	2.02268	11.4557	1.12168	14.6808
80	泰州	Taizhou	2016	江苏	Jiangsu	0.0545081	0.0193602	0.0180122	0.0171357	0.5026	0.4619	5.09987	2.0086	11.5692	1.13659	15.069
80	泰州	Taizhou	2017	江苏	Jiangsu	0.0530371	0.0191089	0.0157456	0.0181827	0.5051	0.4615	5.09987	2.04532	11.7159	1.09628	15.4915
80	泰州	Taizhou	2018	江苏	Jiangsu	0.0572361	0.0200691	0.0182721	0.0188949	0.5167	0.4506	5.09987	2.04532	11.7881	1.16585	15.9313
80	泰州	Taizhou	2019	江苏	Jiangsu	0.0599235	0.0204787	0.0192864	0.0201583	0.4924	0.4743	5.09987	2.06819	11.8074	1.31977	16.3784
81	宿迁	Suqian	2003	江苏	Jiangsu	0.0107403	0.0039827	0.0020374	0.0047202	0.5282	0.4287	3.35515	1.5563	9.25331	1.62227	10.014
81	宿迁	Suqian	2004	江苏	Jiangsu	0.0331533	0.0175442	0.0102172	0.0053919	0.5226	0.2915	5.02972	2.29003	9.10598	0.450441	10.0631
81	宿迁	Suqian	2005	江苏	Jiangsu	0.0338764	0.0182118	0.0099588	0.0057058	0.5445	0.2888	5.03741	2.29515	9.13443	0.454899	10.1916
81	宿迁	Suqian	2006	江苏	Jiangsu	0.0351413	0.0185869	0.0106035	0.0059508	0.5644	0.2842	5.04568	2.30092	9.31776	0.534609	10.3374
81	宿迁	Suqian	2007	江苏	Jiangsu	0.0358149	0.0185253	0.0110162	0.0062734	0.5748	0.2865	5.05452	2.27411	9.48395	0.588721	10.5239
81	宿迁	Suqian	2008	江苏	Jiangsu	0.035407	0.0185625	0.0095568	0.0072876	0.5598	0.3027	5.06259	2.24487	9.6522	0.614492	10.7654
81	宿迁	Suqian	2009	江苏	Jiangsu	0.0360172	0.018699	0.0097179	0.0076003	0.5137	0.3643	5.07217	2.21906	9.87493	0.695229	10.9963
81	宿迁	Suqian	2010	江苏	Jiangsu	0.0367372	0.0183227	0.0105922	0.0078223	0.5136	0.3668	5.07374	2.20017	10.1716	0.367776	11.2918
81	宿迁	Suqian	2011	江苏	Jiangsu	0.0388495	0.0179672	0.0123378	0.0085446	0.5192	0.3702	5.09191	2.16107	10.3852	0.719063	11.6531
81	宿迁	Suqian	2012	江苏	Jiangsu	0.0405466	0.0181737	0.0125072	0.0098657	0.5223	0.3758	5.1023	2.12791	10.5319	0.840716	12.0143
81	宿迁	Suqian	2013	江苏	Jiangsu	0.0430772	0.0184476	0.0132864	0.0113432	0.5045	0.4051	5.12694	2.08714	10.5178	0.96821	12.3839
81	宿迁	Suqian	2014	江苏	Jiangsu	0.0445956	0.0186086	0.0137679	0.0122191	0.4994	0.4169	5.14749	2.07853	10.7142	1.01485	12.7556
81	宿迁	Suqian	2015	江苏	Jiangsu	0.0506075	0.0185058	0.0184555	0.0136462	0.4927	0.4307	5.1594	2.08725	10.8066	1.06535	13.1201
81	宿迁	Suqian	2016	江苏	Jiangsu	0.0498266	0.0183628	0.0172228	0.0142409	0.4922	0.4344	5.17048	2.12057	10.8982	1.10806	13.5082
81	宿迁	Suqian	2018	江苏	Jiangsu	0.0545169	0.0201847	0.0193537	0.0149784	0.4835	0.4433	5.17615	2.18469	11.004	1.26318	14.3705
81	宿迁	Suqian	2019	江苏	Jiangsu	0.0584253	0.0226553	0.0204631	0.015307	0.4566	0.4826	5.18178	2.2014	11.0911	1.32355	14.8177
82	杭州	Hangzhou	2003	浙江	Zhejiang	0.123367	0.0492105	0.0452984	0.0288582	0.5051	0.4538	5.97429	2.549	10.6327	2.10224	14.0708
82	杭州	Hangzhou	2004	浙江	Zhejiang	0.132813	0.0504634	0.0491994	0.0331504	0.5193	0.4437	5.99543	2.54531	10.8007	2.28365	14.1179
82	杭州	Hangzhou	2005	浙江	Zhejiang	0.175725	0.0532823	0.0824376	0.0400053	0.4946	0.4741	6.01499	2.55536	10.9638	2.19717	14.186
82	杭州	Hangzhou	2006	浙江	Zhejiang	0.194375	0.0552323	0.0967067	0.0424355	0.4841	0.4888	6.0263	2.56152	11.1046	2.19675	14.2848
82	杭州	Hangzhou	2007	浙江	Zhejiang	0.209187	0.0574488	0.10652	0.0452192	0.4771	0.4992	6.03906	2.56703	11.0182	2.32118	14.423
82	杭州	Hangzhou	2008	浙江	Zhejiang	0.166259	0.0594436	0.057045	0.0497705	0.4728	0.5055	6.05044	2.57608	11.4054	2.40262	14.6
82	杭州	Hangzhou	2009	浙江	Zhejiang	0.180717	0.0638748	0.0593937	0.0574489	0.4452	0.5333	6.06248	2.57822	11.2022	2.9847	14.7604
82	杭州	Hangzhou	2010	浙江	Zhejiang	0.183098	0.0657853	0.0616422	0.055671	0.4525	0.5276	6.07493	2.58616	11.2654	0.921303	14.9956
82	杭州	Hangzhou	2011	浙江	Zhejiang	0.191307	0.0693421	0.0656321	0.0563325	0.447	0.5342	6.08746	2.59106	11.4001	2.68765	15.298
82	杭州	Hangzhou	2012	浙江	Zhejiang	0.207014	0.0758681	0.0715109	0.0596355	0.4303	0.5515	6.09897	2.59591	11.4998	2.51762	15.5935
82	杭州	Hangzhou	2013	浙江	Zhejiang	0.215807	0.0788745	0.0764055	0.0605271	0.4115	0.5712	6.11102	2.60442	11.8997	2.50556	15.8957
82	杭州	Hangzhou	2014	浙江	Zhejiang	0.244457	0.0902112	0.0876387	0.0666075	0.4014	0.579	6.26359	2.67402	11.6291	2.41663	16.1866
82	杭州	Hangzhou	2015	浙江	Zhejiang	0.262545	0.0939628	0.0993857	0.0691968	0.3714	0.6099	6.27826	2.68629	11.7092	2.32988	16.4659
82	杭州	Hangzhou	2016	浙江	Zhejiang	0.279713	0.0988442	0.109598	0.0712703	0.3464	0.6363	6.30079	2.70243	11.8115	2.46729	16.7689
82	杭州	Hangzhou	2017	浙江	Zhejiang	0.317601	0.110507	0.125798	0.0812968	0.3361	0.6454	6.42162	2.74896	11.9103	2.37919	17.0881
82	杭州	Hangzhou	2018	浙江	Zhejiang	0.335371	0.116635	0.133721	0.0850153	0.3313	0.6517	6.45362	2.76938	11.9102	2.78055	17.4524
82	杭州	Hangzhou	2019	浙江	Zhejiang	0.341131	0.122335	0.143853	0.074943	0.3091	0.6751	6.48768	2.78462	11.9968	2.782	17.8232
83	嘉兴	Jiaxing	2003	浙江	Zhejiang	0.0328539	0.0093152	0.0182861	0.0052525	0.5515	0.3765	4.37977	1.93952	10.14	1.34606	11.7451
83	嘉兴	Jiaxing	2004	浙江	Zhejiang	0.0374512	0.0095607	0.0218208	0.0060697	0.5618	0.3707	4.38714	1.93952	10.3414	1.39455	11.7922
83	嘉兴	Jiaxing	2005	浙江	Zhejiang	0.0381818	0.0099612	0.0218199	0.0064006	0.5286	0.4096	4.39235	1.93105	10.5034	1.30229	11.8603
83	嘉兴	Jiaxing	2006	浙江	Zhejiang	0.038618	0.0101719	0.0228492	0.0055969	0.5409	0.4041	4.39938	1.92829	10.6476	1.30534	11.9591
83	嘉兴	Jiaxing	2007	浙江	Zhejiang	0.0263188	0.0107962	0.0094301	0.0060925	0.542	0.4074	4.40648	1.94885	10.81	1.24837	12.0974
83	嘉兴	Jiaxing	2008	浙江	Zhejiang	0.0269214	0.0113392	0.0090461	0.0065362	0.5357	0.4152	4.4134	1.94871	10.6602	1.28673	12.2743
83	嘉兴	Jiaxing	2009	浙江	Zhejiang	0.0276031	0.0116206	0.0092416	0.0067408	0.5142	0.4384	4.42028	1.93394	10.6923	1.68543	12.4348
83	嘉兴	Jiaxing	2010	浙江	Zhejiang	0.0292168	0.0120213	0.0097045	0.0074909	0.5183	0.4358	4.42784	1.92629	10.8223	0.831192	12.6699
83	嘉兴	Jiaxing	2011	浙江	Zhejiang	0.0320559	0.0125209	0.0112507	0.0082843	0.5097	0.4447	4.43438	1.9196	10.927	1.62849	12.9723
83	嘉兴	Jiaxing	2012	浙江	Zhejiang	0.0332825	0.0126014	0.0119735	0.0087075	0.4878	0.4678	4.4403	1.9059	10.9866	1.62134	13.2679
83	嘉兴	Jiaxing	2013	浙江	Zhejiang	0.0342025	0.0127633	0.012596	0.0088432	0.4822	0.4759	4.44852	1.90168	11.4275	1.66221	13.57
83	嘉兴	Jiaxing	2014	浙江	Zhejiang	0.0370188	0.0141182	0.0135452	0.0093553	0.4725	0.4897	4.45899	1.9468	11.1376	1.81059	13.8609
83	嘉兴	Jiaxing	2015	浙江	Zhejiang	0.0390208	0.0145559	0.0148306	0.0096343	0.4473	0.5176	4.4674	1.94057	11.1712	1.85491	14.1402
83	嘉兴	Jiaxing	2016	浙江	Zhejiang	0.0399811	0.0150796	0.0154138	0.0094877	0.4498	0.5192	4.47734	1.96848	11.2718	1.84283	14.4433
83	嘉兴	Jiaxing	2017	浙江	Zhejiang	0.0404679	0.0155883	0.0147862	0.0100934	0.4548	0.5188	4.49981	1.96848	11.4063	1.80293	14.7624
83	嘉兴	Jiaxing	2019	浙江	Zhejiang	0.045299	0.0163751	0.016237	0.0126868	0.4699	0.5117	4.54329	1.96848	11.6181	1.88587	15.4976
84	湖州	Huzhou	2003	浙江	Zhejiang	0.0246008	0.009616	0.0081114	0.0068734	0.534	0.3728	4.67953	2.04532	9.98902	0.89234	11.7104
84	湖州	Huzhou	2004	浙江	Zhejiang	0.024822	0.0102403	0.0082575	0.0063242	0.547	0.3642	4.6813	2.04532	10.1758	0.790541	11.7576
84	湖州	Huzhou	2005	浙江	Zhejiang	0.0284975	0.0109707	0.00886	0.0086668	0.5453	0.3698	4.68222	2.00204	10.2339	0.834344	11.8256
84	湖州	Huzhou	2006	浙江	Zhejiang	0.0302789	0.0119359	0.0090173	0.0093257	0.5733	0.3524	4.68417	2.00617	10.3985	0.860251	11.9245
84	湖州	Huzhou	2007	浙江	Zhejiang	0.0315131	0.0117175	0.0092262	0.0105693	0.5743	0.3608	4.68592	1.9993	10.5502	0.876611	12.0627
84	湖州	Huzhou	2008	浙江	Zhejiang	0.0328387	0.0120606	0.0095992	0.0111789	0.5723	0.3577	4.68693	2.00139	10.6957	0.868983	12.2396
84	湖州	Huzhou	2009	浙江	Zhejiang	0.0340078	0.0122069	0.0101055	0.0116954	0.5499	0.3836	4.6873	1.98308	10.5955	1.20229	12.4001
84	湖州	Huzhou	2010	浙江	Zhejiang	0.0341452	0.0122996	0.0096092	0.0122364	0.5487	0.3856	4.69043	1.97197	10.7478	0.734108	12.6352
84	湖州	Huzhou	2011	浙江	Zhejiang	0.0350632	0.0133585	0.0093117	0.012393	0.5382	0.399	4.6941	1.95482	10.8374	1.26914	12.9376
84	湖州	Huzhou	2012	浙江	Zhejiang	0.0357643	0.0134011	0.0097984	0.0125649	0.5328	0.4062	4.69684	1.9347	10.9594	1.21838	13.2332
84	湖州	Huzhou	2013	浙江	Zhejiang	0.0359536	0.0129925	0.010272	0.0126891	0.5255	0.4163	4.69957	1.93409	11.2014	1.28271	13.5353
84	湖州	Huzhou	2014	浙江	Zhejiang	0.0378114	0.0132626	0.0108157	0.0137332	0.4912	0.4595	4.70682	1.93303	11.1012	1.24995	13.8262
84	湖州	Huzhou	2015	浙江	Zhejiang	0.0395147	0.0129845	0.0119754	0.0145548	0.4732	0.4796	4.70646	1.92241	11.165	1.27165	14.1056
84	湖州	Huzhou	2016	浙江	Zhejiang	0.0422502	0.0131395	0.0140926	0.0150182	0.4582	0.4968	4.70953	1.89209	11.2433	1.2842	14.4086
84	湖州	Huzhou	2017	浙江	Zhejiang	0.04299	0.0136046	0.013413	0.0159724	0.4504	0.5075	4.7185	1.93952	11.3068	1.46197	14.7278
84	湖州	Huzhou	2018	浙江	Zhejiang	0.0440799	0.0137382	0.0136071	0.0167347	0.4433	0.5184	4.7185	1.93952	11.3893	1.5641	15.0921
85	舟山	Zhoushan	2003	浙江	Zhejiang	0.0173636	0.0072821	0.0075522	0.0025293	0.4422	0.4093	4.23353	1.77815	9.75579	1.3658	11.4346
85	舟山	Zhoushan	2004	浙江	Zhejiang	0.0178558	0.0072835	0.0077504	0.0028218	0.449	0.4165	4.23469	1.77815	9.96247	1.39966	11.4818
85	舟山	Zhoushan	2005	浙江	Zhejiang	0.0179447	0.0073145	0.0077608	0.0028693	0.4028	0.4912	4.2357	1.73719	10.2802	1.23655	11.5498
85	舟山	Zhoushan	2006	浙江	Zhejiang	0.0176785	0.0073876	0.0076244	0.0026664	0.416	0.4893	4.23686	1.729	10.4457	0.724231	11.6487
85	舟山	Zhoushan	2007	浙江	Zhejiang	0.0182777	0.007388	0.0078564	0.0030333	0.4287	0.4889	4.24061	1.70757	10.6559	1.48422	11.7869
85	舟山	Zhoushan	2008	浙江	Zhejiang	0.0187723	0.0073608	0.007825	0.0035865	0.4536	0.4716	4.24248	1.69644	10.8271	1.61349	11.9639
85	舟山	Zhoushan	2009	浙江	Zhejiang	0.0201049	0.0078419	0.0084198	0.0038432	0.425	0.5012	4.24363	1.68797	10.9061	1.98556	12.1243
85	舟山	Zhoushan	2010	浙江	Zhejiang	0.0208487	0.0080238	0.0088149	0.00401	0.4357	0.4908	4.24449	1.6861	11.0899	0.72898	12.3595
85	舟山	Zhoushan	2011	浙江	Zhejiang	0.0219478	0.0088714	0.0082042	0.0048722	0.4498	0.4789	4.2485	1.67742	11.2991	1.81735	12.6619
85	舟山	Zhoushan	2012	浙江	Zhejiang	0.0232967	0.0088305	0.0087037	0.0057626	0.4478	0.4824	4.25419	1.66801	11.3932	1.7466	12.9574
85	舟山	Zhoushan	2013	浙江	Zhejiang	0.0248402	0.0086494	0.0090571	0.0071338	0.4448	0.4832	4.25703	1.66633	11.4702	1.70413	13.2595
85	舟山	Zhoushan	2014	浙江	Zhejiang	0.0261175	0.0087839	0.0094441	0.0078896	0.4218	0.5086	4.26127	1.66464	11.357	1.69925	13.5504
85	舟山	Zhoushan	2015	浙江	Zhejiang	0.0280941	0.0092118	0.0106098	0.0082725	0.4126	0.5171	4.26212	1.66181	11.4266	1.63343	13.8298
85	舟山	Zhoushan	2016	浙江	Zhejiang	0.031016	0.009617	0.0129131	0.008486	0.4157	0.5141	4.26268	1.62325	11.5463	1.48767	14.1328
85	舟山	Zhoushan	2017	浙江	Zhejiang	0.0274698	0.0096963	0.0086793	0.0090942	0.3421	0.5813	4.26268	1.70757	11.5502	1.69649	14.452
86	金华	Jinhua	2003	浙江	Zhejiang	0.0287084	0.0099706	0.013214	0.0055239	0.4643	0.4322	4.52374	1.90848	9.65316	1.99812	11.6294
86	金华	Jinhua	2004	浙江	Zhejiang	0.0264373	0.0106964	0.0097639	0.005977	0.4686	0.4359	4.52407	1.85733	9.85812	2.13505	11.6765
86	金华	Jinhua	2005	浙江	Zhejiang	0.0293507	0.0113855	0.0097666	0.0081986	0.4555	0.4645	4.52353	1.878	10.0106	1.93986	11.7446
86	金华	Jinhua	2006	浙江	Zhejiang	0.0301179	0.0114215	0.0097875	0.0089088	0.4733	0.4559	4.52407	1.89592	10.1676	1.42736	11.8434
86	金华	Jinhua	2007	浙江	Zhejiang	0.0315355	0.0117311	0.0107732	0.0090312	0.4818	0.4515	4.5245	1.91137	10.3297	1.43093	11.9817
86	金华	Jinhua	2008	浙江	Zhejiang	0.0323994	0.0121944	0.0109954	0.0092096	0.4807	0.4528	4.52591	1.91551	10.4608	1.39132	12.1586
86	金华	Jinhua	2009	浙江	Zhejiang	0.0335044	0.012793	0.0112296	0.0094817	0.4579	0.4791	4.52937	1.92737	10.4692	1.67174	12.3191
86	金华	Jinhua	2010	浙江	Zhejiang	0.0336852	0.0113756	0.0123766	0.009933	0.4517	0.4851	4.53464	1.94606	10.5779	0.8637	12.5542
86	金华	Jinhua	2011	浙江	Zhejiang	0.0337146	0.01136	0.0128895	0.0094651	0.4448	0.4922	4.53903	1.95928	10.6735	1.69252	12.8566
86	金华	Jinhua	2012	浙江	Zhejiang	0.0349608	0.0121166	0.0132077	0.0096365	0.4366	0.5033	4.54223	1.96369	10.7681	1.70335	13.1522
86	金华	Jinhua	2013	浙江	Zhejiang	0.0380311	0.0125314	0.0153661	0.0101336	0.4355	0.5077	4.54966	1.97086	11.0055	1.85288	13.4543
86	金华	Jinhua	2014	浙江	Zhejiang	0.0395489	0.0129742	0.0158821	0.0106925	0.3967	0.5501	4.55493	1.9746	10.9207	1.97363	13.7452
86	金华	Jinhua	2015	浙江	Zhejiang	0.0416747	0.0137412	0.0165891	0.0113445	0.3793	0.5699	4.56539	1.98241	10.9769	1.99533	14.0245
86	金华	Jinhua	2016	浙江	Zhejiang	0.0447865	0.0144012	0.0177384	0.012647	0.368	0.5828	4.57471	2.0086	11.0317	2.03993	14.3275
86	金华	Jinhua	2017	浙江	Zhejiang	0.0430016	0.0149341	0.0148839	0.0131836	0.3449	0.6098	4.58497	2.0086	11.0822	2.16222	14.6467
86	金华	Jinhua	2018	浙江	Zhejiang	0.0460782	0.0156292	0.0162952	0.0141538	0.3516	0.6079	4.59512	2.0086	11.1104	2.46347	15.011
87	绍兴	Shaoxing	2003	浙江	Zhejiang	0.018687	0.0068696	0.0056988	0.0061186	0.4979	0.4704	4.15669	1.81954	10.2918	2.13943	11.8605
87	绍兴	Shaoxing	2004	浙江	Zhejiang	0.0196112	0.0070652	0.0060593	0.0064868	0.5048	0.4692	4.16605	1.81954	10.4844	1.99214	11.9076
87	绍兴	Shaoxing	2005	浙江	Zhejiang	0.0197002	0.0071258	0.0060209	0.0065534	0.5237	0.4519	4.17192	1.82171	10.601	2.09118	11.9757
87	绍兴	Shaoxing	2006	浙江	Zhejiang	0.0220415	0.0072997	0.0066334	0.0081084	0.5293	0.4491	4.17269	1.82132	10.7385	2.17117	12.0745
87	绍兴	Shaoxing	2007	浙江	Zhejiang	0.0226535	0.0074391	0.0068158	0.0083986	0.5215	0.4591	4.17423	1.82308	10.8806	2.27763	12.2128
87	绍兴	Shaoxing	2008	浙江	Zhejiang	0.022541	0.007636	0.0062096	0.0086954	0.508	0.4744	4.17285	1.83734	10.9834	2.39295	12.3897
87	绍兴	Shaoxing	2009	浙江	Zhejiang	0.0231353	0.0078814	0.0064374	0.0088165	0.4762	0.5082	4.17285	1.82969	11.0477	3.07656	12.5502
87	绍兴	Shaoxing	2010	浙江	Zhejiang	0.0246779	0.0081285	0.0071001	0.0094493	0.4655	0.5188	4.175	1.83257	11.1821	1.18467	12.7853
87	绍兴	Shaoxing	2011	浙江	Zhejiang	0.0258938	0.0085617	0.0074923	0.0098398	0.4554	0.5296	4.17899	1.82795	11.3371	3.07284	13.0877
87	绍兴	Shaoxing	2012	浙江	Zhejiang	0.0265915	0.0088681	0.0079412	0.0097822	0.4346	0.5515	4.1851	1.81856	11.4132	3.0647	13.3833
87	绍兴	Shaoxing	2013	浙江	Zhejiang	0.0694062	0.0278145	0.0230532	0.0185385	0.5265	0.4364	5.37851	2.31065	11.5973	1.64408	13.6854
87	绍兴	Shaoxing	2016	浙江	Zhejiang	0.0784199	0.0294384	0.0290939	0.0198876	0.4886	0.4776	5.39363	2.26245	11.5383	1.45016	14.5586
87	绍兴	Shaoxing	2017	浙江	Zhejiang	0.0735889	0.029652	0.0239899	0.019947	0.4784	0.4895	5.39816	2.26245	11.5858	1.49957	14.8778
87	绍兴	Shaoxing	2018	浙江	Zhejiang	0.0771058	0.0300244	0.0243923	0.0226891	0.4739	0.497	5.40717	2.26245	11.6629	1.57377	15.2421
87	绍兴	Shaoxing	2019	浙江	Zhejiang	0.0809648	0.0322061	0.0248074	0.0239513	0.4713	0.4998	5.41165	2.26245	11.7233	1.71679	15.613
88	温州	Wenzhou	2003	浙江	Zhejiang	0.0456928	0.0187468	0.0161746	0.0107713	0.5662	0.4228	4.90268	2.22531	10.5912	1.52029	13.0002
88	温州	Wenzhou	2004	浙江	Zhejiang	0.04847	0.0194965	0.0174113	0.0115622	0.5639	0.4262	4.921	2.24055	10.7319	1.51489	13.0473
88	温州	Wenzhou	2005	浙江	Zhejiang	0.0504488	0.0203993	0.0173106	0.0127389	0.5429	0.4468	4.93462	2.23686	10.796	1.56111	13.1154
88	温州	Wenzhou	2006	浙江	Zhejiang	0.0556352	0.0212063	0.0209028	0.0135261	0.5423	0.4487	4.94563	2.25069	10.9276	1.75531	13.2142
88	温州	Wenzhou	2007	浙江	Zhejiang	0.0583503	0.0218413	0.0215129	0.0149961	0.526	0.4654	4.95836	2.25353	11.0787	1.825	13.3525
88	温州	Wenzhou	2008	浙江	Zhejiang	0.060633	0.0232107	0.0220649	0.0153574	0.5126	0.4787	4.96856	2.26174	11.1725	2.01897	13.5294
88	温州	Wenzhou	2009	浙江	Zhejiang	0.0631147	0.0239813	0.0233256	0.0158078	0.5077	0.4832	4.97515	2.24687	11.2026	2.52894	13.6898
88	温州	Wenzhou	2010	浙江	Zhejiang	0.0670644	0.0245998	0.0230303	0.0194342	0.4944	0.497	4.98203	2.24055	11.3187	1.37125	13.925
88	温州	Wenzhou	2011	浙江	Zhejiang	0.0693373	0.026623	0.0234193	0.0192949	0.4853	0.5064	4.99586	2.23055	11.4359	2.69878	14.2274
88	温州	Wenzhou	2013	浙江	Zhejiang	0.082017	0.0298937	0.0294091	0.0227142	0.4811	0.5126	5.01728	2.22825	11.5572	2.3131	14.8251
88	温州	Wenzhou	2016	浙江	Zhejiang	0.0939809	0.0345564	0.0341147	0.0253098	0.4434	0.548	5.12396	2.27646	10.7682	2.00445	15.6983
88	温州	Wenzhou	2017	浙江	Zhejiang	0.0884112	0.0306232	0.0328631	0.0249248	0.4044	0.5876	5.1358	2.26245	11.1917	2.03004	16.0175
88	温州	Wenzhou	2019	浙江	Zhejiang	0.102768	0.0398206	0.0362605	0.0266868	0.376	0.6172	5.15906	2.29667	11.3634	2.35481	16.7526
89	台州	Taizhou	2003	浙江	Zhejiang	0.0353391	0.0148897	0.0104034	0.010046	0.6149	0.3326	4.98395	2.12057	10.1673	1.12403	12.4118
89	台州	Taizhou	2004	浙江	Zhejiang	0.0372006	0.0152158	0.0106452	0.0113396	0.6133	0.3405	4.99295	2.13988	10.3303	1.07471	12.4589
89	台州	Taizhou	2005	浙江	Zhejiang	0.0390902	0.0158153	0.011021	0.0122539	0.5241	0.4293	5.00227	2.13713	10.364	1.16971	12.527
89	台州	Taizhou	2006	浙江	Zhejiang	0.0393843	0.0163421	0.011589	0.0114532	0.5246	0.4343	5.01197	2.14298	10.5081	1.24966	12.6258
89	台州	Taizhou	2007	浙江	Zhejiang	0.0419335	0.0167857	0.0119657	0.0131821	0.5186	0.4457	5.02098	2.16304	10.6454	1.31917	12.764
89	台州	Taizhou	2008	浙江	Zhejiang	0.0430023	0.0171998	0.0128606	0.0129419	0.5065	0.4572	5.0288	2.16838	10.7575	1.39424	12.941
89	台州	Taizhou	2009	浙江	Zhejiang	0.0450063	0.0175958	0.0132452	0.0141654	0.4911	0.4732	5.03546	2.16811	10.7704	1.74246	13.1014
89	台州	Taizhou	2011	浙江	Zhejiang	0.0465736	0.0180428	0.0126645	0.0158663	0.4791	0.4819	5.04922	2.18264	10.8468	1.76869	13.639
89	台州	Taizhou	2013	浙江	Zhejiang	0.0505415	0.0196965	0.0140405	0.0168045	0.4652	0.4974	5.06133	2.19753	11.185	1.84339	14.2367
89	台州	Taizhou	2017	浙江	Zhejiang	0.0597571	0.0264441	0.0181069	0.0152061	0.4427	0.5253	5.0814	2.21748	11.3272	1.79826	15.4291
89	台州	Taizhou	2018	浙江	Zhejiang	0.0636244	0.0271663	0.0182713	0.0181868	0.449	0.5227	5.09375	2.21748	11.4265	1.82381	15.7934
89	台州	Taizhou	2019	浙江	Zhejiang	0.0639556	0.0249755	0.0203892	0.0185909	0.4364	0.5344	5.09375	2.21748	11.4701	2.02772	16.1642
90	丽水	Lishui	2003	浙江	Zhejiang	0.0114759	0.0049309	0.0051533	0.0013917	0.4191	0.4482	3.60658	1.5563	9.6057	1.75427	10.8203
90	丽水	Lishui	2004	浙江	Zhejiang	0.0116559	0.004942	0.0050583	0.0016555	0.4354	0.4478	3.61846	1.5563	9.77867	1.71722	10.8674
90	丽水	Lishui	2005	浙江	Zhejiang	0.0119155	0.0049558	0.0049932	0.0019665	0.4166	0.4779	3.62114	1.56027	9.98211	1.50377	10.9355
90	丽水	Lishui	2006	浙江	Zhejiang	0.0119788	0.0049525	0.0049252	0.0021011	0.4233	0.4846	3.63098	1.57507	10.1528	1.44222	11.0343
90	丽水	Lishui	2007	浙江	Zhejiang	0.012586	0.0050913	0.0050718	0.0024229	0.4174	0.4998	3.63759	1.58467	10.3321	1.52716	11.1726
90	丽水	Lishui	2008	浙江	Zhejiang	0.012919	0.0051172	0.0050085	0.0027934	0.4188	0.5002	3.64467	1.58195	10.378	1.5602	11.3495
90	丽水	Lishui	2009	浙江	Zhejiang	0.0135498	0.0052124	0.0055548	0.0027825	0.411	0.5093	3.64962	1.57438	10.4472	1.98678	11.51
90	丽水	Lishui	2010	浙江	Zhejiang	0.0142466	0.0053811	0.0060706	0.0027949	0.4223	0.507	3.65532	1.57784	10.5794	0.924039	11.7451
90	丽水	Lishui	2011	浙江	Zhejiang	0.0153961	0.0056605	0.00686	0.0028756	0.4358	0.4976	3.3673	1.58838	10.7357	1.9717	12.0475
90	丽水	Lishui	2012	浙江	Zhejiang	0.0152691	0.005711	0.0067469	0.0028112	0.4338	0.5006	3.67123	1.59572	10.835	1.99035	12.3431
90	丽水	Lishui	2013	浙江	Zhejiang	0.0165813	0.0057707	0.0077273	0.0030833	0.4199	0.5149	3.67883	1.6039	11.0395	2.08773	12.6452
90	丽水	Lishui	2014	浙江	Zhejiang	0.017727	0.0058776	0.008541	0.0033084	0.3892	0.5478	3.68888	1.61637	10.9735	1.98148	12.9361
90	丽水	Lishui	2015	浙江	Zhejiang	0.0180199	0.0059692	0.0087294	0.0033212	0.3715	0.567	3.69237	1.61669	11.0206	1.95591	13.2155
90	丽水	Lishui	2016	浙江	Zhejiang	0.0188903	0.0061451	0.0092742	0.0034711	0.3739	0.5671	3.71357	1.62325	11.0832	1.86872	13.5184
90	丽水	Lishui	2017	浙江	Zhejiang	0.0183827	0.0062834	0.0080958	0.0040034	0.3627	0.5792	3.71357	1.62325	11.1323	2.02792	13.8376
90	丽水	Lishui	2018	浙江	Zhejiang	0.0200235	0.0068242	0.0085849	0.0046143	0.3556	0.5913	3.71357	1.70757	11.2214	2.13519	14.202
90	丽水	Lishui	2019	浙江	Zhejiang	0.0217974	0.0078182	0.0090567	0.0049225	0.3164	0.6299	3.73767	1.70757	11.2998	2.30126	14.5728
91	衢州	Quzhou	2003	浙江	Zhejiang	0.0189138	0.0078455	0.0071584	0.0039099	0.4802	0.3818	4.3849	1.87506	9.38194	1.41999	11.08
91	衢州	Quzhou	2004	浙江	Zhejiang	0.0209088	0.0081805	0.0081458	0.0045825	0.4974	0.3718	4.38938	1.87506	9.57359	1.36276	11.1271
91	衢州	Quzhou	2005	浙江	Zhejiang	0.0222374	0.0085562	0.0089175	0.0047636	0.4603	0.4124	4.38776	1.86004	9.74215	1.18007	11.1952
91	衢州	Quzhou	2006	浙江	Zhejiang	0.0226943	0.008687	0.0088068	0.0052005	0.4799	0.407	4.39494	1.8761	9.89485	1.14462	11.294
91	衢州	Quzhou	2007	浙江	Zhejiang	0.0234205	0.0089303	0.0093601	0.0051301	0.5139	0.39	4.40011	1.88007	10.1207	1.04555	11.4322
91	衢州	Quzhou	2008	浙江	Zhejiang	0.0238015	0.0092033	0.00924	0.0053582	0.5336	0.3753	4.40464	1.87593	10.2843	1.02356	11.6092
91	衢州	Quzhou	2009	浙江	Zhejiang	0.0243936	0.0094588	0.0093196	0.0056152	0.4947	0.4286	4.40891	1.86344	10.3824	1.22375	11.7696
91	衢州	Quzhou	2010	浙江	Zhejiang	0.0241333	0.0096119	0.0089247	0.0055966	0.5228	0.4096	4.41534	1.85333	10.592	0.569455	12.0048
91	衢州	Quzhou	2011	浙江	Zhejiang	0.0249086	0.0096919	0.0094582	0.0057585	0.5312	0.4004	4.42125	1.83923	10.7409	1.24788	12.3072
91	衢州	Quzhou	2012	浙江	Zhejiang	0.025124	0.009899	0.0099715	0.0052535	0.5096	0.4215	4.42005	1.8341	10.7891	1.29868	12.6027
91	衢州	Quzhou	2013	浙江	Zhejiang	0.0267111	0.0100587	0.010529	0.0061235	0.5022	0.4317	4.42604	1.8295	10.8614	1.28192	12.9049
91	衢州	Quzhou	2014	浙江	Zhejiang	0.0290543	0.010101	0.0118453	0.0071081	0.4711	0.4677	4.43201	1.82814	10.9289	1.52481	13.1958
91	衢州	Quzhou	2015	浙江	Zhejiang	0.0302561	0.0101446	0.0126478	0.0074637	0.44	0.5005	4.43782	1.82328	11.0107	1.6299	13.4751
91	衢州	Quzhou	2016	浙江	Zhejiang	0.0312678	0.0103835	0.0129267	0.0079575	0.448	0.494	4.44265	1.81954	11.0762	1.59491	13.7781
91	衢州	Quzhou	2017	浙江	Zhejiang	0.0492082	0.0306275	0.01056	0.0080208	0.4645	0.4851	4.44265	1.81954	11.1936	1.71338	14.0973
91	衢州	Quzhou	2018	浙江	Zhejiang	0.0320216	0.012108	0.0116848	0.0082289	0.4723	0.4866	4.44265	1.81954	11.2753	1.89579	14.4616
91	衢州	Quzhou	2019	浙江	Zhejiang	0.0345522	0.0133371	0.0125777	0.0086374	0.4045	0.5565	4.44265	1.87506	11.3827	1.91583	14.8324
92	宁波	Ningbo	2003	浙江	Zhejiang	0.0614788	0.0240901	0.0233521	0.0140365	0.5475	0.4253	5.33228	2.34635	10.819	1.44064	13.7744
92	宁波	Ningbo	2004	浙江	Zhejiang	0.0652144	0.0260916	0.0235482	0.0155746	0.5674	0.4087	5.34925	2.37475	11.0084	1.40806	13.8215
92	宁波	Ningbo	2005	浙江	Zhejiang	0.0704648	0.0278379	0.025961	0.016666	0.5382	0.4386	5.36322	2.37716	11.0871	1.53324	13.8896
92	宁波	Ningbo	2006	浙江	Zhejiang	0.0765864	0.0291507	0.0273377	0.0200981	0.5304	0.4491	5.3744	2.38732	11.218	1.65248	13.9884
92	宁波	Ningbo	2007	浙江	Zhejiang	0.0789248	0.0301052	0.0291667	0.0196528	0.5284	0.4524	5.38537	2.39205	11.3939	1.86779	14.1267
92	宁波	Ningbo	2008	浙江	Zhejiang	0.0831327	0.0346974	0.0270226	0.0214128	0.5333	0.4492	5.39417	2.39646	11.5399	1.13576	14.3036
92	宁波	Ningbo	2010	浙江	Zhejiang	0.0911224	0.036913	0.0304586	0.0237508	0.5472	0.4364	5.40874	2.38421	11.4126	0.647118	14.6992
92	宁波	Ningbo	2011	浙江	Zhejiang	0.0932128	0.036835	0.0302037	0.0261741	0.5439	0.4401	5.41477	2.38232	11.5474	1.98994	15.0016
92	宁波	Ningbo	2012	浙江	Zhejiang	0.0971557	0.0378132	0.0333269	0.0260156	0.5191	0.4656	5.42098	2.37809	11.6321	1.90894	15.2972
92	宁波	Ningbo	2013	浙江	Zhejiang	0.0992057	0.0375875	0.0345372	0.027081	0.5093	0.4765	5.42759	2.38037	12.1496	1.90385	15.5993
92	宁波	Ningbo	2014	浙江	Zhejiang	0.103679	0.0387251	0.0370213	0.0279329	0.5099	0.477	5.43634	2.3748	11.7665	1.94757	15.8902
92	宁波	Ningbo	2015	浙江	Zhejiang	0.107772	0.0392182	0.0398505	0.028703	0.4965	0.491	5.4473	2.37315	11.8186	2.07464	16.1695
92	宁波	Ningbo	2016	浙江	Zhejiang	0.114823	0.0410921	0.0416587	0.0320722	0.491	0.4922	5.46383	2.36922	11.8187	2.06155	16.4725
92	宁波	Ningbo	2017	浙江	Zhejiang	0.12914	0.0478375	0.0475397	0.0337629	0.4953	0.4897	5.66988	2.45484	11.925	2.00251	16.7917
92	宁波	Ningbo	2018	浙江	Zhejiang	0.131387	0.0494788	0.0503849	0.031523	0.4833	0.503	5.69036	2.46389	11.9739	2.12597	17.156
92	宁波	Ningbo	2019	浙江	Zhejiang	0.139653	0.0528991	0.0531101	0.0336434	0.4395	0.548	5.70711	2.48572	12.0582	2.13217	17.5268
93	宣城	Xuanchcng	2008	安徽	Anhui	0.0162797	0.0093649	0.0048002	0.0021146	0.2953	0.5113	4.4443	1.89176	9.51613	0.601404	10.2448
93	宣城	Xuanchcng	2009	安徽	Anhui	0.0183006	0.0096061	0.0052654	0.0034291	0.3193	0.5015	4.45155	1.87558	9.51488	0.830636	10.4571
93	宣城	Xuanchcng	2011	安徽	Anhui	0.0196419	0.0095192	0.0054253	0.0046974	0.4026	0.4199	4.4613	1.72534	9.92535	1.03167	11.1072
93	宣城	Xuanchcng	2012	安徽	Anhui	0.0208022	0.0095282	0.005824	0.0054499	0.3971	0.4304	4.4613	1.7981	10.0222	1.14011	11.4792
93	宣城	Xuanchcng	2013	安徽	Anhui	0.0208033	0.0089099	0.0061235	0.0057699	0.4413	0.4031	4.46361	1.78376	10.2	1.15021	11.863
93	宣城	Xuanchcng	2014	安徽	Anhui	0.0219273	0.0091703	0.0063667	0.0063903	0.4379	0.4102	4.4613	1.77772	10.2761	1.26345	12.2398
93	宣城	Xuanchcng	2015	安徽	Anhui	0.0194631	0.0091984	0.0071914	0.0030733	0.4168	0.4478	4.46303	1.75815	10.3503	1.34612	12.587
93	宣城	Xuanchcng	2016	安徽	Anhui	0.0233937	0.0091434	0.007292	0.0069583	0.4035	0.4676	4.46591	1.70757	10.4963	1.45313	12.9545
93	宣城	Xuanchcng	2018	安徽	Anhui	0.0226937	0.0091235	0.0060461	0.0075241	0.4141	0.4753	4.45435	1.70757	10.6306	1.64264	13.8827
93	宣城	Xuanchcng	2019	安徽	Anhui	0.0239457	0.0095328	0.0067754	0.0076376	0.3872	0.509	4.45435	1.77815	10.8061	1.45079	14.4384
94	宿州	Suzhou	2003	安徽	Anhui	0.0296825	0.0195044	0.0065665	0.0036116	0.2702	0.3749	4.95442	2.4014	8.32482	1.17745	10.5815
94	宿州	Suzhou	2004	安徽	Anhui	0.0308382	0.0197842	0.0069352	0.0041187	0.3252	0.3243	5.1556	2.36361	8.49699	0.930141	10.6498
94	宿州	Suzhou	2005	安徽	Anhui	0.0314276	0.0203013	0.0064741	0.0046523	0.3063	0.4321	5.16307	2.34747	8.83317	0.720134	10.7255
94	宿州	Suzhou	2006	安徽	Anhui	0.0305288	0.0204116	0.0061423	0.0039749	0.3073	0.4383	5.17406	2.31798	8.95983	0.705716	10.813
94	宿州	Suzhou	2007	安徽	Anhui	0.0312966	0.0201349	0.006563	0.0045987	0.3363	0.4247	5.18453	2.2905	9.1114	0.754573	10.9535
94	宿州	Suzhou	2008	安徽	Anhui	0.0320553	0.0200373	0.0070687	0.0049493	0.3705	0.4146	5.19651	2.25636	9.27622	0.676899	11.159
94	宿州	Suzhou	2009	安徽	Anhui	0.031575	0.0184722	0.0073945	0.0057082	0.4189	0.3845	5.21439	2.19312	9.3767	0.803226	11.3713
94	宿州	Suzhou	2010	安徽	Anhui	0.0295878	0.0181175	0.0078472	0.0036231	0.4055	0.4055	5.22499	2.16599	9.34705	0.807612	11.6529
94	宿州	Suzhou	2011	安徽	Anhui	0.0351038	0.0191893	0.0089145	0.007	0.4523	0.3778	5.23591	2.08048	9.77531	0.708012	12.0214
94	宿州	Suzhou	2012	安徽	Anhui	0.0404852	0.0205484	0.0121105	0.0078264	0.4657	0.3736	5.23697	2.14007	9.82585	0.767677	12.3934
94	宿州	Suzhou	2013	安徽	Anhui	0.0381255	0.0162138	0.013482	0.0084297	0.4641	0.3812	5.23111	2.13207	10.0074	0.844236	12.7772
94	宿州	Suzhou	2014	安徽	Anhui	0.0405395	0.0169005	0.0141861	0.0094529	0.4668	0.396	5.22682	2.15336	10.1546	0.924636	13.1539
94	宿州	Suzhou	2018	安徽	Anhui	0.0460984	0.0210993	0.0135406	0.0114585	0.3663	0.5438	5.25749	2.22531	10.5989	1.21124	14.7969
94	宿州	Suzhou	2019	安徽	Anhui	0.0472619	0.0215493	0.0139902	0.0117224	0.3945	0.5191	5.26269	2.26245	10.7514	1.26635	15.3526
95	滁州	Chuzhou	2003	安徽	Anhui	0.0132464	0.0060412	0.0053107	0.0018946	0.4977	0.407	3.918	1.77815	9.66224	0.646562	10.3586
95	滁州	Chuzhou	2004	安徽	Anhui	0.0137445	0.0062847	0.0053203	0.0021395	0.4826	0.4107	3.93378	1.77815	9.76151	0.838029	10.4269
95	滁州	Chuzhou	2005	安徽	Anhui	0.0135256	0.0063002	0.0048641	0.0023612	0.4809	0.4143	3.93866	1.77597	9.7679	0.866431	10.5026
95	滁州	Chuzhou	2006	安徽	Anhui	0.0130948	0.0063061	0.0040498	0.0027389	0.4678	0.4285	3.94951	1.76178	9.87699	0.89935	10.5901
95	滁州	Chuzhou	2007	安徽	Anhui	0.0148629	0.0071985	0.0046869	0.0029774	0.4777	0.4298	3.96537	1.7485	9.93595	0.919128	10.7306
95	滁州	Chuzhou	2008	安徽	Anhui	0.0164233	0.0073173	0.00577	0.003336	0.4746	0.4317	3.96746	1.72288	10.1235	0.804477	10.9361
95	滁州	Chuzhou	2009	安徽	Anhui	0.0155367	0.0066899	0.0046563	0.0041905	0.5628	0.3405	3.97481	1.71391	10.156	1.12103	11.1484
95	滁州	Chuzhou	2010	安徽	Anhui	0.0163809	0.0066693	0.0043845	0.0053271	0.596	0.3227	3.98323	1.70372	10.3871	0.643815	11.43
95	滁州	Chuzhou	2011	安徽	Anhui	0.0202998	0.0067075	0.005032	0.0085602	0.6199	0.3051	3.98713	1.68958	10.525	0.955879	11.7985
95	滁州	Chuzhou	2012	安徽	Anhui	0.0215048	0.0077832	0.0050496	0.0086719	0.622	0.3056	3.99083	1.67495	10.6716	1.10206	12.1705
95	滁州	Chuzhou	2013	安徽	Anhui	0.0221803	0.0068591	0.0055194	0.0098018	0.692	0.2364	3.98713	1.68043	10.7682	1.41288	12.5543
95	滁州	Chuzhou	2014	安徽	Anhui	0.0243045	0.00697	0.0056825	0.011652	0.6996	0.2334	3.99268	1.68851	10.809	1.40201	12.931
95	滁州	Chuzhou	2015	安徽	Anhui	0.0247679	0.0070741	0.0056719	0.0120219	0.6525	0.2891	3.9836	1.69064	10.9758	1.46321	13.2783
95	滁州	Chuzhou	2016	安徽	Anhui	0.025675	0.0072521	0.0058848	0.012538	0.6496	0.2963	4.00733	1.70757	11.0586	1.55808	13.6458
95	滁州	Chuzhou	2018	安徽	Anhui	0.0271266	0.0079265	0.0056227	0.0135774	0.656	0.3051	4.02535	1.70757	11.3418	1.78953	14.574
95	滁州	Chuzhou	2019	安徽	Anhui	0.0284543	0.0079548	0.0065668	0.0139327	0.5659	0.4102	4.02535	1.75587	11.8833	1.24101	15.1297
96	池州	Chizhou	2003	安徽	Anhui	0.0109425	0.0069189	0.0033564	0.0006672	0.4405	0.3554	4.13629	1.85733	8.71703	1.12443	9.97813
96	池州	Chizhou	2004	安徽	Anhui	0.0109194	0.0069077	0.0033188	0.0006929	0.4516	0.3314	4.14282	1.85733	8.89426	1.21088	10.0465
96	池州	Chizhou	2005	安徽	Anhui	0.0120214	0.0070125	0.004094	0.0009149	0.4478	0.3604	4.15622	1.84466	9.06855	1.07407	10.1221
96	池州	Chizhou	2006	安徽	Anhui	0.0130048	0.0069521	0.0045145	0.0015382	0.4674	0.3557	4.16511	1.85461	9.24542	0.968405	10.2096
96	池州	Chizhou	2007	安徽	Anhui	0.0139347	0.0070409	0.004306	0.0025878	0.4618	0.3638	4.17439	1.85588	9.44033	0.859257	10.3502
96	池州	Chizhou	2008	安徽	Anhui	0.0145785	0.0066753	0.0045002	0.0034031	0.4663	0.3732	4.18098	1.8428	9.69659	0.805504	10.5556
96	池州	Chizhou	2009	安徽	Anhui	0.0156021	0.0072832	0.0047022	0.0036166	0.451	0.4142	4.18677	1.83085	9.86791	0.908577	10.7679
96	池州	Chizhou	2010	安徽	Anhui	0.0162888	0.007408	0.0045461	0.0043346	0.4853	0.3953	4.19268	1.81478	10.0913	0.606252	11.0496
96	池州	Chizhou	2011	安徽	Anhui	0.0169534	0.0073144	0.0050816	0.0045573	0.5204	0.3596	4.2017	1.7981	10.2901	1.1444	11.418
96	池州	Chizhou	2012	安徽	Anhui	0.0175916	0.0072633	0.0055911	0.0047373	0.5252	0.356	4.20618	1.76245	10.3951	1.18196	11.79
96	池州	Chizhou	2013	安徽	Anhui	0.0182114	0.0073106	0.0060856	0.0048152	0.5256	0.3575	4.20469	1.7545	10.4993	1.09714	12.1739
96	池州	Chizhou	2014	安徽	Anhui	0.0176292	0.0068937	0.00576	0.0049755	0.5173	0.3678	4.19419	1.74335	10.5854	1.12779	12.5506
96	池州	Chizhou	2015	安徽	Anhui	0.0192673	0.0072307	0.0068106	0.0052259	0.4949	0.4008	4.2014	1.73046	10.7676	1.00734	12.8979
96	池州	Chizhou	2016	安徽	Anhui	0.0187784	0.0072374	0.0064714	0.0050697	0.4868	0.4164	4.20469	1.70757	10.8332	0.949037	13.2653
96	池州	Chizhou	2017	安徽	Anhui	0.017065	0.0072271	0.0047278	0.0051101	0.4957	0.417	4.20469	1.70757	10.8639	0.898276	13.6528
96	池州	Chizhou	2018	安徽	Anhui	0.0172277	0.0073106	0.0049818	0.0049353	0.4693	0.4477	4.20469	1.70757	10.9097	0.957342	14.1935
96	池州	Chizhou	2019	安徽	Anhui	0.0178369	0.0071713	0.005588	0.0050776	0.48	0.4434	4.20469	1.70757	11.174	0.881734	14.7492
97	阜阳	Fuyang	2003	安徽	Anhui	0.0349498	0.020343	0.0092032	0.0054036	0.3745	0.4069	5.21112	2.38561	8.30697	1.11612	10.688
97	阜阳	Fuyang	2004	安徽	Anhui	0.0378968	0.022416	0.0098152	0.0056656	0.3581	0.3965	5.22144	2.43136	8.34972	1.12759	10.7563
97	阜阳	Fuyang	2005	安徽	Anhui	0.0374423	0.022281	0.009539	0.0056223	0.344	0.459	5.23239	2.42924	8.66906	1.00795	10.832
97	阜阳	Fuyang	2007	安徽	Anhui	0.039848	0.0230433	0.010496	0.0063087	0.3774	0.4342	5.28761	2.42797	8.94181	1.07902	11.06
97	阜阳	Fuyang	2008	安徽	Anhui	0.041652	0.023525	0.0109328	0.0071942	0.3706	0.4383	5.3037	2.4216	9.06716	1.06903	11.2654
97	阜阳	Fuyang	2009	安徽	Anhui	0.0425812	0.0231109	0.0113923	0.0080781	0.3713	0.4419	5.31925	2.40367	9.14013	1.1593	11.4778
97	阜阳	Fuyang	2010	安徽	Anhui	0.042543	0.0232929	0.0111064	0.0081438	0.378	0.457	5.33253	2.36124	9.37696	1.00198	11.7594
97	阜阳	Fuyang	2011	安徽	Anhui	0.0471774	0.022531	0.0143359	0.0103105	0.406	0.4338	5.34758	2.33812	9.54867	1.0161	12.1279
97	阜阳	Fuyang	2012	安徽	Anhui	0.0509797	0.0227367	0.016873	0.01137	0.4096	0.4414	5.36364	2.30099	9.67508	1.04594	12.4999
97	阜阳	Fuyang	2013	安徽	Anhui	0.0528384	0.0226023	0.0173806	0.0128555	0.394	0.4501	5.37528	2.30242	9.6872	1.25371	12.8837
97	阜阳	Fuyang	2014	安徽	Anhui	0.0570105	0.0234734	0.0186192	0.0149179	0.4083	0.4563	5.41165	2.31205	9.85797	1.27665	13.2604
97	阜阳	Fuyang	2015	安徽	Anhui	0.0575334	0.0234802	0.0201261	0.0139271	0.3805	0.4865	5.40515	2.32371	9.89384	1.43673	13.6077
97	阜阳	Fuyang	2016	安徽	Anhui	0.062215	0.0244692	0.022861	0.0148847	0.3563	0.5155	5.42054	2.35218	9.98137	1.79185	13.9752
97	阜阳	Fuyang	2017	安徽	Anhui	0.0667707	0.0146137	0.0214852	0.0306718	0.3523	0.5308	5.43372	2.0569	10.0798	2.07217	14.3627
97	阜阳	Fuyang	2018	安徽	Anhui	0.0663306	0.0273399	0.0246191	0.0143716	0.3552	0.5394	5.43808	2.38021	10.1784	2.32378	14.9033
97	阜阳	Fuyang	2019	安徽	Anhui	0.0678501	0.0277348	0.0249729	0.0151423	0.3441	0.5723	5.44674	2.39094	10.5116	1.96522	15.459
98	六安	Lu'an	2003	安徽	Anhui	0.0299919	0.0181681	0.0081383	0.0036856	0.3487	0.3626	5.17207	2.33445	7.84149	2.12692	10.5202
98	六安	Lu'an	2004	安徽	Anhui	0.0302469	0.0181752	0.0083213	0.0037503	0.3385	0.3362	5.18122	2.32222	8.01928	1.85174	10.5886
98	六安	Lu'an	2005	安徽	Anhui	0.0384294	0.0180337	0.0080474	0.0123483	0.3199	0.4021	5.1885	2.29522	8.26307	1.52398	10.6642
98	六安	Lu'an	2006	安徽	Anhui	0.0290122	0.0179787	0.0076985	0.003335	0.2961	0.4364	5.19573	2.28526	8.40961	1.50727	10.7517
98	六安	Lu'an	2007	安徽	Anhui	0.0283615	0.0181909	0.0074919	0.0026788	0.3033	0.458	5.20817	2.30125	8.56731	1.54091	10.8923
98	六安	Lu'an	2008	安徽	Anhui	0.0311601	0.0188383	0.0090638	0.003258	0.3308	0.4318	5.21564	2.30874	8.65312	1.16113	11.0977
98	六安	Lu'an	2009	安徽	Anhui	0.0346444	0.0192539	0.0099334	0.0054571	0.3265	0.4317	5.22117	2.29713	9.05532	1.46699	11.31
98	六安	Lu'an	2010	安徽	Anhui	0.0400642	0.0213348	0.0147571	0.0039723	0.3168	0.4699	5.22854	2.2907	9.17337	1.06451	11.5917
98	六安	Lu'an	2011	安徽	Anhui	0.0387856	0.0203185	0.0110297	0.0074375	0.4032	0.3823	5.23325	2.28876	9.34732	1.2091	11.9601
98	六安	Lu'an	2012	安徽	Anhui	0.0395529	0.0193407	0.0121724	0.0080397	0.3902	0.3748	5.23164	2.26345	9.49635	1.25055	12.3321
98	六安	Lu'an	2013	安徽	Anhui	0.0403744	0.0189166	0.0131104	0.0083475	0.4679	0.3472	5.23963	2.22235	9.75563	1.18293	12.716
98	六安	Lu'an	2014	安徽	Anhui	0.0444388	0.0209338	0.0148864	0.0086185	0.4714	0.3495	5.24228	2.2222	9.71703	1.26468	13.0927
98	六安	Lu'an	2015	安徽	Anhui	0.0460396	0.0211036	0.0155136	0.0094223	0.4625	0.3682	5.24871	2.20132	9.89893	1.37047	13.4399
98	六安	Lu'an	2016	安徽	Anhui	0.052086	0.0245489	0.0179474	0.0095897	0.427	0.3799	5.39363	2.22531	10.1059	1.35329	13.8074
98	六安	Lu'an	2017	安徽	Anhui	0.0580157	0.0255165	0.0136178	0.0188814	0.4358	0.4202	5.39363	2.2833	10.2014	1.60888	14.1949
98	六安	Lu'an	2018	安徽	Anhui	0.0504264	0.0257465	0.0142009	0.010479	0.383	0.4756	5.39363	2.3032	10.2513	1.8758	14.7356
98	六安	Lu'an	2019	安徽	Anhui	0.0527816	0.0270942	0.0145464	0.011141	0.3291	0.5538	5.40268	2.31597	10.5335	1.66788	15.2913
100	合肥	Hefei	2003	安徽	Anhui	0.06243	0.0208608	0.0210637	0.0205055	0.551	0.4378	4.37563	2.24797	10.1367	2.49762	12.6241
100	合肥	Hefei	2004	安徽	Anhui	0.0654661	0.0213816	0.0215561	0.0225284	0.5522	0.4376	4.49469	2.24797	10.277	2.48597	12.6925
100	合肥	Hefei	2005	安徽	Anhui	0.0741665	0.0224054	0.0252988	0.0264623	0.4596	0.5334	4.50502	2.26401	10.5914	2.00374	12.7681
100	合肥	Hefei	2006	安徽	Anhui	0.0796176	0.0235328	0.0263244	0.0297604	0.4823	0.511	4.51557	2.27928	10.7007	2.03522	12.8556
100	合肥	Hefei	2007	安徽	Anhui	0.0839696	0.024437	0.0267259	0.0328066	0.4867	0.5069	4.52298	2.2897	10.8883	1.98015	12.9962
100	合肥	Hefei	2008	安徽	Anhui	0.0897011	0.0250231	0.0306996	0.0339784	0.505	0.4884	4.52732	2.30456	11.0183	2.07701	13.2016
100	合肥	Hefei	2009	安徽	Anhui	0.0963791	0.0256222	0.0346495	0.0361073	0.5143	0.4801	4.52743	2.33173	10.9303	2.1106	13.4139
100	合肥	Hefei	2010	安徽	Anhui	0.110491	0.0269755	0.0456385	0.0378774	0.52	0.4749	4.52775	2.34341	11.4016	0.537674	13.6955
100	合肥	Hefei	2011	安徽	Anhui	0.121004	0.0312789	0.0479113	0.0418136	0.5426	0.4525	4.52937	2.37038	11.543	1.9983	14.064
100	合肥	Hefei	2012	安徽	Anhui	0.130443	0.0350129	0.0516969	0.0437336	0.5387	0.4569	4.53367	2.36715	11.2358	2.0226	14.436
100	合肥	Hefei	2013	安徽	Anhui	0.133722	0.0317413	0.0554777	0.0465027	0.5336	0.4626	4.64054	2.39735	11.7577	2.04958	14.8199
100	合肥	Hefei	2014	安徽	Anhui	0.142306	0.0353456	0.057924	0.0490368	0.5362	0.4584	4.72206	2.41719	11.3261	2.10054	15.1966
100	合肥	Hefei	2015	安徽	Anhui	0.147903	0.0370585	0.0600595	0.0507846	0.5116	0.4838	4.73286	2.43968	11.5239	2.27184	15.5438
100	合肥	Hefei	2016	安徽	Anhui	0.153804	0.0393647	0.0617543	0.0526853	0.4766	0.5194	4.74493	2.45939	11.6174	2.43683	15.9113
100	合肥	Hefei	2017	安徽	Anhui	0.165327	0.0421022	0.056804	0.0664208	0.4733	0.5235	4.74493	2.48996	11.7423	2.33783	16.2988
100	合肥	Hefei	2018	安徽	Anhui	0.168165	0.046586	0.0627387	0.05884	0.4324	0.5649	4.75359	2.52634	11.8141	2.23537	16.8395
100	合肥	Hefei	2019	安徽	Anhui	0.184285	0.0517668	0.0707594	0.0617591	0.3516	0.6465	4.75359	2.54531	11.9927	2.02738	17.3952
101	蚌埠	Bengbu	2003	安徽	Anhui	0.0255348	0.0092796	0.0089638	0.0072914	0.5612	0.417	4.95597	1.90848	9.53734	1.31432	11.2185
101	蚌埠	Bengbu	2004	安徽	Anhui	0.0273653	0.0094489	0.01105	0.0068664	0.554	0.4143	5.09074	1.95424	9.64575	1.25516	11.2868
101	蚌埠	Bengbu	2005	安徽	Anhui	0.0294309	0.0094461	0.0113813	0.0086035	0.5009	0.4606	5.09749	1.94116	9.78131	1.08025	11.3624
101	蚌埠	Bengbu	2006	安徽	Anhui	0.0312468	0.009606	0.0117096	0.0099312	0.5021	0.4632	5.1057	1.92598	9.9168	0.975195	11.4499
101	蚌埠	Bengbu	2007	安徽	Anhui	0.0314966	0.0097411	0.0121606	0.009595	0.504	0.4794	5.11127	1.91233	9.99548	0.991839	11.5905
101	蚌埠	Bengbu	2008	安徽	Anhui	0.0322377	0.009661	0.0123872	0.0101895	0.5004	0.467	5.11626	1.90004	10.1675	0.945719	11.7959
101	蚌埠	Bengbu	2009	安徽	Anhui	0.032948	0.0095152	0.0130836	0.0103492	0.5835	0.3904	5.19723	1.88773	10.2706	0.949816	12.0083
101	蚌埠	Bengbu	2010	安徽	Anhui	0.0346012	0.0094215	0.0142205	0.0109592	0.561	0.4151	5.20131	1.87192	10.436	0.744624	12.2899
101	蚌埠	Bengbu	2011	安徽	Anhui	0.0366193	0.0096665	0.0151454	0.0118074	0.594	0.373	5.20456	1.867	10.6841	0.876776	12.6584
101	蚌埠	Bengbu	2012	安徽	Anhui	0.0393189	0.010848	0.0154635	0.0130074	0.5856	0.3841	5.19129	1.8638	10.7938	1.04483	13.0303
101	蚌埠	Bengbu	2013	安徽	Anhui	0.0394055	0.0085589	0.0169254	0.0139213	0.6161	0.3478	5.18794	1.79727	10.8928	1.08022	13.4142
101	蚌埠	Bengbu	2014	安徽	Anhui	0.0449962	0.0125368	0.0168718	0.0155877	0.6279	0.3358	5.20784	1.94206	10.9326	0.814767	13.7909
101	蚌埠	Bengbu	2015	安徽	Anhui	0.046288	0.0131374	0.0174137	0.0157369	0.6175	0.3483	5.21662	1.95381	11.0046	1.27792	14.1382
101	蚌埠	Bengbu	2017	安徽	Anhui	0.0512992	0.015193	0.0144144	0.0216917	0.4947	0.4749	5.20401	1.99564	10.748	1.30319	14.8931
101	蚌埠	Bengbu	2018	安徽	Anhui	0.0497357	0.016199	0.0175594	0.0159773	0.5099	0.4614	5.20401	2.02119	11.2592	1.31997	15.4338
101	蚌埠	Bengbu	2019	安徽	Anhui	0.0527745	0.0168602	0.0180874	0.0178269	0.4507	0.5207	5.20949	2.0569	11.3786	1.33499	15.9895
102	淮南	Huainan	2003	安徽	Anhui	0.0414531	0.0198333	0.0151073	0.0065125	0.5469	0.3988	3.66407	2.27646	9.10353	1.12569	11.1603
102	淮南	Huainan	2004	安徽	Anhui	0.0441087	0.0202869	0.0166515	0.0071703	0.5632	0.372	3.68034	2.2833	9.18851	1.01631	11.2287
102	淮南	Huainan	2005	安徽	Anhui	0.0431591	0.0205531	0.0157394	0.0068666	0.5382	0.394	3.7556	2.27231	9.35201	1.04105	11.3043
102	淮南	Huainan	2006	安徽	Anhui	0.0466621	0.0217965	0.0167418	0.0081237	0.5458	0.3771	3.77115	2.29177	9.53756	1.11702	11.3918
102	淮南	Huainan	2007	安徽	Anhui	0.0453599	0.0219101	0.0147158	0.0087339	0.5391	0.399	3.78214	2.27708	9.67099	1.34287	11.5324
102	淮南	Huainan	2008	安徽	Anhui	0.0474321	0.0217716	0.0164192	0.0092413	0.5876	0.3444	3.78601	2.24724	9.87658	1.09294	11.7378
102	淮南	Huainan	2009	安徽	Anhui	0.0479376	0.0212218	0.0173492	0.0093666	0.6074	0.3279	3.80555	2.21352	9.98911	1.31121	11.9501
102	淮南	Huainan	2010	安徽	Anhui	0.0466848	0.0207967	0.0168158	0.0090722	0.6235	0.3153	3.80288	2.18452	10.1019	0.833307	12.2318
102	淮南	Huainan	2011	安徽	Anhui	0.0491102	0.0206323	0.0181213	0.0103566	0.6347	0.3034	3.80221	2.159	10.2483	1.26209	12.6002
102	淮南	Huainan	2012	安徽	Anhui	0.0520781	0.020749	0.0195393	0.0117899	0.6233	0.3159	3.80221	2.12215	10.3518	1.22006	12.9722
102	淮南	Huainan	2013	安徽	Anhui	0.0524253	0.0205263	0.0201588	0.0117402	0.6039	0.3331	3.8111	2.1174	10.4155	1.29454	13.3561
102	淮南	Huainan	2014	安徽	Anhui	0.0528682	0.0205383	0.0203739	0.011956	0.5446	0.3845	3.80444	2.12352	10.3511	1.36103	13.7328
102	淮南	Huainan	2015	安徽	Anhui	0.0532449	0.0201278	0.0210577	0.0120593	0.4798	0.4471	3.80243	2.11501	10.3172	1.51477	14.0801
102	淮南	Huainan	2016	安徽	Anhui	0.0561022	0.020218	0.0235327	0.0123516	0.4724	0.4573	4.30406	2.11059	10.3875	1.49334	14.4475
102	淮南	Huainan	2017	安徽	Anhui	0.0511742	0.0200339	0.0183527	0.0127876	0.4517	0.4807	4.30406	2.11059	10.4458	1.49496	14.835
102	淮南	Huainan	2018	安徽	Anhui	0.0531544	0.0202464	0.0190132	0.0138948	0.4462	0.4937	4.30406	2.13033	10.523	1.15697	15.3757
102	淮南	Huainan	2019	安徽	Anhui	0.0530192	0.0192274	0.0194382	0.0143536	0.4026	0.5409	4.51086	2.13033	10.6606	1.3499	15.9314
103	铜陵	Tongling	2003	安徽	Anhui	0.0119255	0.0051297	0.0044313	0.0023645	0.6132	0.3734	4.04586	1.65321	10.0182	1.2744	10.7624
103	铜陵	Tongling	2004	安徽	Anhui	0.0125906	0.005239	0.0046699	0.0026816	0.6741	0.3131	4.09268	1.65321	10.3034	1.09029	10.8308
103	铜陵	Tongling	2005	安徽	Anhui	0.013575	0.0056542	0.0050697	0.002851	0.6472	0.3402	4.11071	1.66577	10.5735	0.835005	10.9064
103	铜陵	Tongling	2006	安徽	Anhui	0.0140966	0.0057056	0.005328	0.0030629	0.695	0.2949	4.12358	1.65982	10.8196	0.752954	10.9939
103	铜陵	Tongling	2007	安徽	Anhui	0.0142953	0.0058039	0.0051004	0.003391	0.6981	0.2938	4.13405	1.64118	10.9519	0.729519	11.1344
103	铜陵	Tongling	2008	安徽	Anhui	0.0145243	0.0059522	0.005184	0.0033881	0.6781	0.3134	4.1444	1.62511	11.0317	0.832958	11.3399
103	铜陵	Tongling	2012	安徽	Anhui	0.0166216	0.0062565	0.006002	0.0043631	0.7377	0.2564	4.40794	1.59539	11.5846	0.864038	12.5743
103	铜陵	Tongling	2013	安徽	Anhui	0.0170267	0.0062256	0.0064287	0.0043724	0.7222	0.2728	4.41158	1.58704	11.7476	0.865703	12.9581
103	铜陵	Tongling	2014	安徽	Anhui	0.0178914	0.0062996	0.0070941	0.0044977	0.7101	0.2851	4.40916	1.57646	11.7946	0.914817	13.3348
103	铜陵	Tongling	2019	安徽	Anhui	0.0284148	0.0119658	0.0103397	0.0061093	0.5064	0.4628	4.40672	1.77815	11.3768	1.30434	15.5335
104	马鞍山	Maanshan	2003	安徽	Anhui	0.0291972	0.0070135	0.0171406	0.0050431	0.7132	0.2776	4.41643	1.75587	10.269	0.61001	11.7792
104	马鞍山	Maanshan	2004	安徽	Anhui	0.0188137	0.0076033	0.005188	0.0060224	0.76	0.2263	4.51338	1.81954	10.2934	0.574191	11.8475
104	马鞍山	Maanshan	2005	安徽	Anhui	0.0195477	0.0076839	0.0052345	0.0066293	0.6939	0.2999	4.52526	1.7876	10.8554	0.547914	11.9231
104	马鞍山	Maanshan	2006	安徽	Anhui	0.020034	0.0078479	0.0053388	0.0068473	0.6779	0.3164	4.66918	1.78569	10.9691	0.693619	12.0106
104	马鞍山	Maanshan	2007	安徽	Anhui	0.0209982	0.0080449	0.0054562	0.0074972	0.6944	0.3011	4.67777	1.78183	11.1729	0.623096	12.1512
104	马鞍山	Maanshan	2008	安徽	Anhui	0.0207168	0.0080574	0.0059771	0.0066822	0.7261	0.2686	4.68564	1.77619	11.3127	0.557518	12.3566
104	马鞍山	Maanshan	2009	安徽	Anhui	0.0214848	0.0079706	0.0061062	0.007408	0.6825	0.3118	4.69153	1.76982	11.309	0.674438	12.569
104	马鞍山	Maanshan	2010	安徽	Anhui	0.0218769	0.0079671	0.0063068	0.007603	0.7056	0.2891	4.69857	1.76871	11.4858	0.438055	12.8506
104	马鞍山	Maanshan	2011	安徽	Anhui	0.0257357	0.0086688	0.0086147	0.0084523	0.7161	0.2788	4.70682	1.73143	11.5593	0.831172	13.2191
104	马鞍山	Maanshan	2012	安徽	Anhui	0.0257336	0.0096964	0.0070533	0.0089838	0.6853	0.3017	4.70863	1.83771	11.4752	0.800743	13.591
104	马鞍山	Maanshan	2013	安徽	Anhui	0.027526	0.0104714	0.0081377	0.0089169	0.6572	0.3277	4.67096	1.95554	11.5201	0.912081	13.9749
104	马鞍山	Maanshan	2014	安徽	Anhui	0.0286012	0.010461	0.0089171	0.0092231	0.6233	0.3666	4.65301	1.82659	11.3954	0.994043	14.3516
104	马鞍山	Maanshan	2015	安徽	Anhui	0.0305604	0.0107593	0.0096468	0.0101543	0.5553	0.4308	4.65234	1.82308	11.3913	1.04538	14.6989
104	马鞍山	Maanshan	2017	安徽	Anhui	0.0301518	0.0101503	0.009893	0.0101086	0.5391	0.4488	4.65396	1.70757	11.5985	0.98587	15.4538
104	马鞍山	Maanshan	2018	安徽	Anhui	0.0301351	0.0096953	0.0101894	0.0102503	0.5248	0.4646	4.65396	1.81954	11.8537	1.10005	15.9945
104	马鞍山	Maanshan	2019	安徽	Anhui	0.0330848	0.0115471	0.0108536	0.0106842	0.5192	0.4703	4.65396	1.81954	11.7155	1.06853	16.5502
105	淮北	Huaibei	2003	安徽	Anhui	0.0291009	0.0131005	0.0110378	0.0049626	0.6453	0.319	4.23498	2.04532	9.3676	0.773388	11.0019
105	淮北	Huaibei	2004	安徽	Anhui	0.0316898	0.0139903	0.0124152	0.0052843	0.6724	0.2865	4.25972	2.06819	9.61628	0.699861	11.0703
105	淮北	Huaibei	2005	安徽	Anhui	0.0294156	0.0139923	0.01034	0.0050833	0.651	0.3197	4.28758	2.07019	9.77435	0.607359	11.1459
105	淮北	Huaibei	2006	安徽	Anhui	0.0350992	0.0149804	0.0138573	0.0062615	0.604	0.353	4.64746	2.11531	9.7234	0.639225	11.2334
105	淮北	Huaibei	2007	安徽	Anhui	0.0348258	0.0149745	0.014423	0.0054283	0.6244	0.3353	4.65662	2.09715	9.86713	0.622521	11.374
105	淮北	Huaibei	2008	安徽	Anhui	0.0347218	0.0147283	0.0138834	0.0061101	0.6605	0.2979	4.65947	2.08253	10.13	0.549942	11.5794
105	淮北	Huaibei	2009	安徽	Anhui	0.0358145	0.0151151	0.0143431	0.0063563	0.6699	0.2885	4.6532	2.07074	10.1642	0.798333	11.7917
105	淮北	Huaibei	2010	安徽	Anhui	0.0357067	0.0149703	0.0142399	0.0064965	0.7	0.2622	4.71429	2.05115	10.3697	0.579851	12.0734
105	淮北	Huaibei	2011	安徽	Anhui	0.0384609	0.0152871	0.0156755	0.0074982	0.7097	0.2546	4.82109	2.02206	10.5216	0.863214	12.4418
105	淮北	Huaibei	2012	安徽	Anhui	0.0363708	0.0155705	0.0130694	0.0077309	0.7022	0.2625	4.81543	1.99944	10.674	0.958519	12.8138
105	淮北	Huaibei	2013	安徽	Anhui	0.0361612	0.0151904	0.0130868	0.007884	0.7198	0.2475	4.91339	1.98874	10.7872	1.18258	13.1977
105	淮北	Huaibei	2014	安徽	Anhui	0.0367466	0.0142198	0.0143784	0.0081483	0.6686	0.299	4.97673	1.95177	10.8485	0.948064	13.5744
105	淮北	Huaibei	2015	安徽	Anhui	0.0369312	0.0140606	0.0141503	0.0087204	0.6089	0.3561	4.98306	1.94072	10.7533	1.03008	13.9216
105	淮北	Huaibei	2016	安徽	Anhui	0.0362648	0.0141388	0.013283	0.008843	0.5948	0.3688	4.99721	1.93952	10.8578	1.12217	14.2891
105	淮北	Huaibei	2017	安徽	Anhui	0.032926	0.0119934	0.0120989	0.0088337	0.5886	0.377	5.00395	1.79934	10.9888	1.0481	14.6766
105	淮北	Huaibei	2018	安徽	Anhui	0.0365403	0.0141302	0.0131467	0.0092634	0.5653	0.4006	5.01063	1.93952	11.0231	1.04984	15.2173
105	淮北	Huaibei	2019	安徽	Anhui	0.0400051	0.0144267	0.0158407	0.0097377	0.3684	0.5929	5.01728	1.96848	10.9822	1.25761	15.773
106	芜湖	Wuhu	2003	安徽	Anhui	0.0224619	0.0075151	0.008923	0.0060238	0.661	0.3353	4.08766	1.81954	10.2408	1.00398	11.7632
106	芜湖	Wuhu	2004	安徽	Anhui	0.0237513	0.0074987	0.0095416	0.006711	0.675	0.3203	4.09933	1.77815	10.4206	1.18539	11.8315
106	芜湖	Wuhu	2005	安徽	Anhui	0.0256928	0.0074062	0.0099238	0.0083628	0.5897	0.4059	4.29101	1.80448	10.5309	1.12855	11.9071
106	芜湖	Wuhu	2006	安徽	Anhui	0.0337287	0.0102333	0.0124164	0.0110789	0.5976	0.3849	4.30014	1.96412	10.4263	0.940859	11.9946
106	芜湖	Wuhu	2007	安徽	Anhui	0.0358307	0.010174	0.0132218	0.0124348	0.5952	0.387	4.30542	1.94753	10.6029	0.896874	12.1352
106	芜湖	Wuhu	2008	安徽	Anhui	0.0363255	0.0099797	0.0138468	0.012499	0.6243	0.3612	4.30757	1.9286	10.8423	0.871807	12.3406
106	芜湖	Wuhu	2009	安徽	Anhui	0.0406792	0.0097494	0.0137134	0.0172163	0.6288	0.3593	4.30352	1.88587	11.0371	1.02287	12.553
106	芜湖	Wuhu	2010	安徽	Anhui	0.0440077	0.0103327	0.0150147	0.0186603	0.6563	0.3312	4.29932	1.8926	11.1741	0.419631	12.8346
106	芜湖	Wuhu	2011	安徽	Anhui	0.0496973	0.0116257	0.0172205	0.020851	0.6731	0.3107	4.29729	1.9249	11.295	1.05046	13.2031
106	芜湖	Wuhu	2012	安徽	Anhui	0.0509638	0.0121702	0.016901	0.0218927	0.6655	0.3195	4.29456	1.90655	11.4068	1.13986	13.575
106	芜湖	Wuhu	2013	安徽	Anhui	0.0539041	0.0132517	0.018159	0.0224934	0.6621	0.3187	4.29592	1.94547	11.4437	1.11135	13.9589
106	芜湖	Wuhu	2014	安徽	Anhui	0.0587599	0.0143691	0.0214713	0.0229195	0.653	0.3267	4.29729	1.97529	11.3526	1.14484	14.3356
106	芜湖	Wuhu	2015	安徽	Anhui	0.0612988	0.0149607	0.0229698	0.0233683	0.6157	0.3668	4.29919	1.97294	11.4216	1.25452	14.6829
106	芜湖	Wuhu	2016	安徽	Anhui	0.0630872	0.0159452	0.0228724	0.0242695	0.5587	0.425	4.30406	2.0086	11.5204	1.29637	15.0503
106	芜湖	Wuhu	2017	安徽	Anhui	0.0583614	0.0117884	0.022105	0.024468	0.5594	0.4262	4.30406	1.79934	11.6498	1.31956	15.4378
106	芜湖	Wuhu	2018	安徽	Anhui	0.0634128	0.0166437	0.0226128	0.0241562	0.5137	0.4725	4.30406	2.03342	11.6989	1.28917	15.9785
106	芜湖	Wuhu	2019	安徽	Anhui	0.0645516	0.0171131	0.022974	0.0244645	0.4701	0.516	4.30406	2.03342	11.7887	1.25845	16.5342
107	安庆	Anqing	2003	安徽	Anhui	0.0154108	0.006247	0.0055021	0.0036618	0.5257	0.4503	3.72425	1.81954	9.64782	1.13743	11.1659
107	安庆	Anqing	2004	安徽	Anhui	0.0169596	0.0070357	0.00612	0.0038039	0.5746	0.4027	3.72762	1.87506	9.89932	0.963807	11.2342
107	安庆	Anqing	2005	安徽	Anhui	0.0187672	0.007502	0.0066901	0.0045751	0.5026	0.4617	3.73934	1.92428	9.93522	0.863465	11.3098
107	安庆	Anqing	2006	安徽	Anhui	0.020147	0.0084516	0.0073988	0.0042966	0.4674	0.4958	3.75514	1.91913	10.0203	0.868586	11.3973
107	安庆	Anqing	2007	安徽	Anhui	0.0216982	0.0087852	0.0081428	0.0047702	0.4717	0.4908	3.76561	1.9266	10.1342	0.830818	11.5379
107	安庆	Anqing	2008	安徽	Anhui	0.0224441	0.0090061	0.0081671	0.0052708	0.4325	0.5254	3.77207	1.9221	10.2219	0.750032	11.7433
107	安庆	Anqing	2009	安徽	Anhui	0.0232517	0.0092381	0.0078728	0.0061409	0.4043	0.5494	3.84289	1.91185	10.1636	1.02645	11.9557
107	安庆	Anqing	2010	安徽	Anhui	0.0241541	0.0094153	0.008225	0.0065138	0.5327	0.4322	3.77803	1.88756	10.5559	0.745158	12.2373
107	安庆	Anqing	2011	安徽	Anhui	0.0252463	0.0095923	0.0088035	0.0068505	0.5396	0.4243	3.78191	1.86646	10.7368	0.910829	12.6058
107	安庆	Anqing	2012	安徽	Anhui	0.0262764	0.0099662	0.009252	0.0070581	0.5083	0.4553	3.77963	1.84223	10.7154	1.08142	12.9777
107	安庆	Anqing	2013	安徽	Anhui	0.0276733	0.0101532	0.0100219	0.0074982	0.4708	0.4923	3.78419	1.80794	10.8324	1.3082	13.3616
107	安庆	Anqing	2014	安徽	Anhui	0.0280125	0.009524	0.010485	0.0080036	0.4705	0.4966	3.79099	1.7829	10.9167	1.41708	13.7383
107	安庆	Anqing	2015	安徽	Anhui	0.0284001	0.009489	0.0109087	0.0080025	0.4457	0.5222	3.80822	1.76268	10.9569	1.51355	14.0856
107	安庆	Anqing	2018	安徽	Anhui	0.0313998	0.0098167	0.0124985	0.0090846	0.4505	0.5119	3.82864	1.77815	11.2985	1.52065	15.3812
107	安庆	Anqing	2019	安徽	Anhui	0.032021	0.0097091	0.0128092	0.0095027	0.4231	0.5545	3.85015	1.77815	11.5414	1.33843	15.9369
108	黄山	Huangshan	2003	安徽	Anhui	0.011815	0.0055666	0.0050295	0.0012189	0.3136	0.5372	4.94989	1.5563	9.36607	1.20158	10.3283
108	黄山	Huangshan	2004	安徽	Anhui	0.0124826	0.0054839	0.0054855	0.0015132	0.3547	0.508	4.95484	1.65321	9.53381	1.20681	10.3967
108	黄山	Huangshan	2005	安徽	Anhui	0.0132254	0.0054301	0.0056461	0.0021492	0.3241	0.56	4.96543	1.62045	9.73825	1.00707	10.4723
108	黄山	Huangshan	2006	安徽	Anhui	0.0129425	0.0054158	0.0053019	0.0022248	0.3428	0.5524	4.99145	1.62325	9.88212	0.946388	10.5598
108	黄山	Huangshan	2007	安徽	Anhui	0.0135678	0.0053597	0.0055152	0.0026929	0.3413	0.5618	5.02065	1.60713	10.0098	0.9514	10.7004
108	黄山	Huangshan	2008	安徽	Anhui	0.014224	0.0052849	0.0061355	0.0028035	0.3533	0.5557	5.04684	1.58331	10.1418	0.931806	10.9058
108	黄山	Huangshan	2009	安徽	Anhui	0.0140598	0.0051054	0.0059668	0.0029877	0.4035	0.5138	5.07217	1.56241	10.2465	1.13687	11.1181
108	黄山	Huangshan	2010	安徽	Anhui	0.0151912	0.0051711	0.0062668	0.0037532	0.4411	0.4813	5.08543	1.54494	10.3804	0.848927	11.3998
108	黄山	Huangshan	2011	安徽	Anhui	0.0161979	0.0051586	0.0067359	0.0043034	0.4502	0.478	5.09865	1.53555	10.5939	1.27089	11.7682
108	黄山	Huangshan	2012	安徽	Anhui	0.0162983	0.0052137	0.0065855	0.0044991	0.4502	0.4815	5.11018	1.53135	10.7082	1.29001	12.1402
108	黄山	Huangshan	2013	安徽	Anhui	0.0189054	0.0073319	0.006851	0.0047224	0.4489	0.486	5.11799	1.53364	10.8001	1.2564	12.5241
108	黄山	Huangshan	2014	安徽	Anhui	0.0176731	0.0054291	0.0074785	0.0047654	0.4439	0.49	5.11859	1.53517	10.8239	1.25603	12.9008
108	黄山	Huangshan	2015	安徽	Anhui	0.018115	0.0054917	0.0076943	0.0049289	0.3386	0.5954	5.09375	1.53555	10.8635	1.2373	13.248
108	黄山	Huangshan	2016	安徽	Anhui	0.0195162	0.0056534	0.0084136	0.0054492	0.3272	0.6099	5.11799	1.5563	10.8977	1.21111	13.6155
108	黄山	Huangshan	2017	安徽	Anhui	0.0178785	0.0058059	0.0063962	0.0056764	0.3107	0.6285	5.11799	1.5563	11.0016	1.3621	14.003
108	黄山	Huangshan	2018	安徽	Anhui	0.019066	0.0060288	0.0067535	0.0062837	0.299	0.6479	5.12396	1.5563	11.0901	1.42111	14.5437
108	黄山	Huangshan	2019	安徽	Anhui	0.0198878	0.0061877	0.0069487	0.0067514	0.3257	0.6264	5.1358	1.5563	11.2908	1.32167	15.0994
109	亳州	Bozhou	2003	安徽	Anhui	0.0198979	0.013029	0.0037244	0.0031446	0.3514	0.4184	5.11343	2.24797	8.57961	0.49609	10.2146
109	亳州	Bozhou	2004	安徽	Anhui	0.0205972	0.0135401	0.0038274	0.0032297	0.354	0.4085	5.14079	2.24797	8.75052	0.483821	10.2829
109	亳州	Bozhou	2005	安徽	Anhui	0.0214268	0.0142226	0.0039007	0.0033035	0.3365	0.4092	5.17111	2.23406	8.658	0.466548	10.3585
109	亳州	Bozhou	2006	安徽	Anhui	0.0232047	0.0156072	0.0039771	0.0036204	0.3478	0.4193	5.20247	2.25266	8.89316	0.464376	10.446
109	亳州	Bozhou	2007	安徽	Anhui	0.0236049	0.01587	0.0044601	0.0032748	0.3505	0.419	5.22532	2.26088	8.96354	0.439764	10.5866
109	亳州	Bozhou	2008	安徽	Anhui	0.0249865	0.0160614	0.0044893	0.0044357	0.3643	0.4096	5.2294	2.26281	9.12151	0.405734	10.792
109	亳州	Bozhou	2009	安徽	Anhui	0.0265024	0.0158414	0.0044573	0.0062036	0.4153	0.3768	5.23287	2.25324	9.2274	0.603965	11.0044
109	亳州	Bozhou	2010	安徽	Anhui	0.0278495	0.0162902	0.0060455	0.0055139	0.4107	0.3666	5.23958	2.22126	9.39757	0.7353	11.286
109	亳州	Bozhou	2011	安徽	Anhui	0.0295221	0.016376	0.0067777	0.0063685	0.4305	0.3494	5.24702	2.20377	9.50584	0.777811	11.6545
109	亳州	Bozhou	2012	安徽	Anhui	0.0320187	0.0169961	0.0076652	0.0073574	0.438	0.3539	5.25802	2.1642	9.75863	0.928281	12.0264
109	亳州	Bozhou	2013	安徽	Anhui	0.0335768	0.0174986	0.0080875	0.0079907	0.4265	0.3637	5.27197	2.15354	9.69683	1.04799	12.4103
109	亳州	Bozhou	2014	安徽	Anhui	0.037096	0.0183323	0.0096826	0.0090811	0.429	0.3715	5.28523	2.15809	9.77361	1.18249	12.787
109	亳州	Bozhou	2015	安徽	Anhui	0.0378839	0.018098	0.010873	0.0089129	0.4237	0.3995	5.29812	2.14176	9.90818	1.31056	13.1343
109	亳州	Bozhou	2016	安徽	Anhui	0.0354	0.0187728	0.0111859	0.0054412	0.4164	0.4139	5.31321	2.15836	9.90364	1.54553	13.5017
109	亳州	Bozhou	2018	安徽	Anhui	0.0391396	0.0213965	0.009487	0.0082561	0.4118	0.4496	5.65249	2.19312	10.3077	1.98023	14.4299
109	亳州	Bozhou	2019	安徽	Anhui	0.0417015	0.0221016	0.0109218	0.008678	0.4172	0.473	5.66988	2.21748	10.7013	1.57489	14.9856
110	福州	Fuzhou	2003	福建	Fujian	0.061056	0.0243704	0.0219784	0.0147072	0.4873	0.4931	3.34109	2.22531	10.5582	1.9182	13.0476
110	福州	Fuzhou	2004	福建	Fujian	0.0650588	0.0254167	0.0235316	0.0161105	0.502	0.481	3.34321	2.24797	10.6828	1.86634	13.0814
110	福州	Fuzhou	2005	福建	Fujian	0.0675584	0.0266448	0.0227965	0.0181171	0.4458	0.5358	3.34709	2.25142	10.2815	2.19405	13.1341
110	福州	Fuzhou	2006	福建	Fujian	0.0697824	0.0274227	0.0233921	0.0189676	0.4245	0.5626	3.34109	2.26352	10.3514	2.40746	13.2069
110	福州	Fuzhou	2007	福建	Fujian	0.07249	0.028731	0.0237344	0.0200246	0.4092	0.5802	3.34321	2.28085	10.4758	2.41689	13.3367
110	福州	Fuzhou	2008	福建	Fujian	0.0768225	0.0289352	0.0261995	0.0216878	0.4174	0.5738	3.34569	2.2905	10.6181	2.42087	13.5014
110	福州	Fuzhou	2009	福建	Fujian	0.0802286	0.0285064	0.0286747	0.0230475	0.3574	0.6341	3.34498	2.28634	10.7996	2.65001	13.6729
110	福州	Fuzhou	2010	福建	Fujian	0.0877644	0.0298662	0.0302927	0.0276054	0.3676	0.625	3.34286	2.29177	10.9117	0.941762	13.9002
110	福州	Fuzhou	2011	福建	Fujian	0.0861522	0.0263545	0.0324018	0.0273959	0.3736	0.6198	3.33932	2.26238	11.0451	2.64479	14.1867
110	福州	Fuzhou	2012	福建	Fujian	0.095823	0.0261619	0.0352892	0.0343718	0.365	0.6288	3.33932	2.31836	11.1571	2.60119	14.4804
110	福州	Fuzhou	2013	福建	Fujian	0.0963437	0.0276589	0.037697	0.0309878	0.3694	0.6249	3.34286	2.33692	11.6787	2.80814	14.7741
110	福州	Fuzhou	2014	福建	Fujian	0.0951225	0.0289296	0.0380061	0.0281868	0.3662	0.6288	3.34286	2.35902	11.3563	2.99511	15.0686
110	福州	Fuzhou	2015	福建	Fujian	0.0987257	0.0301173	0.0395704	0.0290379	0.345	0.6509	3.34109	2.37376	11.43	2.82975	15.354
110	福州	Fuzhou	2016	福建	Fujian	0.1034	0.03119	0.0415888	0.0306212	0.3252	0.6704	3.33221	2.3962	11.5286	2.88556	15.6621
110	福州	Fuzhou	2017	福建	Fujian	0.117513	0.0416169	0.0443141	0.0315825	0.3669	0.6192	3.33221	2.49415	11.6181	2.5877	16.0029
110	福州	Fuzhou	2018	福建	Fujian	0.125128	0.0453264	0.0472979	0.0325041	0.3574	0.629	3.33221	2.51455	11.7113	2.60286	16.4482
110	福州	Fuzhou	2019	福建	Fujian	0.128228	0.0484411	0.0452548	0.0345323	0.3517	0.6354	3.3673	2.52244	11.8797	2.48659	16.9117
111	三明	Sanming	2003	福建	Fujian	0.0117736	0.0048037	0.0053435	0.0016265	0.5771	0.3545	3.89223	1.47712	9.96612	1.14916	10.9974
111	三明	Sanming	2004	福建	Fujian	0.0111559	0.0048054	0.0039934	0.0023571	0.6055	0.332	3.88835	1.47712	10.1424	1.07416	11.0312
111	三明	Sanming	2005	福建	Fujian	0.009891	0.004845	0.0025902	0.0024559	0.5464	0.3827	3.88732	1.51135	10.0887	1.16469	11.0839
111	三明	Sanming	2006	福建	Fujian	0.0107996	0.0047418	0.0040417	0.0020161	0.5612	0.3689	3.88671	1.50529	10.2131	1.1725	11.1567
111	三明	Sanming	2007	福建	Fujian	0.0107919	0.0046247	0.0032138	0.0029534	0.5913	0.3483	3.88855	1.49955	10.4048	0.978437	11.2865
111	三明	Sanming	2008	福建	Fujian	0.0107976	0.0046075	0.003097	0.0030931	0.6643	0.2812	3.89488	1.4929	10.6575	1.07545	11.4512
111	三明	Sanming	2009	福建	Fujian	0.0108324	0.0048222	0.0028533	0.0031569	0.5307	0.4195	3.89732	1.49248	10.7582	1.23546	11.6227
111	三明	Sanming	2010	福建	Fujian	0.0116272	0.0048183	0.0035426	0.0032664	0.5538	0.3994	3.90661	1.49457	10.9784	0.48188	11.85
111	三明	Sanming	2011	福建	Fujian	0.0118302	0.0049122	0.0036965	0.0032215	0.5472	0.4081	3.906	1.50447	11.1987	1.19584	12.1366
111	三明	Sanming	2012	福建	Fujian	0.0119954	0.00478	0.0040204	0.003195	0.5324	0.4227	3.906	1.51335	11.2621	1.25995	12.4302
111	三明	Sanming	2013	福建	Fujian	0.0121569	0.0046501	0.0041951	0.0033117	0.5429	0.411	3.91202	1.51415	11.6376	1.27964	12.7239
111	三明	Sanming	2014	福建	Fujian	0.0127623	0.0049657	0.0043223	0.0034742	0.5428	0.4119	3.918	1.52048	11.401	1.25371	13.0184
111	三明	Sanming	2015	福建	Fujian	0.0129131	0.0051093	0.004318	0.0034858	0.515	0.438	4.4519	1.52362	11.43	1.23265	13.3038
111	三明	Sanming	2016	福建	Fujian	0.0131157	0.0052843	0.0044223	0.0034091	0.5142	0.4389	4.45435	1.47712	11.5076	1.25013	13.6119
111	三明	Sanming	2017	福建	Fujian	0.0128132	0.0052069	0.0040547	0.0035515	0.5436	0.4267	4.45435	1.5563	11.6756	1.09153	13.9528
111	三明	Sanming	2018	福建	Fujian	0.0138824	0.0052521	0.0046822	0.0039482	0.5566	0.4131	4.45435	1.5563	11.7692	1.01631	14.398
111	三明	Sanming	2019	福建	Fujian	0.01452	0.0054049	0.0049668	0.0041483	0.5402	0.4288	4.45435	1.5563	11.9071	1.01677	14.8616
112	南平	Nanping	2003	福建	Fujian	0.0144468	0.0082608	0.0043692	0.0018168	0.4851	0.3789	3.7317	1.77815	9.6017	0.740008	10.8238
112	南平	Nanping	2004	福建	Fujian	0.0132289	0.0070202	0.0043383	0.0018704	0.4515	0.3868	3.74029	1.70757	9.69086	0.701933	10.8576
112	南平	Nanping	2005	福建	Fujian	0.0135889	0.0070583	0.0045408	0.0019898	0.4932	0.3512	3.74715	1.66913	9.81351	1.12168	10.9104
112	南平	Nanping	2006	福建	Fujian	0.0133812	0.0069885	0.0044523	0.0019405	0.505	0.3444	3.75584	1.65466	9.92842	1.18441	10.9832
112	南平	Nanping	2007	福建	Fujian	0.0136591	0.0070184	0.0045462	0.0020945	0.5209	0.3385	3.76515	1.63669	10.0872	1.23078	11.1129
112	南平	Nanping	2008	福建	Fujian	0.0136176	0.0068541	0.0045795	0.0021841	0.527	0.3291	3.77941	1.62449	10.253	1.26527	11.2777
112	南平	Nanping	2009	福建	Fujian	0.0133516	0.0069145	0.00401	0.002427	0.522	0.3468	3.76723	1.67025	10.3231	1.42347	11.4492
112	南平	Nanping	2010	福建	Fujian	0.0136432	0.0068568	0.004423	0.0023634	0.5524	0.326	3.79459	1.61257	10.5009	0.549527	11.6765
112	南平	Nanping	2011	福建	Fujian	0.0158728	0.0069379	0.006488	0.0024469	0.5452	0.3159	3.8111	1.60906	10.7125	1.45036	11.963
112	南平	Nanping	2012	福建	Fujian	0.015142	0.0066765	0.0054171	0.0030485	0.5383	0.3234	3.82864	1.59638	10.782	1.41983	12.2567
112	南平	Nanping	2013	福建	Fujian	0.01571	0.0067264	0.0064764	0.0025071	0.529	0.331	3.85015	1.59207	10.7844	1.3733	12.5503
112	南平	Nanping	2014	福建	Fujian	0.0159435	0.0067728	0.0066376	0.0025331	0.5254	0.3481	3.86912	1.59704	10.9352	1.38468	12.8449
112	南平	Nanping	2015	福建	Fujian	0.0243468	0.010694	0.0098645	0.0037883	0.4982	0.3437	3.87391	1.83142	10.9276	0.950543	13.1302
112	南平	Nanping	2016	福建	Fujian	0.0248542	0.0111412	0.0097205	0.0039924	0.4871	0.3531	3.89182	1.85733	10.9874	1.27619	13.4383
112	南平	Nanping	2017	福建	Fujian	0.0224092	0.0111024	0.0070721	0.0042347	0.4834	0.3853	3.89182	1.85733	11.1085	1.28952	13.7792
112	南平	Nanping	2018	福建	Fujian	0.0229238	0.0113079	0.0073885	0.0042274	0.4955	0.3874	3.93183	1.85733	11.1748	1.23894	14.2245
112	南平	Nanping	2019	福建	Fujian	0.0234487	0.0115534	0.0078209	0.0040743	0.4314	0.4555	3.95124	1.85733	11.3151	1.15198	14.688
113	宁德	Ningde	2003	福建	Fujian	0.0110398	0.0071816	0.0025511	0.0013071	0.2494	0.546	5.30643	1.70757	9.31326	1.03856	9.11548
113	宁德	Ningde	2004	福建	Fujian	0.011027	0.0060886	0.003475	0.0014634	0.2428	0.5541	5.31158	1.70757	9.42609	0.707001	9.14929
113	宁德	Ningde	2005	福建	Fujian	0.0105496	0.0061107	0.0029943	0.0014446	0.2368	0.5618	5.31694	1.65552	9.49987	1.1872	9.20201
113	宁德	Ningde	2006	福建	Fujian	0.0105086	0.0060018	0.0028226	0.0016841	0.2486	0.5531	5.3251	1.64591	9.64096	1.25386	9.27482
113	宁德	Ningde	2007	福建	Fujian	0.0110578	0.00613	0.0030117	0.0019161	0.2666	0.5606	5.33291	1.63033	9.81192	1.39963	9.40458
113	宁德	Ningde	2008	福建	Fujian	0.0114164	0.0060383	0.0034294	0.0019486	0.2751	0.5526	5.35143	1.61574	9.96947	1.3942	9.56933
113	宁德	Ningde	2009	福建	Fujian	0.0115125	0.0059911	0.0033147	0.0022067	0.2876	0.5683	5.3612	1.57818	10.1503	1.61061	9.74082
113	宁德	Ningde	2010	福建	Fujian	0.0137894	0.0063629	0.0039839	0.0034426	0.3129	0.5411	5.37273	1.58127	10.2986	0.455718	9.96811
113	宁德	Ningde	2011	福建	Fujian	0.0127805	0.0064241	0.0040283	0.002328	0.3479	0.5013	5.38174	1.56277	10.4905	1.59667	10.2547
113	宁德	Ningde	2012	福建	Fujian	0.0136325	0.0063699	0.0043095	0.0029531	0.3822	0.4661	5.3909	1.56879	10.648	1.57004	10.5483
113	宁德	Ningde	2013	福建	Fujian	0.014146	0.0065771	0.0048294	0.0027395	0.4378	0.4189	5.40672	1.58365	10.7293	1.57271	10.842
113	宁德	Ningde	2014	福建	Fujian	0.0150346	0.0065718	0.0052033	0.0032595	0.4503	0.417	5.4311	1.59472	10.9044	1.59563	11.1365
113	宁德	Ningde	2015	福建	Fujian	0.0156364	0.0070617	0.0052539	0.0033209	0.4581	0.418	5.44099	1.64147	11.0089	1.63158	11.4219
113	宁德	Ningde	2016	福建	Fujian	0.0159083	0.0068053	0.0055212	0.0035818	0.4506	0.4227	5.45959	1.62325	11.1197	1.55622	11.73
113	宁德	Ningde	2017	福建	Fujian	0.0171644	0.0073046	0.0045488	0.0053111	0.5117	0.3892	5.47646	1.68124	11.3781	1.265	12.0709
113	宁德	Ningde	2018	福建	Fujian	0.0159074	0.007456	0.0046674	0.0037841	0.5502	0.3635	5.49306	1.68124	11.5547	1.21441	12.5161
113	宁德	Ningde	2019	福建	Fujian	0.0186348	0.0086227	0.0051066	0.0049055	0.6164	0.3234	5.50533	1.79934	11.9138	1.06777	12.9796
114	莆田	Putian	2003	福建	Fujian	0.0399543	0.0287215	0.0073677	0.0038651	0.5198	0.3366	4.58262	2.44091	9.30009	0.587819	11.2859
114	莆田	Putian	2004	福建	Fujian	0.0398514	0.0279104	0.0076289	0.0043121	0.5295	0.332	4.59593	2.39094	9.46164	0.578553	11.3198
114	莆田	Putian	2005	福建	Fujian	0.0412457	0.0280525	0.008794	0.0043992	0.5627	0.3059	4.60846	2.3871	9.62642	0.537877	11.3725
114	莆田	Putian	2006	福建	Fujian	0.0421544	0.0287348	0.0087416	0.004678	0.5805	0.2961	4.62154	2.36788	9.7883	0.58223	11.4453
114	莆田	Putian	2007	福建	Fujian	0.0423726	0.0292008	0.0084712	0.0047007	0.5742	0.308	4.62918	2.34834	9.97581	0.622186	11.575
114	莆田	Putian	2008	福建	Fujian	0.0458164	0.0310559	0.0095759	0.0051845	0.5904	0.2957	4.63191	2.33137	10.1218	0.613878	11.7398
114	莆田	Putian	2009	福建	Fujian	0.0591287	0.0313119	0.0217041	0.0061127	0.5644	0.3337	4.63415	2.32116	10.2814	0.753116	11.9113
114	莆田	Putian	2010	福建	Fujian	0.0481874	0.0315966	0.0109813	0.0056094	0.5873	0.3188	4.6358	2.30475	10.498	0.519752	12.1386
114	莆田	Putian	2011	福建	Fujian	0.0506639	0.0314566	0.0138836	0.0053237	0.6053	0.3096	4.63667	2.29726	10.7124	0.722555	12.4251
114	莆田	Putian	2012	福建	Fujian	0.0537075	0.0293071	0.0184781	0.0059224	0.6047	0.3138	4.64247	2.2903	10.8353	0.767448	12.7188
114	莆田	Putian	2013	福建	Fujian	0.0507081	0.0294543	0.0156886	0.0055652	0.5831	0.34	4.65491	2.28303	10.8089	0.817695	13.0124
114	莆田	Putian	2014	福建	Fujian	0.0709851	0.029422	0.0355226	0.0060405	0.5941	0.34	4.66721	2.2903	11.0252	0.902294	13.307
114	莆田	Putian	2015	福建	Fujian	0.055282	0.0301175	0.0184572	0.0067073	0.5874	0.3498	4.67758	2.30572	11.0811	0.918356	13.5923
114	莆田	Putian	2016	福建	Fujian	0.0592979	0.0305045	0.0195399	0.0092534	0.5748	0.3617	4.70048	2.31597	11.2024	0.947513	13.9004
114	莆田	Putian	2017	福建	Fujian	0.0554395	0.0304152	0.0157618	0.0092625	0.5418	0.4026	4.7185	2.34635	11.3126	0.918552	14.2413
114	莆田	Putian	2018	福建	Fujian	0.057188	0.0310343	0.0165795	0.0095742	0.5343	0.4125	4.75359	2.36361	11.4062	0.862531	14.6866
114	莆田	Putian	2019	福建	Fujian	0.0634898	0.0317151	0.0217845	0.0099902	0.5282	0.4219	4.77069	2.37475	11.5236	0.822365	15.1501
115	泉州	Quanzhou	2003	福建	Fujian	0.0288087	0.0162407	0.0085865	0.0039815	0.5381	0.4225	3.94874	2.10037	10.1167	0.809325	12.0491
115	泉州	Quanzhou	2004	福建	Fujian	0.0300284	0.0165572	0.0088967	0.0045746	0.5302	0.4328	3.96405	2.10037	10.2403	0.993098	12.083
115	泉州	Quanzhou	2005	福建	Fujian	0.0312727	0.0169265	0.0093136	0.0050326	0.5398	0.4249	3.97706	2.10663	10.1904	1.03496	12.1357
115	泉州	Quanzhou	2006	福建	Fujian	0.0323936	0.0172288	0.0096439	0.005521	0.5478	0.4242	3.98694	2.11371	10.3631	1.11117	12.2085
115	泉州	Quanzhou	2007	福建	Fujian	0.0367719	0.0174661	0.0117175	0.0075883	0.5564	0.4207	4.01692	2.11611	10.5336	1.17914	12.3383
115	泉州	Quanzhou	2008	福建	Fujian	0.0392857	0.0180417	0.0127446	0.0084994	0.5602	0.4182	4.00003	2.1123	10.6974	1.26683	12.503
115	泉州	Quanzhou	2009	福建	Fujian	0.0387551	0.0181629	0.011623	0.0089691	0.5432	0.4398	4.00751	2.10027	10.8994	1.37645	12.6745
115	泉州	Quanzhou	2010	福建	Fujian	0.0439677	0.0185338	0.0140262	0.0114077	0.5612	0.4226	4.01638	2.08853	11.0596	0.577515	12.9018
115	泉州	Quanzhou	2011	福建	Fujian	0.0495771	0.0205629	0.0170692	0.011945	0.5887	0.3964	4.02535	2.08714	11.14	1.24369	13.1883
115	泉州	Quanzhou	2012	福建	Fujian	0.0577979	0.0208108	0.0194145	0.0175725	0.5809	0.4049	4.03777	2.09444	11.2022	1.31396	13.482
115	泉州	Quanzhou	2013	福建	Fujian	0.0549556	0.0197229	0.0196282	0.0156045	0.5678	0.4184	4.05178	2.11029	11.6084	1.31474	13.7756
115	泉州	Quanzhou	2014	福建	Fujian	0.0581843	0.0203113	0.0222239	0.0156491	0.5729	0.4146	4.06903	2.12888	11.3368	1.36524	14.0702
115	泉州	Quanzhou	2015	福建	Fujian	0.0601696	0.021081	0.0228451	0.0162434	0.5545	0.4335	4.0821	2.15217	11.3789	1.42197	14.3555
115	泉州	Quanzhou	2016	福建	Fujian	0.0621203	0.0213987	0.0256898	0.0150318	0.5534	0.4348	4.09434	2.15836	11.4801	1.34834	14.6637
115	泉州	Quanzhou	2017	福建	Fujian	0.0691813	0.0217398	0.0232712	0.0241703	0.5614	0.4304	4.12713	2.2014	11.6352	1.16517	15.0045
115	泉州	Quanzhou	2018	福建	Fujian	0.071437	0.0226138	0.0252564	0.0235668	0.5625	0.4289	4.14314	2.21748	11.7733	1.12012	15.4498
115	泉州	Quanzhou	2019	福建	Fujian	0.0751963	0.025779	0.0256569	0.0237604	0.5294	0.4631	4.15888	2.25527	11.9134	1.13864	15.9133
116	漳州	Zhangzhou	2003	福建	Fujian	0.0159574	0.0064369	0.0074005	0.0021201	0.4269	0.5296	3.83385	1.83885	9.92829	1.00215	11.3394
116	漳州	Zhangzhou	2004	福建	Fujian	0.0158643	0.0063513	0.0077077	0.0018054	0.4467	0.5107	3.84181	1.79934	10.277	0.917759	11.3732
116	漳州	Zhangzhou	2005	福建	Fujian	0.0171467	0.00735	0.0067214	0.0030753	0.467	0.4899	3.84439	1.78611	10.1963	0.961374	11.426
116	漳州	Zhangzhou	2006	福建	Fujian	0.014704	0.0073711	0.0036938	0.0036391	0.4865	0.4753	3.85057	1.79789	10.3359	0.977251	11.4988
116	漳州	Zhangzhou	2007	福建	Fujian	0.016023	0.0073895	0.0045889	0.0040446	0.4822	0.4824	3.85799	1.79204	10.5264	1.00985	11.6285
116	漳州	Zhangzhou	2008	福建	Fujian	0.0169758	0.0078144	0.0047372	0.0044242	0.4985	0.4658	3.86283	1.79748	10.6761	1.10073	11.7933
116	漳州	Zhangzhou	2009	福建	Fujian	0.0184526	0.0079232	0.0056281	0.0049013	0.4693	0.5021	3.86723	1.80099	10.8175	1.23249	11.9648
116	漳州	Zhangzhou	2010	福建	Fujian	0.0209129	0.0086562	0.0067224	0.0055343	0.4693	0.5038	4.07805	1.83334	10.8845	0.582892	12.1921
116	漳州	Zhangzhou	2011	福建	Fujian	0.0216121	0.0091296	0.0071084	0.005374	0.4935	0.4812	3.88362	1.86058	11.016	1.27085	12.4786
116	漳州	Zhangzhou	2012	福建	Fujian	0.0251632	0.0117267	0.0071689	0.0062676	0.4987	0.4769	3.89386	1.97364	11.103	1.2517	12.7723
116	漳州	Zhangzhou	2013	福建	Fujian	0.0253051	0.0092943	0.0102375	0.0057732	0.4857	0.4903	3.90801	1.89343	11.4105	1.34057	13.0659
116	漳州	Zhangzhou	2014	福建	Fujian	0.0283038	0.009765	0.0112738	0.007265	0.4824	0.4961	3.92197	1.91535	11.207	1.35723	13.3605
116	漳州	Zhangzhou	2015	福建	Fujian	0.0295422	0.0100231	0.0121894	0.0073298	0.4653	0.5144	4.62232	1.92629	11.3077	1.39906	13.6458
116	漳州	Zhangzhou	2016	福建	Fujian	0.0320267	0.0104519	0.0131934	0.0083814	0.4511	0.5282	4.63473	1.93952	11.4305	1.37527	13.9539
116	漳州	Zhangzhou	2017	福建	Fujian	0.0326983	0.0108652	0.0131449	0.0086881	0.4547	0.5278	4.64439	1.93952	11.5489	1.33725	14.2948
116	漳州	Zhangzhou	2018	福建	Fujian	0.0346923	0.0113388	0.0143665	0.0089871	0.4564	0.5255	4.66344	1.98227	11.6276	1.27351	14.7401
116	漳州	Zhangzhou	2019	福建	Fujian	0.0356088	0.0118546	0.0146374	0.0091168	0.418	0.5666	4.67283	1.98227	11.865	1.11298	15.2036
117	龙岩	Longyan	2003	福建	Fujian	0.0145983	0.0074254	0.0048427	0.0023302	0.5816	0.3297	4.95413	1.73239	10.0076	0.84812	11.3794
117	龙岩	Longyan	2004	福建	Fujian	0.0144227	0.0068854	0.0050935	0.0024438	0.5994	0.3105	4.98887	1.73239	10.1142	0.798076	11.4132
117	龙岩	Longyan	2005	福建	Fujian	0.0153248	0.0067465	0.0055202	0.0030582	0.5808	0.3343	5.03188	1.66717	10.2295	0.800994	11.4659
117	龙岩	Longyan	2006	福建	Fujian	0.0161334	0.006599	0.006835	0.0026993	0.5981	0.3269	5.07755	1.68931	10.3814	0.853327	11.5387
117	龙岩	Longyan	2007	福建	Fujian	0.0162767	0.0066293	0.006835	0.0028123	0.622	0.3082	5.11943	1.66605	10.5886	0.87272	11.6685
117	龙岩	Longyan	2008	福建	Fujian	0.0166218	0.0066728	0.0069616	0.0029875	0.6384	0.2916	5.15716	1.65205	10.768	0.889534	11.8332
117	龙岩	Longyan	2009	福建	Fujian	0.0174201	0.0066746	0.0071211	0.0036243	0.6078	0.3369	5.17615	1.64591	10.9771	1.03119	12.0047
117	龙岩	Longyan	2010	福建	Fujian	0.0179278	0.0067774	0.0073675	0.0037829	0.6411	0.3104	5.19412	1.64914	11.0299	0.417032	12.232
117	龙岩	Longyan	2011	福建	Fujian	0.0189086	0.0072331	0.0075657	0.0041099	0.671	0.283	5.22198	1.66351	11.2432	1.03662	12.5185
117	龙岩	Longyan	2012	福建	Fujian	0.0213843	0.0076002	0.0094814	0.0043027	0.6561	0.3013	5.25175	1.67934	11.2888	1.13574	12.8122
117	龙岩	Longyan	2013	福建	Fujian	0.0205641	0.0077652	0.0087972	0.0040017	0.6148	0.3433	5.28219	1.70191	11.6417	1.21544	13.1059
117	龙岩	Longyan	2014	福建	Fujian	0.0216088	0.008222	0.009308	0.0040788	0.6121	0.3493	5.31517	1.72485	11.3747	1.24227	13.4004
117	龙岩	Longyan	2015	福建	Fujian	0.034104	0.0145648	0.014643	0.0048962	0.5759	0.3585	5.35257	1.93967	11.2686	1.08878	13.6858
117	龙岩	Longyan	2016	福建	Fujian	0.0354657	0.0149517	0.0148345	0.0056796	0.5579	0.3733	5.39816	1.96848	11.3368	1.05821	13.9939
117	龙岩	Longyan	2017	福建	Fujian	0.0352031	0.0158574	0.0130686	0.006277	0.5276	0.4089	5.44242	1.96848	11.4566	1.05766	14.3348
117	龙岩	Longyan	2018	福建	Fujian	0.0375572	0.0165246	0.0142794	0.0067532	0.528	0.4103	5.49306	2.02119	11.5558	1.05333	14.78
117	龙岩	Longyan	2019	福建	Fujian	0.0381252	0.0172539	0.0151181	0.0057532	0.4712	0.4585	5.56452	2.07918	11.6474	1.16611	15.2435
118	厦门	Xiamen	2003	福建	Fujian	0.0529552	0.0240177	0.0126143	0.0163232	0.5851	0.3906	5.28	2.26245	10.4634	0.950208	13.4609
118	厦门	Xiamen	2004	福建	Fujian	0.0558426	0.024862	0.0136183	0.0173623	0.5932	0.3842	5.31679	2.29667	10.6003	0.943267	13.4947
118	厦门	Xiamen	2005	福建	Fujian	0.0616884	0.0267303	0.014309	0.0206491	0.5487	0.4305	5.37305	2.31364	10.7086	0.980226	13.5474
118	厦门	Xiamen	2006	福建	Fujian	0.0661851	0.0279163	0.0166979	0.0215709	0.5387	0.4453	5.39961	2.32383	10.8224	1.17256	13.6203
118	厦门	Xiamen	2007	福建	Fujian	0.0746631	0.0294036	0.0183086	0.0269509	0.531	0.4557	5.41276	2.33045	10.9365	1.54794	13.75
118	厦门	Xiamen	2008	福建	Fujian	0.078953	0.0308191	0.01959	0.028544	0.5244	0.4618	5.40757	2.33112	11.0453	1.51885	13.9148
118	厦门	Xiamen	2009	福建	Fujian	0.0822694	0.0310336	0.0201624	0.0310734	0.4726	0.5156	5.40493	2.33228	11.141	1.72092	14.0862
118	厦门	Xiamen	2010	福建	Fujian	0.0861384	0.0314731	0.0211676	0.0334977	0.4973	0.4915	5.35659	2.34717	10.974	0.672144	14.3135
118	厦门	Xiamen	2011	福建	Fujian	0.098501	0.0335747	0.0231098	0.0418165	0.5108	0.4795	5.3968	2.37216	11.1681	1.7094	14.6001
118	厦门	Xiamen	2012	福建	Fujian	0.105516	0.0364018	0.0239164	0.0451975	0.4877	0.5033	5.41699	2.39263	11.2566	1.61725	14.8938
118	厦门	Xiamen	2013	福建	Fujian	0.101477	0.0360959	0.0249266	0.0404542	0.4754	0.516	5.4223	2.41888	11.9395	1.93613	15.1874
118	厦门	Xiamen	2014	福建	Fujian	0.108285	0.0410441	0.0259759	0.0412648	0.4461	0.5467	5.43851	2.44542	11.3717	2.02958	15.482
118	厦门	Xiamen	2015	福建	Fujian	0.116103	0.044119	0.0279051	0.0440791	0.436	0.5571	5.70548	2.46777	11.4118	2.18319	15.7673
118	厦门	Xiamen	2016	福建	Fujian	0.119991	0.0466858	0.0299157	0.0433892	0.4082	0.5857	5.71043	2.49831	11.4854	2.04663	16.0754
118	厦门	Xiamen	2017	福建	Fujian	0.131705	0.0505973	0.0311178	0.0499896	0.4164	0.5782	5.72031	2.51851	11.606	2.03381	16.4163
118	厦门	Xiamen	2018	福建	Fujian	0.135262	0.0523046	0.033801	0.0491565	0.4133	0.5816	5.73979	2.54531	11.6786	2.0369	16.8616
118	厦门	Xiamen	2019	福建	Fujian	0.144688	0.0557745	0.0381612	0.0507526	0.416	0.5796	5.74939	2.57054	11.8688	1.8418	17.3251
119	南昌	Nanchang	2003	江西	Jiangxi	0.062102	0.0253828	0.0213629	0.0153563	0.5531	0.4346	3.74124	2.29667	10.1204	1.4939	12.4621
119	南昌	Nanchang	2004	江西	Jiangxi	0.0631253	0.0258767	0.021185	0.0160636	0.5685	0.4162	3.76538	2.3032	10.2537	1.38833	12.5461
119	南昌	Nanchang	2005	江西	Jiangxi	0.0680697	0.0263755	0.0240624	0.0176317	0.5431	0.4448	3.78351	2.3032	10.4132	1.35078	12.6698
119	南昌	Nanchang	2006	江西	Jiangxi	0.0692484	0.0271854	0.0221229	0.01994	0.5546	0.4352	3.79975	2.31408	10.65	1.38526	12.85
119	南昌	Nanchang	2007	江西	Jiangxi	0.0696142	0.0280957	0.020479	0.0210394	0.4983	0.4927	3.806	2.33548	10.5756	1.74743	13.0912
119	南昌	Nanchang	2008	江西	Jiangxi	0.0720713	0.02916	0.0215793	0.021332	0.5502	0.4398	3.81925	2.35731	10.9775	1.74812	13.3923
119	南昌	Nanchang	2009	江西	Jiangxi	0.0726918	0.029674	0.0222258	0.020792	0.5441	0.4484	3.82407	2.35902	10.9833	2.14003	13.6639
119	南昌	Nanchang	2010	江西	Jiangxi	0.0737273	0.0243591	0.0240534	0.0253147	0.5056	0.4878	3.8332	2.26181	11.0143	0.724374	14.0153
119	南昌	Nanchang	2011	江西	Jiangxi	0.092373	0.0335815	0.0309869	0.0278047	0.5827	0.4114	3.83514	2.36988	11.1867	2.04486	14.4625
119	南昌	Nanchang	2012	江西	Jiangxi	0.0982997	0.0371694	0.0275749	0.0335554	0.5097	0.4839	3.83514	2.41338	11.2079	2.06833	14.9066
119	南昌	Nanchang	2013	江西	Jiangxi	0.0988243	0.0335465	0.0320053	0.0332725	0.5082	0.4858	3.84588	2.37425	11.5107	2.1757	15.3613
119	南昌	Nanchang	2014	江西	Jiangxi	0.0996172	0.0278662	0.0363416	0.0354094	0.5142	0.4804	3.86703	2.30539	11.3718	2.30755	15.8102
119	南昌	Nanchang	2015	江西	Jiangxi	0.113237	0.0444161	0.0376335	0.0311878	0.5147	0.4649	3.82755	2.50577	11.3666	2.24361	16.2342
119	南昌	Nanchang	2016	江西	Jiangxi	0.113056	0.0410847	0.0434968	0.0284743	0.5057	0.475	3.85015	2.50243	11.4403	2.39837	16.6729
119	南昌	Nanchang	2017	江西	Jiangxi	0.115771	0.0436293	0.0436726	0.0284689	0.5004	0.4825	3.85015	2.51455	11.5212	2.59227	17.1056
119	南昌	Nanchang	2018	江西	Jiangxi	0.120101	0.0453228	0.0450453	0.0297327	0.487	0.4967	3.8712	2.52244	11.592	2.72207	17.5819
119	南昌	Nanchang	2019	江西	Jiangxi	0.127242	0.0465184	0.0497544	0.0309692	0.4631	0.52	3.8712	2.53403	11.6421	2.99635	18.0673
120	景德镇	Jingdczhen	2003	江西	Jiangxi	0.0149022	0.0070517	0.0055228	0.0023277	0.5978	0.383	4.38863	1.70757	9.81847	1.22872	10.3577
120	景德镇	Jingdczhen	2004	江西	Jiangxi	0.0172312	0.007025	0.0073495	0.0028568	0.5905	0.3917	4.4055	1.70757	9.87745	1.17689	10.4418
120	景德镇	Jingdczhen	2005	江西	Jiangxi	0.0176084	0.0065591	0.0072776	0.0037717	0.5775	0.396	4.40452	1.72066	10.0757	0.899012	10.5654
120	景德镇	Jingdczhen	2006	江西	Jiangxi	0.0181287	0.0066981	0.0075895	0.0038411	0.5856	0.3889	4.42125	1.70088	10.2619	0.875148	10.7456
120	景德镇	Jingdczhen	2007	江西	Jiangxi	0.0156349	0.0071364	0.0045085	0.00399	0.5808	0.3954	4.43462	1.71315	10.4089	0.662562	10.9868
120	景德镇	Jingdczhen	2008	江西	Jiangxi	0.0171296	0.0072147	0.0046137	0.0053012	0.5787	0.3997	4.43782	1.71139	10.5088	0.596982	11.2879
120	景德镇	Jingdczhen	2009	江西	Jiangxi	0.0181978	0.00734	0.0051404	0.0057174	0.5801	0.3986	4.4423	1.72754	10.5805	0.640582	11.5595
120	景德镇	Jingdczhen	2010	江西	Jiangxi	0.02053	0.0071596	0.0076531	0.0057174	0.6256	0.3574	4.44852	1.64118	10.9482	0.561437	11.9109
120	景德镇	Jingdczhen	2011	江西	Jiangxi	0.022739	0.007126	0.0093024	0.0063107	0.6686	0.3149	4.45667	1.64532	11.0696	0.608208	12.3581
120	景德镇	Jingdczhen	2012	江西	Jiangxi	0.0188593	0.0074	0.005216	0.0062432	0.5988	0.3845	4.46476	1.74803	11.189	0.644943	12.8022
120	景德镇	Jingdczhen	2013	江西	Jiangxi	0.0197911	0.0066164	0.0066123	0.0065624	0.5961	0.3866	4.46706	1.77837	11.2239	0.713635	13.257
120	景德镇	Jingdczhen	2014	江西	Jiangxi	0.0208572	0.0078594	0.0070632	0.0059346	0.5921	0.3904	4.47847	1.7638	11.2728	0.766222	13.7058
120	景德镇	Jingdczhen	2015	江西	Jiangxi	0.021929	0.0087543	0.0072224	0.0059524	0.5773	0.4061	4.48063	1.76087	11.3247	0.851242	14.1298
120	景德镇	Jingdczhen	2016	江西	Jiangxi	0.0221511	0.0077462	0.0086425	0.0057625	0.5633	0.4202	4.48864	1.75587	11.3968	0.904368	14.5685
120	景德镇	Jingdczhen	2017	江西	Jiangxi	0.0190917	0.0069366	0.0065632	0.0055919	0.4454	0.5406	4.48864	1.75587	11.2555	1.23851	15.0012
120	景德镇	Jingdczhen	2019	江西	Jiangxi	0.0227749	0.0065011	0.0069834	0.0092904	0.3958	0.5912	4.47734	1.77815	11.4004	1.35708	15.9629
121	萍乡	Pingxiang	2003	江西	Jiangxi	0.0228049	0.0109242	0.0077937	0.004087	0.6152	0.3291	4.13035	1.92428	9.39549	0.825516	10.8503
121	萍乡	Pingxiang	2004	江西	Jiangxi	0.0218576	0.0108424	0.006366	0.0046492	0.613	0.3238	4.053	1.92428	9.53445	0.727233	10.9343
121	萍乡	Pingxiang	2005	江西	Jiangxi	0.0224361	0.0107838	0.006911	0.0047413	0.6103	0.3235	4.08042	1.89109	9.75667	0.544857	11.058
121	萍乡	Pingxiang	2006	江西	Jiangxi	0.0231725	0.0109182	0.0072817	0.0049726	0.6123	0.328	4.09117	1.87122	9.89141	0.51317	11.2382
121	萍乡	Pingxiang	2007	江西	Jiangxi	0.022123	0.0107716	0.0080516	0.0032997	0.6125	0.3309	4.09933	1.86646	10.0443	0.503457	11.4794
121	萍乡	Pingxiang	2008	江西	Jiangxi	0.0223878	0.0108514	0.0078375	0.0036988	0.6295	0.3157	4.10165	1.87921	10.2365	0.4812	11.7805
121	萍乡	Pingxiang	2009	江西	Jiangxi	0.0221731	0.0108997	0.0077955	0.0034779	0.6245	0.3209	4.15575	1.88366	10.6352	0.555081	12.0521
121	萍乡	Pingxiang	2010	江西	Jiangxi	0.0244748	0.0108697	0.0088706	0.0047345	0.6381	0.3118	4.16247	1.87973	10.7627	0.541028	12.4035
121	萍乡	Pingxiang	2011	江西	Jiangxi	0.0247628	0.0107772	0.0089726	0.005013	0.6647	0.2902	4.16356	1.88655	10.7652	0.51044	12.8507
121	萍乡	Pingxiang	2012	江西	Jiangxi	0.0264616	0.0108026	0.0102355	0.0054235	0.6231	0.3343	4.17439	1.88722	11.2293	0.560459	13.2948
121	萍乡	Pingxiang	2013	江西	Jiangxi	0.0273589	0.0109298	0.010844	0.005585	0.5989	0.3596	4.18052	1.85552	10.9462	0.631038	13.7495
121	萍乡	Pingxiang	2014	江西	Jiangxi	0.0279376	0.0110766	0.0110846	0.0057764	0.5928	0.3676	4.19268	1.84036	11.0193	0.689608	14.1984
121	萍乡	Pingxiang	2015	江西	Jiangxi	0.0286282	0.0112613	0.0115535	0.0058134	0.5695	0.3902	4.20395	1.8721	11.0201	0.751856	14.6224
121	萍乡	Pingxiang	2016	江西	Jiangxi	0.0289775	0.0113607	0.0121057	0.0055111	0.5527	0.4171	4.18966	1.85733	11.0752	0.715176	15.0611
121	萍乡	Pingxiang	2017	江西	Jiangxi	0.0279477	0.0121444	0.0105631	0.0052401	0.496	0.4733	4.60517	1.85733	11.0623	0.822782	15.4938
121	萍乡	Pingxiang	2018	江西	Jiangxi	0.0305058	0.0125136	0.010288	0.0077042	0.4765	0.4943	4.60517	1.90848	11.1553	0.928461	15.9701
121	萍乡	Pingxiang	2019	江西	Jiangxi	0.0327339	0.0140978	0.0102682	0.0083678	0.4491	0.5156	4.62497	1.79934	11.035	1.15662	16.4555
122	九江	Jiujiang	2003	江西	Jiangxi	0.0222389	0.0090204	0.0090708	0.0041478	0.5684	0.416	4.36272	1.83885	10.0896	0.764153	11.146
122	九江	Jiujiang	2004	江西	Jiangxi	0.0200604	0.0089289	0.0070005	0.0041311	0.5745	0.4097	4.37412	1.77815	10.3036	0.782766	11.2301
122	九江	Jiujiang	2005	江西	Jiangxi	0.0200946	0.0089548	0.0068285	0.0043114	0.577	0.4091	4.38015	1.77793	10.4363	0.640859	11.3538
122	九江	Jiujiang	2006	江西	Jiangxi	0.0206479	0.0089385	0.0072984	0.004411	0.577	0.4091	4.39581	1.76335	10.5593	0.595408	11.534
122	九江	Jiujiang	2007	江西	Jiangxi	0.0228322	0.008889	0.0069825	0.0069607	0.5349	0.4498	4.40903	1.7545	9.57164	0.636734	11.7752
122	九江	Jiujiang	2008	江西	Jiangxi	0.0225621	0.0091267	0.0060333	0.0074021	0.5757	0.4148	4.51251	1.76738	10.9722	0.541005	12.0763
122	九江	Jiujiang	2009	江西	Jiangxi	0.0247819	0.0097061	0.0080366	0.0070393	0.4881	0.4979	4.52439	1.79602	11.0418	0.711981	12.3479
122	九江	Jiujiang	2010	江西	Jiangxi	0.0277217	0.009797	0.0083636	0.0095611	0.4998	0.4873	4.48312	1.80672	11.0795	0.467889	12.6992
122	九江	Jiujiang	2011	江西	Jiangxi	0.0302105	0.0108968	0.009411	0.0099026	0.4983	0.4892	4.45783	1.81298	11.3414	0.699004	13.1465
122	九江	Jiujiang	2012	江西	Jiangxi	0.030732	0.0110789	0.0093723	0.0102808	0.4944	0.4929	4.46935	1.83008	11.3492	0.745909	13.5906
122	九江	Jiujiang	2013	江西	Jiangxi	0.0335553	0.010413	0.0124002	0.0107421	0.4791	0.5083	4.48526	1.83161	11.556	0.737796	14.0453
122	九江	Jiujiang	2014	江西	Jiangxi	0.0315403	0.0100392	0.0104657	0.0110354	0.4814	0.5069	4.48526	1.84578	11.5465	0.783133	14.4942
122	九江	Jiujiang	2015	江西	Jiangxi	0.0356392	0.0109758	0.0131846	0.0114788	0.4702	0.5208	4.49413	1.85878	11.6008	0.909296	14.9182
122	九江	Jiujiang	2016	江西	Jiangxi	0.0369496	0.0107235	0.0153742	0.0108519	0.4098	0.5823	4.49981	1.83885	11.6195	1.0958	15.3569
122	九江	Jiujiang	2017	江西	Jiangxi	0.0374506	0.0138041	0.0120624	0.0115841	0.4166	0.5603	4.49981	2.04532	11.502	1.11852	15.7896
122	九江	Jiujiang	2018	江西	Jiangxi	0.0392571	0.0145224	0.012902	0.0118326	0.4157	0.5635	4.49981	2.04532	11.6188	1.17204	16.2659
122	九江	Jiujiang	2019	江西	Jiangxi	0.0409565	0.0148001	0.0138464	0.01231	0.4348	0.5433	4.51086	2.04532	11.6289	1.37015	16.7513
123	新余	Xinyu	2003	江西	Jiangxi	0.0180744	0.0085921	0.0062606	0.0032216	0.5296	0.3592	2.91669	1.85733	9.19706	0.783177	10.809
123	新余	Xinyu	2004	江西	Jiangxi	0.0186186	0.0089209	0.0056215	0.0040762	0.5614	0.3271	2.94339	1.89209	9.39648	0.740959	10.8931
123	新余	Xinyu	2005	江西	Jiangxi	0.0186247	0.0090967	0.0050786	0.0044493	0.5671	0.3309	2.95803	1.86611	9.8328	0.595941	11.0168
123	新余	Xinyu	2006	江西	Jiangxi	0.0184147	0.0083144	0.005342	0.0047583	0.5962	0.3161	2.9877	1.81017	9.99634	0.612214	11.197
123	新余	Xinyu	2007	江西	Jiangxi	0.020503	0.0090647	0.006891	0.0045474	0.6422	0.2862	3.02529	1.83468	10.2405	0.583442	11.4382
123	新余	Xinyu	2008	江西	Jiangxi	0.0237689	0.0115765	0.0077642	0.0044282	0.6507	0.2855	3.01994	1.89009	10.5182	0.510066	11.7393
123	新余	Xinyu	2009	江西	Jiangxi	0.02267	0.0115744	0.0056542	0.0054415	0.5754	0.3676	3.10144	1.90053	10.7803	0.612196	12.0109
123	新余	Xinyu	2010	江西	Jiangxi	0.0233187	0.011217	0.0061127	0.005989	0.6358	0.3149	3.16252	1.91185	11.055	0.37916	12.3622
123	新余	Xinyu	2011	江西	Jiangxi	0.0237244	0.0105412	0.0063771	0.006806	0.6748	0.2789	3.13114	1.93364	11.2463	0.563975	12.8095
123	新余	Xinyu	2012	江西	Jiangxi	0.0268796	0.0121828	0.0070872	0.0076095	0.6389	0.3122	3.14415	1.94768	11.2888	0.630572	13.2536
123	新余	Xinyu	2013	江西	Jiangxi	0.0266644	0.0115445	0.007399	0.0077208	0.5827	0.3658	3.15274	1.94236	11.2254	0.719499	13.7083
123	新余	Xinyu	2014	江西	Jiangxi	0.0264347	0.01148	0.0072257	0.0077289	0.5816	0.3663	3.16547	1.94768	11.3192	0.750685	14.1572
123	新余	Xinyu	2015	江西	Jiangxi	0.026167	0.0114029	0.0071953	0.0075688	0.564	0.3855	3.16716	1.95207	11.3672	0.765413	14.5812
123	新余	Xinyu	2016	江西	Jiangxi	0.0271904	0.0120224	0.0075444	0.0076236	0.5405	0.4072	3.17805	2.0086	11.4555	0.758162	15.0199
123	新余	Xinyu	2017	江西	Jiangxi	0.0276154	0.0124341	0.0072474	0.0079339	0.5282	0.4254	3.17805	1.96848	11.3799	0.85964	15.4526
123	新余	Xinyu	2018	江西	Jiangxi	0.0261781	0.0120452	0.0062576	0.0078754	0.5189	0.4344	3.17805	2.0086	11.4213	0.879863	15.9289
124	鹰潭	Yingtan	2003	江西	Jiangxi	0.0046015	0.0022939	0.0015058	0.0008018	0.2479	0.7186	4.00003	1.17609	9.1777	1.38225	9.63115
124	鹰潭	Yingtan	2004	江西	Jiangxi	0.0054075	0.0026572	0.0015019	0.0012484	0.2698	0.7001	4.03371	1.38021	9.33952	1.73752	9.71522
124	鹰潭	Yingtan	2005	江西	Jiangxi	0.0054777	0.002659	0.0015457	0.001273	0.2509	0.7076	4.09284	1.39463	9.55894	1.15541	9.83891
124	鹰潭	Yingtan	2006	江西	Jiangxi	0.0058865	0.0027037	0.0019244	0.0012584	0.2622	0.7084	4.05906	1.35044	9.58844	1.37702	10.0191
124	鹰潭	Yingtan	2007	江西	Jiangxi	0.0058676	0.0026677	0.0020697	0.0011302	0.3592	0.5635	4.07703	1.32777	10.0008	0.874675	10.2603
124	鹰潭	Yingtan	2008	江西	Jiangxi	0.0066734	0.0026205	0.0024854	0.0015675	0.4024	0.5046	4.15513	1.33626	10.2489	0.784943	10.5614
124	鹰潭	Yingtan	2009	江西	Jiangxi	0.0067452	0.002719	0.0025162	0.0015099	0.4316	0.5297	4.16775	1.34163	10.3971	0.995191	10.833
124	鹰潭	Yingtan	2010	江西	Jiangxi	0.0078432	0.0031029	0.0025656	0.0021747	0.4905	0.4773	4.16914	1.45209	10.6798	0.823794	11.1844
124	鹰潭	Yingtan	2011	江西	Jiangxi	0.0082543	0.0033561	0.0026737	0.0022244	0.5062	0.4688	4.17285	1.49582	10.8958	0.75528	11.6316
124	鹰潭	Yingtan	2012	江西	Jiangxi	0.0089676	0.0037036	0.0030174	0.0022465	0.5005	0.4806	4.17899	1.53593	11.054	0.839586	12.0757
124	鹰潭	Yingtan	2013	江西	Jiangxi	0.0091091	0.0037626	0.0030823	0.0022642	0.4777	0.5055	4.19268	1.52789	11.1249	0.837164	12.5305
124	鹰潭	Yingtan	2014	江西	Jiangxi	0.0096108	0.0038198	0.0030931	0.002698	0.4825	0.5058	5.035	1.5427	11.3054	0.964652	12.9793
124	鹰潭	Yingtan	2015	江西	Jiangxi	0.0098786	0.0039498	0.0032308	0.002698	0.4591	0.5343	5.04	1.55194	11.362	1.19334	13.4033
124	鹰潭	Yingtan	2016	江西	Jiangxi	0.0120207	0.0043038	0.0046482	0.0030687	0.4607	0.5315	5.05625	1.5563	11.4952	1.31917	13.842
124	鹰潭	Yingtan	2017	江西	Jiangxi	0.0112568	0.0041812	0.0033641	0.0037114	0.4498	0.5416	5.4161	1.5563	11.5577	1.36146	14.2747
124	鹰潭	Yingtan	2018	江西	Jiangxi	0.0109368	0.0045624	0.0036109	0.0027634	0.4241	0.543	5.42935	1.5563	11.6746	1.31368	14.751
124	鹰潭	Yingtan	2019	江西	Jiangxi	0.0171343	0.0093708	0.0065804	0.001183	0.4352	0.4976	5.44242	1.90848	11.2363	1.21266	15.2364
125	赣州	Ganzhou	2003	江西	Jiangxi	0.0142803	0.0053004	0.0064633	0.0025167	0.5175	0.4352	4.56226	1.65321	9.33344	2.02201	9.51141
125	赣州	Ganzhou	2004	江西	Jiangxi	0.0149003	0.0052943	0.0062028	0.0034032	0.5068	0.4504	4.57182	1.65321	9.41427	1.76174	9.59547
125	赣州	Ganzhou	2005	江西	Jiangxi	0.0154504	0.0054046	0.0064239	0.0036219	0.3973	0.5642	4.60617	1.69011	9.66065	1.17669	9.71916
125	赣州	Ganzhou	2006	江西	Jiangxi	0.0160533	0.0055359	0.0065054	0.0040121	0.4022	0.5637	4.61472	1.68502	9.80007	1.19953	9.89935
125	赣州	Ganzhou	2007	江西	Jiangxi	0.0170999	0.0055656	0.007164	0.0043704	0.4311	0.5389	4.62634	1.68556	9.96514	1.26819	10.1406
125	赣州	Ganzhou	2008	江西	Jiangxi	0.0177511	0.0057223	0.0078298	0.004199	0.4312	0.5389	4.63696	1.70629	10.2307	1.20254	10.4417
125	赣州	Ganzhou	2009	江西	Jiangxi	0.0187582	0.0066994	0.0074279	0.0046309	0.5042	0.4623	4.6465	1.76916	10.3145	1.32361	10.7133
125	赣州	Ganzhou	2010	江西	Jiangxi	0.0199998	0.007377	0.0072357	0.0053872	0.5096	0.4593	4.65444	1.8012	10.3307	1.00378	11.0646
125	赣州	Ganzhou	2011	江西	Jiangxi	0.0222813	0.0078976	0.0091019	0.0052818	0.5346	0.4393	4.67935	1.82132	10.5229	1.50707	11.5119
125	赣州	Ganzhou	2012	江西	Jiangxi	0.0238888	0.0078184	0.0105213	0.005549	0.5613	0.4174	4.68306	1.84948	10.7328	1.47297	11.9559
125	赣州	Ganzhou	2013	江西	Jiangxi	0.0273359	0.0087684	0.0115362	0.0070312	0.5477	0.4342	4.69866	1.88773	10.999	1.60707	12.4107
125	赣州	Ganzhou	2014	江西	Jiangxi	0.0467372	0.0192057	0.0177255	0.009806	0.5334	0.4162	4.7318	2.26909	10.5946	1.62051	12.8596
125	赣州	Ganzhou	2015	江西	Jiangxi	0.0532217	0.0229952	0.0188422	0.0113842	0.5197	0.4325	4.73013	2.28472	10.6647	1.79728	13.2835
125	赣州	Ganzhou	2017	江西	Jiangxi	0.0725598	0.032661	0.0231622	0.0167366	0.4371	0.4975	4.74493	2.45025	10.6422	2.27535	14.1549
125	赣州	Ganzhou	2018	江西	Jiangxi	0.0756878	0.0355438	0.0202731	0.0198709	0.4348	0.5064	4.75359	2.46389	10.7961	2.31463	14.6313
125	赣州	Ganzhou	2019	江西	Jiangxi	0.0820357	0.0371723	0.0217553	0.0231081	0.4344	0.5278	4.76217	2.47712	11.1289	1.78637	15.1166
126	宜春	Yichun	2003	江西	Jiangxi	0.0276388	0.0109575	0.0151289	0.0015525	0.4095	0.3716	3.58685	2.0086	8.27664	1.41333	9.28489
126	宜春	Yichun	2004	江西	Jiangxi	0.0270148	0.0107167	0.0141547	0.0021434	0.414	0.3895	3.60359	2.0086	8.43381	0.925558	9.36896
126	宜春	Yichun	2005	江西	Jiangxi	0.030364	0.0104444	0.0175321	0.0023875	0.4064	0.3936	3.61685	2.00294	8.69751	0.727428	9.49265
126	宜春	Yichun	2006	江西	Jiangxi	0.0204134	0.0103826	0.0073365	0.0026943	0.413	0.3961	3.63019	1.98186	8.80252	0.728696	9.67283
126	宜春	Yichun	2007	江西	Jiangxi	0.0210543	0.0103214	0.0077003	0.0030326	0.4253	0.3916	3.64936	1.97557	8.96954	0.794701	9.91405
126	宜春	Yichun	2008	江西	Jiangxi	0.0205216	0.0103661	0.0071247	0.0030308	0.4297	0.3964	3.66382	1.98023	9.14078	0.796709	10.2151
126	宜春	Yichun	2009	江西	Jiangxi	0.0207412	0.0105064	0.0070012	0.0032336	0.3473	0.4654	3.67579	1.99865	9.16304	0.962414	10.4868
126	宜春	Yichun	2010	江西	Jiangxi	0.0231734	0.0110528	0.0076472	0.0044735	0.3828	0.4397	3.68562	2.01645	9.31551	1.09841	10.8381
126	宜春	Yichun	2011	江西	Jiangxi	0.0238655	0.0112774	0.0077137	0.0048744	0.3981	0.4342	3.69883	2.02723	9.49259	0.999818	11.2853
126	宜春	Yichun	2012	江西	Jiangxi	0.0252442	0.0115586	0.0084097	0.0052759	0.397	0.4519	3.71113	2.0445	9.65484	1.04338	11.7294
126	宜春	Yichun	2013	江西	Jiangxi	0.0267014	0.0116924	0.009386	0.005623	0.3994	0.462	3.72086	2.04368	9.75051	1.20847	12.1842
126	宜春	Yichun	2014	江西	Jiangxi	0.0273024	0.0120475	0.0095549	0.0057	0.3977	0.4722	3.73767	2.06269	9.89263	1.37065	12.633
126	宜春	Yichun	2015	江西	Jiangxi	0.0288449	0.0124219	0.0105837	0.0058392	0.3848	0.4888	4.9313	2.08092	9.96251	1.51858	13.057
126	宜春	Yichun	2016	江西	Jiangxi	0.0293336	0.0130522	0.0100508	0.0062306	0.362	0.5029	4.94164	2.11059	10.0561	1.64704	13.4957
126	宜春	Yichun	2017	江西	Jiangxi	0.0274943	0.013956	0.0071339	0.0064044	0.3767	0.5124	4.94876	2.11059	10.1877	1.75586	13.9284
126	宜春	Yichun	2018	江西	Jiangxi	0.033998	0.0149065	0.0077321	0.0113594	0.362	0.5242	4.95583	2.13988	10.2373	2.27294	14.4047
126	宜春	Yichun	2019	江西	Jiangxi	0.0369096	0.0159659	0.0095402	0.0114034	0.3465	0.5671	5.43372	2.13988	10.606	1.93362	14.8901
127	上饶	Shangrao	2003	江西	Jiangxi	0.0092267	0.0045617	0.0030466	0.0016184	0.4461	0.4685	3.90922	1.5563	9.19889	2.20428	9.24571
127	上饶	Shangrao	2004	江西	Jiangxi	0.008231	0.0046425	0.0018119	0.0017766	0.4694	0.452	3.92395	1.65321	9.39699	2.20853	9.32977
127	上饶	Shangrao	2005	江西	Jiangxi	0.0083726	0.004733	0.0016989	0.0019407	0.4171	0.5163	3.93515	1.60293	9.60246	1.60583	9.45346
127	上饶	Shangrao	2006	江西	Jiangxi	0.0095744	0.0047466	0.0025891	0.0022387	0.4317	0.5089	3.947	1.58939	9.80572	1.53962	9.63365
127	上饶	Shangrao	2007	江西	Jiangxi	0.0110002	0.0058988	0.0025745	0.0025269	0.4451	0.4964	3.9795	1.58263	9.90659	1.45633	9.87487
127	上饶	Shangrao	2008	江西	Jiangxi	0.0166141	0.0046833	0.0092678	0.002663	0.4568	0.4849	3.9765	1.57229	9.96344	1.33712	10.176
127	上饶	Shangrao	2009	江西	Jiangxi	0.01698	0.0040539	0.0096813	0.0032449	0.4726	0.4748	3.98267	1.48187	10.1921	1.6505	10.4476
127	上饶	Shangrao	2010	江西	Jiangxi	0.019721	0.0047754	0.010224	0.0047216	0.4244	0.5304	3.99857	1.60358	10.2293	1.05052	10.7989
127	上饶	Shangrao	2011	江西	Jiangxi	0.0211267	0.0050613	0.0108833	0.0051821	0.4249	0.5304	4.00915	1.61951	10.376	1.58218	11.2462
127	上饶	Shangrao	2012	江西	Jiangxi	0.0195136	0.0052222	0.0082948	0.0059966	0.4138	0.546	4.01638	1.64885	10.528	1.6937	11.6902
[truncated: 2,359 more rows]
