# Supplementary material for: Municipal amalgamations and the quality of public services: A study based on city-county mergers in China
Source: PLoS One. 2022 Aug 8;17(8):e0272430. doi: 10.1371/journal.pone.0272430 (PMC9359547; doi:10.1371/journal.pone.0272430)
Supplement: S2 Table — (XLSX) [file pone.0272430.s002.xlsx]

## Sheet: Sheet1
					x1	x2	x3	x4	x5	x6	x7	x8	lq	edu	hlth	trsp
													Calculated based on the Entropy Method
City	City	Year	Province	Province	Number of full-time teachers in elementary school (persons)	Number of full-time teachers in general secondary schools (persons)	Number of books in public libraries (volumes)	Total number of licensed physicians and licensed assistant physicians (persons)	Number of hospital and health center beds (sheets)	Number of hospitals and health centers (pcs)	Actual road area at the end of the year (million square meters)	Total annual public bus (electric) passenger transportation (persons)	quality of life	education and culture	health care	transportation conditions
北京	Beijing	2003	北京	Beijing	47894	45729	33315	46101	69211	605	379434	9240	0.484765	0.184098	0.163463	0.137205
北京	Beijing	2004	北京	Beijing	47570	44939	34258	35648	72469	623	453223	11212	0.505256	0.183717	0.156628	0.164911
北京	Beijing	2005	北京	Beijing	47594	44755	35953	48768	75002	652	525606	16227	0.571277	0.185758	0.175622	0.209897
北京	Beijing	2006	北京	Beijing	47220	45112	37300	39346	68865	666	468225	9858	0.508162	0.187519	0.160244	0.160399
北京	Beijing	2007	北京	Beijing	46779	45200	38910	53213	78474	663	422645	7734	0.51194	0.189139	0.184752	0.138048
北京	Beijing	2008	北京	Beijing	46477	45591	40480	56882	80361	439	470863	8941	0.521147	0.191358	0.174108	0.155681
北京	Beijing	2009	北京	Beijing	46842	46123	43040	60411	83191	627	516517	9179	0.557931	0.196124	0.194662	0.167146
北京	Beijing	2010	北京	Beijing	46536	46349	45380	62533	84147	537	505144	9395	0.556299	0.199129	0.19129	0.165881
北京	Beijing	2011	北京	Beijing	52724	42807	49550	67502	85667	552	503272	9164	0.572402	0.208931	0.199339	0.164132
北京	Beijing	2012	北京	Beijing	53947	44020	54640	79920	90658	591	515416	9236	0.607376	0.219387	0.220758	0.167232
北京	Beijing	2013	北京	Beijing	55612	46060	52150	83407	113395	631	484306	9611	0.634284	0.221553	0.250206	0.162525
北京	Beijing	2014	北京	Beijing	57815	46892	54910	87125	100743	641	477180	10002	0.635402	0.229813	0.242379	0.16321
北京	Beijing	2015	北京	Beijing	63391	50053	59430	96445	104644	701	406003	10029	0.657467	0.248953	0.260877	0.147637
北京	Beijing	2016	北京	Beijing	64549	51787	62290	89411	110021	713	369000	14316	0.68077	0.25708	0.259448	0.164242
北京	Beijing	2017	北京	Beijing	66635	53782	27590	94417	113700	656	335595	10347	0.614905	0.216611	0.264377	0.133916
北京	Beijing	2018	北京	Beijing	68898	54531	67770	109376	116279	736	318975	10328	0.694362	0.275038	0.28919	0.130134
北京	Beijing	2019	北京	Beijing	71271	55758	70480	115771	119574	745	313366	10459	0.713842	0.284066	0.300125	0.129652
天津	Tianjin	2003	天津	Tianjin	31780	35298	8120	19868	35409	397	62048	5489	0.241735	0.110615	0.0857357	0.0453841
天津	Tianjin	2004	天津	Tianjin	31469	33743	7981	22111	36073	398	78502	5897	0.247984	0.107684	0.0889213	0.0513787
天津	Tianjin	2005	天津	Tianjin	18065	16684	8400	19624	36603	379	89529	6669	0.206595	0.0629849	0.0853321	0.0582782
天津	Tianjin	2006	天津	Tianjin	18064	16146	9150	22094	35997	326	94241	7933	0.213342	0.0632031	0.0835124	0.0666263
天津	Tianjin	2007	天津	Tianjin	17665	15443	9981	24836	38708	267	102415	7775	0.215061	0.0626853	0.0848566	0.0675193
天津	Tianjin	2008	天津	Tianjin	31994	30297	11070	22897	38102	351	112137	9196	0.273805	0.107588	0.088335	0.0778821
天津	Tianjin	2009	天津	Tianjin	31956	30157	11565	24161	38537	201	116425	8357	0.261047	0.10799	0.0790773	0.0739796
天津	Tianjin	2010	天津	Tianjin	31304	29686	12211	25564	40339	357	108810	9159	0.278034	0.107179	0.0939222	0.076933
天津	Tianjin	2011	天津	Tianjin	31673	29868	13164	26649	40801	380	130100	10492	0.295892	0.109283	0.0972656	0.0893434
天津	Tianjin	2012	天津	Tianjin	31914	30023	14322	27476	44775	385	135700	11611	0.310981	0.111428	0.102503	0.0970495
天津	Tianjin	2013	天津	Tianjin	32347	30608	14328	28766	48690	399	136489	12440	0.323816	0.112948	0.108852	0.102016
天津	Tianjin	2014	天津	Tianjin	32968	31101	15560	33340	59490	631	151012	13144	0.367306	0.116263	0.141747	0.109295
天津	Tianjin	2015	天津	Tianjin	42507	40202	16970	35871	62495	661	157002	14019	0.411324	0.145923	0.149724	0.115677
天津	Tianjin	2016	天津	Tianjin	43033	41547	18060	36088	61764	571	149935	14466	0.409437	0.150149	0.142589	0.116699
天津	Tianjin	2017	天津	Tianjin	43373	43023	16620	41127	60158	426	138124	14742	0.40236	0.15089	0.135785	0.115685
天津	Tianjin	2018	天津	Tianjin	44075	44785	18670	43020	60337	420	109725	14742	0.404277	0.15728	0.137588	0.109409
石家庄	Shijiazhuang	2003	河北	Hebei	7337	8038	2295	5456	11193	79	17540	1747	0.0621679	0.0258882	0.0223625	0.0139171
石家庄	Shijiazhuang	2004	河北	Hebei	8322	8652	2393	6533	11265	70	23000	1867	0.0671744	0.028411	0.0229461	0.0158174
石家庄	Shijiazhuang	2005	河北	Hebei	8340	7382	2548	8154	12103	75	26583	1932	0.0696963	0.0267901	0.0259213	0.0169849
石家庄	Shijiazhuang	2006	河北	Hebei	8720	7305	2615	7299	14009	98	30240	2061	0.0744699	0.0273437	0.0285874	0.0185388
石家庄	Shijiazhuang	2008	河北	Hebei	7697	7745	3153	14096	21411	194	38066	3119	0.104022	0.027157	0.0504812	0.0263842
石家庄	Shijiazhuang	2009	河北	Hebei	10522	7170	3202	14534	22800	192	46277	3813	0.115075	0.0306669	0.0521979	0.0322105
石家庄	Shijiazhuang	2010	河北	Hebei	8922	7374	3443	12210	18208	96	51266	4147	0.102097	0.0288617	0.0379921	0.0352437
石家庄	Shijiazhuang	2011	河北	Hebei	9645	7684	3522	12550	18640	93	58556	4212	0.106321	0.0305173	0.038573	0.0372305
石家庄	Shijiazhuang	2012	河北	Hebei	10304	7988	4459	13431	20845	90	63975	4285	0.113582	0.033218	0.0415138	0.03885
石家庄	Shijiazhuang	2013	河北	Hebei	10706	8474	4131	13873	24855	91	63836	4560	0.120579	0.034098	0.0460717	0.040409
石家庄	Shijiazhuang	2015	河北	Hebei	16887	16162	2173	3058	5602	66	58686	5366	0.109218	0.0520821	0.0132056	0.0439301
石家庄	Shijiazhuang	2016	河北	Hebei	17641	17591	2245	3058	5602	66	54600	5366	0.111644	0.0554107	0.0132056	0.0430272
石家庄	Shijiazhuang	2017	河北	Hebei	18095	17982	2400	22680	31179	136	42000	5688	0.164303	0.0568787	0.0653202	0.0421041
石家庄	Shijiazhuang	2018	河北	Hebei	18661	19402	2520	24330	32815	141	41841	5688	0.171166	0.0599734	0.0691234	0.042069
石家庄	Shijiazhuang	2019	河北	Hebei	18138	20743	2960	24955	34107	146	37239	6243	0.177455	0.0617304	0.0714641	0.0442603
唐山	Tangshan	2003	河北	Hebei	12871	11736	892	6931	14705	204	11165	1651	0.0864616	0.0378041	0.0367042	0.0119534
唐山	Tangshan	2004	河北	Hebei	12541	11316	971	5867	13978	134	12549	1698	0.0789767	0.0367957	0.0296501	0.0125309
唐山	Tangshan	2005	河北	Hebei	12282	11099	955	6687	13667	130	13169	1946	0.0801057	0.0360643	0.0299398	0.0141016
唐山	Tangshan	2006	河北	Hebei	12183	11198	969	6772	13734	128	19598	2420	0.0842918	0.0360776	0.0299519	0.0182623
唐山	Tangshan	2007	河北	Hebei	11670	11025	981	8202	15553	128	24013	2552	0.0883922	0.0350628	0.0333284	0.020001
唐山	Tangshan	2008	河北	Hebei	11506	10968	1078	7770	19835	182	24942	2614	0.096541	0.0348609	0.0411154	0.0205647
唐山	Tangshan	2009	河北	Hebei	11298	10782	1131	8156	20273	180	30033	2726	0.0985082	0.0343447	0.0418263	0.0223372
唐山	Tangshan	2010	河北	Hebei	10984	10597	1147	8293	17411	143	27823	2981	0.0933314	0.0336195	0.036389	0.0233229
唐山	Tangshan	2011	河北	Hebei	11244	10909	1235	9309	17550	144	27261	3011	0.0956709	0.0345879	0.0377109	0.0233721
唐山	Tangshan	2012	河北	Hebei	11165	10892	1370	8459	17041	89	26493	3040	0.0902095	0.0346243	0.0322152	0.02337
唐山	Tangshan	2013	河北	Hebei	13493	12211	1376	9072	20875	103	27926	3050	0.101579	0.0400909	0.0377437	0.0237445
唐山	Tangshan	2014	河北	Hebei	12498	12736	1390	10313	21133	159	29479	3096	0.107211	0.0393679	0.0434897	0.0243536
唐山	Tangshan	2015	河北	Hebei	12670	12806	1436	10508	21334	152	26693	3098	0.106929	0.0397928	0.0433865	0.0237495
唐山	Tangshan	2016	河北	Hebei	12823	13028	1529	10754	21544	152	25844	3115	0.107999	0.0404741	0.0438646	0.0236602
唐山	Tangshan	2017	河北	Hebei	13055	13262	1670	8308	14112	83	21385	3343	0.0940345	0.0413571	0.0286847	0.0239928
唐山	Tangshan	2018	河北	Hebei	13485	14058	1850	12610	21160	102	20700	3679	0.111015	0.0434141	0.0418174	0.0257837
唐山	Tangshan	2019	河北	Hebei	13568	13667	2340	13064	21173	97	20163	3931	0.112705	0.0436258	0.0419571	0.0271218
邯郸	Handan	2003	河北	Hebei	6123	6512	367	4901	11346	123	8829	1157	0.0529689	0.0192304	0.025157	0.0085815
邯郸	Handan	2004	河北	Hebei	6612	6591	409	5162	17578	138	11491	1659	0.0649833	0.0201438	0.0327678	0.0120717
邯郸	Handan	2005	河北	Hebei	6331	6450	380	3406	11011	112	10839	1708	0.0540619	0.0194727	0.0223783	0.0122109
邯郸	Handan	2006	河北	Hebei	7456	5741	386	4822	10960	112	12968	1800	0.0572375	0.0201507	0.0238736	0.0132132
邯郸	Handan	2007	河北	Hebei	7897	6159	330	5215	13381	140	17255	1935	0.0650816	0.0213554	0.0287853	0.0149409
邯郸	Handan	2008	河北	Hebei	6959	5580	500	6097	12820	131	20460	2090	0.064384	0.0193146	0.0285242	0.0165452
邯郸	Handan	2009	河北	Hebei	7291	6573	506	6507	13930	131	22905	2411	0.0702981	0.0212775	0.0300795	0.0189411
邯郸	Handan	2010	河北	Hebei	7574	6596	595	5587	11982	91	18288	2983	0.0672657	0.0218597	0.0241787	0.0212274
邯郸	Handan	2011	河北	Hebei	7935	5850	615	5759	12395	92	17968	3184	0.0685147	0.0213437	0.0248524	0.0223186
邯郸	Handan	2012	河北	Hebei	7606	6425	618	5710	13360	91	21365	3259	0.07088	0.0216891	0.025688	0.0235028
邯郸	Handan	2013	河北	Hebei	8617	6030	644	5814	13018	77	25242	3157	0.0708769	0.0226801	0.0244269	0.0237699
邯郸	Handan	2014	河北	Hebei	9034	6789	227.76	6732	13930	99	25512	3126	0.0754771	0.0238634	0.0279632	0.0236504
邯郸	Handan	2015	河北	Hebei	10570	6731	642	6362	14169	103	25196	3161	0.0785398	0.0266639	0.0280929	0.0237829
邯郸	Handan	2016	河北	Hebei	15409	17154	775	10222	22706	174	22272	3811	0.122376	0.0494149	0.0460671	0.0268942
邯郸	Handan	2017	河北	Hebei	19007	16925	790	10723	19207	117	14909	4134	0.120607	0.0545573	0.0389154	0.0271342
邯郸	Handan	2018	河北	Hebei	16893	20052	790	12263	19776	127	15025	4167	0.125175	0.0559212	0.0419028	0.0273506
邯郸	Handan	2019	河北	Hebei	17932	21206	830	13204	19945	121	15139	4173	0.129304	0.0592373	0.0426561	0.0274105
张家口	Zhangjiakou	2003	河北	Hebei	3824	3752	584	2382	4964	50	3651	728	0.027608	0.0120009	0.0106498	0.0049573
张家口	Zhangjiakou	2004	河北	Hebei	3980	4375	666	2528	4707	49	4333	762	0.0290415	0.013258	0.0104789	0.0053046
张家口	Zhangjiakou	2005	河北	Hebei	4049	3698	681	2515	4896	47	5486	800	0.0286781	0.0123933	0.0105057	0.005779
张家口	Zhangjiakou	2006	河北	Hebei	3961	3586	696	2224	5024	47	8551	790	0.0288305	0.0121163	0.0103157	0.0063986
张家口	Zhangjiakou	2007	河北	Hebei	4019	3540	729	2697	5094	49	8865	910	0.0303926	0.0121813	0.0110496	0.0071616
张家口	Zhangjiakou	2008	河北	Hebei	4055	3476	674	2669	4939	45	7975	1090	0.0306432	0.0120686	0.0105692	0.0080055
张家口	Zhangjiakou	2009	河北	Hebei	4204	3560	706	2844	5021	42	8052	1173	0.0315832	0.0124603	0.0106206	0.0085023
张家口	Zhangjiakou	2010	河北	Hebei	4477	3577	735	2836	5220	42	11187	1241	0.0333367	0.0129381	0.0108105	0.0095882
张家口	Zhangjiakou	2011	河北	Hebei	4680	3183	754	2817	5860	40	9552	1296	0.0335211	0.0126956	0.0112807	0.0095448
张家口	Zhangjiakou	2012	河北	Hebei	4690	3684	1032	2949	6096	27	12795	1323	0.0349342	0.0138159	0.0107008	0.0104175
张家口	Zhangjiakou	2013	河北	Hebei	4776	3787	651	3013	7423	27	18673	1347	0.0375358	0.0135858	0.0120948	0.0118552
张家口	Zhangjiakou	2014	河北	Hebei	4844	3755	690.27	3249	7296	36	19338	1367	0.0387027	0.0136948	0.0128901	0.0121178
张家口	Zhangjiakou	2015	河北	Hebei	4883	3989	748	3217	9570	92	18036	1375	0.0453075	0.0141734	0.0192578	0.0118763
张家口	Zhangjiakou	2016	河北	Hebei	7108	7161	650	2794	10751	75	10446	1534	0.0518902	0.0220525	0.0187196	0.0111182
张家口	Zhangjiakou	2017	河北	Hebei	7599	7048	960	5636	11257	57	15028	1574	0.0564089	0.0230478	0.0209991	0.0123619
张家口	Zhangjiakou	2018	河北	Hebei	7712	7318	1010	5965	11809	65	13296	1993	0.0605818	0.0236809	0.0224996	0.0144013
张家口	Zhangjiakou	2019	河北	Hebei	7719	7484	1050	5921	11910	63	13786	2009	0.0609946	0.0239878	0.0224047	0.0146021
保定	Baoding	2003	河北	Hebei	3227	3421	687	3765	8565	58	5570	1120	0.034741	0.0107498	0.0163437	0.0076474
保定	Baoding	2004	河北	Hebei	3407	3373	692	4429	10257	68	6960	1170	0.0386982	0.0109594	0.0194952	0.0082436
保定	Baoding	2005	河北	Hebei	3392	3254	710	3676	8411	58	7692	1217	0.0355568	0.0107869	0.0160928	0.0086771
保定	Baoding	2006	河北	Hebei	3585	3251	744	3010	7105	42	7865	1275	0.0330528	0.0111208	0.0128814	0.0090506
保定	Baoding	2007	河北	Hebei	3696	3293	749	4100	7073	42	11199	1307	0.0353693	0.0113572	0.0140397	0.0099723
保定	Baoding	2008	河北	Hebei	4164	3744	756	4152	8506	38	11576	1358	0.0383172	0.0127356	0.0152311	0.0103505
保定	Baoding	2009	河北	Hebei	3293	3401	727	7784	13706	123	20510	1416	0.0541943	0.0108744	0.0306599	0.01266
保定	Baoding	2010	河北	Hebei	3565	3571	750	4618	8282	41	11342	1714	0.0396608	0.0115662	0.0157379	0.0123567
保定	Baoding	2011	河北	Hebei	3406	3188	750	4731	10385	41	13356	1930	0.0427754	0.0107653	0.0179598	0.0140504
保定	Baoding	2012	河北	Hebei	3358	3231	753	4708	10412	41	15203	1980	0.0434685	0.0107594	0.0179616	0.0147476
保定	Baoding	2013	河北	Hebei	3884	3192	753	5039	9191	40	18859	2437	0.0467282	0.0115001	0.0170308	0.0181973
保定	Baoding	2014	河北	Hebei	3540	3307	780	5200	9605	27	19407	2514	0.0466064	0.0111827	0.0166602	0.0187635
保定	Baoding	2015	河北	Hebei	9425	10860	146	9836	12524	147	18489	3878	0.0902347	0.0302966	0.0334925	0.0264455
保定	Baoding	2016	河北	Hebei	11020	10629	108	10218	16945	144	22352	3261	0.0941593	0.0323271	0.0380997	0.0237325
保定	Baoding	2017	河北	Hebei	12227	11368	940	11042	17930	110	14049	3266	0.0957532	0.0363539	0.0374727	0.0219265
保定	Baoding	2018	河北	Hebei	11570	13224	160	11756	19004	117	12534	3488	0.0997395	0.0370237	0.0398407	0.0228751
保定	Baoding	2019	河北	Hebei	12412	13644	970	12784	19490	115	12071	3275	0.102843	0.0400011	0.0413006	0.0215415
沧州	Cangzhou	2003	河北	Hebei	2481	2477	220	1690	2666	15	1792	602	0.0164481	0.0076123	0.0050177	0.0038181
沧州	Cangzhou	2004	河北	Hebei	2505	2541	220	1816	3018	14	2254	602	0.0170951	0.0077422	0.0054327	0.0039202
沧州	Cangzhou	2005	河北	Hebei	2635	2743	206	1834	3299	16	5105	724	0.0193517	0.0082158	0.0058804	0.0052555
沧州	Cangzhou	2006	河北	Hebei	4074	3758	231	1890	3170	13	5000	748	0.0228777	0.0119153	0.0055913	0.005371
沧州	Cangzhou	2007	河北	Hebei	4044	3798	229	2211	3629	18	5725	768	0.0243414	0.0119256	0.0067689	0.0056469
沧州	Cangzhou	2008	河北	Hebei	5226	4116	249	6451	10898	121	6509	818	0.0465738	0.0142098	0.0262548	0.0061092
沧州	Cangzhou	2009	河北	Hebei	4003	3797	249	7116	11688	121	11238	883	0.0471879	0.0118887	0.0277692	0.0075299
沧州	Cangzhou	2010	河北	Hebei	3987	3877	219	3138	4903	17	14700	883	0.0292147	0.0119412	0.0089786	0.008295
沧州	Cangzhou	2011	河北	Hebei	2895	2799	270	3281	5974	14	8100	939	0.0259201	0.0087779	0.009982	0.0071602
沧州	Cangzhou	2012	河北	Hebei	2790	2904	372	3516	6135	10	8102	939	0.0261735	0.0089089	0.010104	0.0071607
沧州	Cangzhou	2013	河北	Hebei	2904	3073	541	3774	7248	13	8270	942	0.0284884	0.0095555	0.0117178	0.0072151
沧州	Cangzhou	2014	河北	Hebei	2945	3248	580	3987	8867	16	11866	968	0.0318732	0.0099258	0.0137873	0.0081601
沧州	Cangzhou	2015	河北	Hebei	2975	3520	661	4160	8840	24	8624	968	0.0324609	0.0104775	0.0145398	0.0074437
沧州	Cangzhou	2016	河北	Hebei	3142	3736	661	4869	9898	24	11236	1065	0.0359977	0.0110464	0.0163697	0.0085816
沧州	Cangzhou	2017	河北	Hebei	3181	3164	830	5036	10699	17	14612	1093	0.0368204	0.0104963	0.0168346	0.0094895
沧州	Cangzhou	2018	河北	Hebei	3006	3456	1120	5650	11574	22	12550	1175	0.0393017	0.0110467	0.0187472	0.0095078
秦皇岛	Qinhuangdao	2003	河北	Hebei	3952	3815	449	2022	3126	44	6820	1102	0.0279054	0.012106	0.0079798	0.0078196
秦皇岛	Qinhuangdao	2004	河北	Hebei	4027	3835	499	1860	2819	36	8707	1130	0.0276205	0.012316	0.006906	0.0083985
秦皇岛	Qinhuangdao	2005	河北	Hebei	4074	3756	536	2016	3650	38	10317	1157	0.029285	0.0123215	0.0080532	0.0089103
秦皇岛	Qinhuangdao	2006	河北	Hebei	4085	3732	500	2046	3009	24	11233	1168	0.0278441	0.0122548	0.006413	0.0091763
秦皇岛	Qinhuangdao	2007	河北	Hebei	3973	3792	503	3493	5720	76	12125	1322	0.0369768	0.0121767	0.0145364	0.0102637
秦皇岛	Qinhuangdao	2008	河北	Hebei	3843	3887	520	3696	4797	62	12552	1371	0.0355861	0.0121411	0.0128037	0.0106413
秦皇岛	Qinhuangdao	2009	河北	Hebei	3812	3934	546	3146	5185	54	14039	1424	0.0354738	0.0121977	0.0119998	0.0112763
秦皇岛	Qinhuangdao	2010	河北	Hebei	3898	3993	579	3358	5544	54	14143	1752	0.0382435	0.0124586	0.0125895	0.0131953
秦皇岛	Qinhuangdao	2011	河北	Hebei	4161	4272	605	3642	6014	55	13803	1841	0.0403772	0.0133002	0.0134424	0.0136347
秦皇岛	Qinhuangdao	2012	河北	Hebei	3963	3814	767	3634	6634	44	13198	1876	0.0394915	0.0125478	0.0132404	0.0137033
秦皇岛	Qinhuangdao	2013	河北	Hebei	3971	4427	722	3916	6817	42	14290	1900	0.0410621	0.0133955	0.0135833	0.0140834
秦皇岛	Qinhuangdao	2014	河北	Hebei	4369	4799	779.31	4639	9196	52	11949	1955	0.0459884	0.0146197	0.0174848	0.013884
秦皇岛	Qinhuangdao	2015	河北	Hebei	6570	7344	1219	6360	9580	71	10698	2137	0.0580764	0.0222672	0.0211496	0.0146596
秦皇岛	Qinhuangdao	2016	河北	Hebei	7066	7544	1124	3967	9706	70	10400	2159	0.0564939	0.0231844	0.0185886	0.0147209
秦皇岛	Qinhuangdao	2017	河北	Hebei	7923	7920	1190	6565	9781	51	10582	2222	0.0603453	0.0251222	0.0200978	0.0151253
秦皇岛	Qinhuangdao	2018	河北	Hebei	8323	7891	1260	6791	10384	48	11147	2375	0.0626398	0.0257804	0.0207248	0.0161346
秦皇岛	Qinhuangdao	2019	河北	Hebei	6838	8209	1340	6776	10365	48	11499	2378	0.0610195	0.0241002	0.0206895	0.0162298
邢台	Xingtai	2003	河北	Hebei	3567	2313	173	2173	4674	37	3000	586	0.0221219	0.0089566	0.0091726	0.0039926
邢台	Xingtai	2004	河北	Hebei	3750	2349	175	2190	4742	34	4644	622	0.0228911	0.0092895	0.0090376	0.004564
邢台	Xingtai	2005	河北	Hebei	3958	2423	179	2098	4773	38	5132	686	0.0240236	0.0097185	0.0092633	0.0050418
邢台	Xingtai	2006	河北	Hebei	4325	2557	205	2364	5096	39	6212	836	0.0266033	0.0105058	0.0099499	0.0061476
邢台	Xingtai	2007	河北	Hebei	3927	1923	206	2955	5807	66	6859	999	0.0295074	0.0089769	0.0132977	0.0072328
邢台	Xingtai	2008	河北	Hebei	4480	2678	286	3008	6042	58	10016	1093	0.0324997	0.0110264	0.0129995	0.0084739
邢台	Xingtai	2009	河北	Hebei	4141	3085	331	4235	8316	92	10411	1214	0.0395461	0.0111674	0.0191181	0.0092606
邢台	Xingtai	2010	河北	Hebei	4479	3113	340	3284	6306	52	13359	1278	0.0351365	0.0117331	0.0131214	0.010282
邢台	Xingtai	2011	河北	Hebei	4750	3522	365	3387	6537	52	13049	1435	0.0373609	0.0127754	0.0134644	0.0111211
邢台	Xingtai	2012	河北	Hebei	4665	3720	429	3607	6922	57	14295	1530	0.0394252	0.0130217	0.0144579	0.0119456
邢台	Xingtai	2013	河北	Hebei	4607	8524	427	3752	7387	54	14018	1367	0.0457531	0.0199522	0.0148588	0.0109421
邢台	Xingtai	2014	河北	Hebei	4834	4141	356.15	4049	8306	61	15028	1461	0.0421211	0.0137956	0.0166168	0.0117087
邢台	Xingtai	2015	河北	Hebei	4872	4274	392	4249	8385	59	12192	1519	0.0422794	0.0140957	0.0167664	0.0114173
邢台	Xingtai	2016	河北	Hebei	4911	4425	392	4386	8836	63	11320	1519	0.0432614	0.0143755	0.0176612	0.0112246
邢台	Xingtai	2017	河北	Hebei	5111	5055	520	4730	9012	57	6534	1519	0.0437079	0.0157713	0.0177696	0.010167
邢台	Xingtai	2018	河北	Hebei	5872	5551	580	5583	9281	52	10720	1623	0.0480245	0.0177309	0.0186004	0.0116932
邢台	Xingtai	2019	河北	Hebei	6106	5834	640	5663	9281	49	10675	1681	0.0490647	0.0185799	0.0184663	0.0120185
廊坊	Langfang	2003	河北	Hebei	2948	3581	258	1357	2229	28	2700	507	0.0186322	0.009985	0.0051776	0.0034696
廊坊	Langfang	2004	河北	Hebei	2918	3565	338	1407	2275	28	2031	535	0.0187852	0.0100235	0.0052781	0.0034837
廊坊	Langfang	2005	河北	Hebei	3062	3437	441	1458	2729	39	2500	552	0.0204773	0.010193	0.0065987	0.0036856
廊坊	Langfang	2006	河北	Hebei	2892	3412	601	1449	2285	24	3000	659	0.0195665	0.0101132	0.0050386	0.0044146
廊坊	Langfang	2007	河北	Hebei	3147	3539	715	2160	3033	63	5212	723	0.025552	0.0108385	0.0094401	0.0052734
廊坊	Langfang	2008	河北	Hebei	3135	3585	443	1907	3648	70	3650	755	0.0259301	0.0105227	0.0102942	0.0051132
廊坊	Langfang	2009	河北	Hebei	3205	3310	473	4703	7180	92	4099	789	0.0341716	0.0102672	0.0184955	0.005409
廊坊	Langfang	2010	河北	Hebei	3101	3655	528	2505	3730	44	3796	856	0.0255266	0.0106874	0.0091099	0.0057293
廊坊	Langfang	2011	河北	Hebei	2991	3545	1358	2567	3813	45	3200	871	0.0264918	0.0114733	0.0093342	0.0056843
廊坊	Langfang	2012	河北	Hebei	2923	3674	1430	2487	4084	44	3500	884	0.0269244	0.0116552	0.0094434	0.0058257
廊坊	Langfang	2013	河北	Hebei	3107	3694	1513	2365	3763	32	4985	884	0.026333	0.0120749	0.0081042	0.0061539
廊坊	Langfang	2015	河北	Hebei	3151	3763	1660	2685	4586	49	4887	937	0.0294079	0.0124397	0.0105296	0.0064386
廊坊	Langfang	2016	河北	Hebei	3188	4183	1741	3031	5114	51	10803	987	0.0328352	0.0132183	0.0115819	0.008035
廊坊	Langfang	2017	河北	Hebei	3258	4279	1700	3511	4923	43	11408	1018	0.0330826	0.0134097	0.011325	0.0083479
廊坊	Langfang	2018	河北	Hebei	3354	4644	1880	3810	5158	47	5920	1147	0.0343923	0.0143303	0.0121812	0.0078809
廊坊	Langfang	2019	河北	Hebei	3635	5026	1960	4726	5749	41	5980	1161	0.0367253	0.0154221	0.0133282	0.007975
承德	Chengde	2003	河北	Hebei	1999	1719	284	1538	2846	42	4517	341	0.0157951	0.0058593	0.0070242	0.0029116
承德	Chengde	2004	河北	Hebei	2071	1700	298	1326	3394	32	6727	346	0.0159898	0.0059595	0.0066015	0.0034288
承德	Chengde	2005	河北	Hebei	2270	1639	298	1326	3644	30	6815	371	0.0164683	0.0061721	0.0067033	0.0035928
承德	Chengde	2006	河北	Hebei	2243	1671	304	1627	3753	30	8004	373	0.0171939	0.006186	0.0071407	0.0038671
承德	Chengde	2007	河北	Hebei	2218	1653	424	2212	3956	35	9237	464	0.0192995	0.0062828	0.0083511	0.0046656
承德	Chengde	2008	河北	Hebei	2318	1842	330	2219	4066	31	10197	497	0.0198264	0.0065846	0.0081733	0.0050686
承德	Chengde	2009	河北	Hebei	2422	2052	334	2189	3933	31	11289	505	0.0204185	0.0070546	0.0080078	0.0053561
承德	Chengde	2010	河北	Hebei	2645	2202	343	2123	4087	32	12040	693	0.0223962	0.0076241	0.0081632	0.0066088
承德	Chengde	2011	河北	Hebei	2611	2138	315	2266	4470	32	13000	698	0.0229929	0.0074414	0.0087016	0.0068499
承德	Chengde	2012	河北	Hebei	2623	2093	315	2368	4800	32	13019	712	0.0234711	0.0073939	0.0091422	0.006935
承德	Chengde	2013	河北	Hebei	3220	2172	43	2240	4519	15	14732	874	0.0237672	0.0080499	0.0074672	0.00825
承德	Chengde	2014	河北	Hebei	2621	2237	442	2505	4843	31	13218	733	0.0241329	0.0077716	0.0092609	0.0071004
承德	Chengde	2015	河北	Hebei	1976	1693	402	2599	4949	31	13455	734	0.0225725	0.0059447	0.0094693	0.0071585
承德	Chengde	2016	河北	Hebei	2675	2594	402	2831	5812	31	11102	748	0.0256249	0.0083216	0.0105838	0.0067195
承德	Chengde	2017	河北	Hebei	2600	2926	410	3319	6322	32	10431	864	0.027645	0.0087039	0.0116994	0.0072418
承德	Chengde	2018	河北	Hebei	2674	3005	420	3605	6637	34	10146	1099	0.0299558	0.008945	0.0124736	0.0085373
承德	Chengde	2019	河北	Hebei	2752	3128	420	3720	6636	32	9045	1171	0.0304038	0.009243	0.0124506	0.0087102
衡水	Hcngshui	2003	河北	Hebei	2594	2674	72	1305	2134	21	600	485	0.0152607	0.007873	0.0045093	0.0028784
衡水	Hcngshui	2004	河北	Hebei	2614	2638	73	1557	2462	29	805	500	0.0165648	0.0078521	0.0057023	0.0030104
衡水	Hcngshui	2005	河北	Hebei	2709	2513	75	1820	2748	36	1150	503	0.0177117	0.0078162	0.0067915	0.003104
衡水	Hcngshui	2006	河北	Hebei	2827	2473	77	1978	2683	27	2910	591	0.0181758	0.0079394	0.0062349	0.0040016
衡水	Hcngshui	2007	河北	Hebei	2824	2441	78	2277	3151	54	2370	595	0.0208161	0.0078894	0.0090213	0.0039054
衡水	Hcngshui	2008	河北	Hebei	2959	2372	106	3269	5171	77	2380	595	0.0257563	0.0080308	0.0138178	0.0039076
衡水	Hcngshui	2009	河北	Hebei	3005	2344	108	3489	5127	74	3930	630	0.0263075	0.0080624	0.0137927	0.0044525
衡水	Hcngshui	2010	河北	Hebei	3279	2556	133	2284	3395	35	2745	642	0.0209512	0.0088213	0.00787	0.00426
衡水	Hcngshui	2011	河北	Hebei	3156	2269	133	2483	3575	35	2685	678	0.020937	0.0082153	0.0082669	0.0044548
衡水	Hcngshui	2012	河北	Hebei	3440	2360	130	2354	3726	37	2539	678	0.0216219	0.008775	0.0084243	0.0044226
衡水	Hcngshui	2013	河北	Hebei	3536	2269	454	2694	4470	33	4927	687	0.0234673	0.0092223	0.0092427	0.0050023
衡水	Hcngshui	2014	河北	Hebei	4553	2890	454.2	3029	4943	33	3103	742	0.0266702	0.0116726	0.0100805	0.0049172
衡水	Hcngshui	2015	河北	Hebei	4915	2862	493	2409	5056	34	3404	742	0.0268065	0.0122327	0.0095901	0.0049837
衡水	Hcngshui	2016	河北	Hebei	8349	4214	493	3194	6499	48	4746	764	0.0377448	0.0194169	0.0129205	0.0054074
衡水	Hcngshui	2017	河北	Hebei	9342	4528	290	4752	6544	32	6485	994	0.0417164	0.0211096	0.0134856	0.0071213
衡水	Hcngshui	2018	河北	Hebei	10953	5298	310	4979	6795	38	6782	1005	0.0463824	0.0247051	0.0144268	0.0072505
衡水	Hcngshui	2019	河北	Hebei	11887	5501	430	5460	7049	39	6206	1172	0.0499472	0.0265793	0.0152793	0.0080886
太原	Taiyuan	2003	山西	Shanxi	11860	12901	3150	10871	19093	180	22292	1972	0.100884	0.0410024	0.0436134	0.0162679
太原	Taiyuan	2004	山西	Shanxi	12886	13129	3200	11487	18102	178	28048	2086	0.104307	0.0429588	0.0431495	0.0181989
太原	Taiyuan	2005	山西	Shanxi	13026	12997	3253	11979	19984	193	30004	2296	0.109566	0.0430493	0.0466719	0.0198451
太原	Taiyuan	2006	山西	Shanxi	12786	13062	3273	11619	20448	192	31811	2357	0.110072	0.0428071	0.046668	0.020597
太原	Taiyuan	2007	山西	Shanxi	12442	12727	3359	12357	18413	206	34021	2324	0.109282	0.0419112	0.0464766	0.0208946
太原	Taiyuan	2008	山西	Shanxi	12487	12594	3473	13295	21676	204	35596	2328	0.113813	0.041938	0.0506092	0.0212658
太原	Taiyuan	2009	山西	Shanxi	12930	12546	3512	14072	21969	196	33947	2357	0.114821	0.042592	0.0511595	0.021069
太原	Taiyuan	2010	山西	Shanxi	12937	11988	3789	14601	22768	195	44128	2849	0.120782	0.0421587	0.0524606	0.026163
太原	Taiyuan	2011	山西	Shanxi	13492	11906	4607	15476	24496	190	64300	2752	0.128809	0.0439779	0.0547712	0.03006
太原	Taiyuan	2012	山西	Shanxi	13788	12121	4876	17190	29189	194	56100	2904	0.135849	0.0451019	0.061621	0.0291266
太原	Taiyuan	2013	山西	Shanxi	14591	12104	6331	17442	29885	180	55031	3570	0.142544	0.0482467	0.0615572	0.0327403
太原	Taiyuan	2014	山西	Shanxi	14108	12256	6116.8	17612	31340	178	51414	3941	0.144582	0.047449	0.0630471	0.0340856
太原	Taiyuan	2015	山西	Shanxi	15043	11861	5945	18352	32353	183	51071	4140	0.148454	0.0480593	0.065235	0.0351602
太原	Taiyuan	2016	山西	Shanxi	15103	12687	6833	19355	33199	174	44719	4903	0.155226	0.0505488	0.0665101	0.0381672
太原	Taiyuan	2017	山西	Shanxi	15433	13362	6730	19606	34155	152	39437	5254	0.157041	0.0518976	0.0661142	0.0390289
太原	Taiyuan	2018	山西	Shanxi	15660	14860	6780	20747	34466	123	36775	6172	0.163775	0.0544983	0.0655299	0.0437474
太原	Taiyuan	2019	山西	Shanxi	16175	15987	7570	21871	35935	118	34485	6257	0.169573	0.0579863	0.067854	0.0437327
大同	Datong	2003	山西	Shanxi	6880	10090	303	5324	8324	99	5450	992	0.0532348	0.025522	0.0208318	0.006881
大同	Datong	2004	山西	Shanxi	6866	10086	288	4153	8597	112	6300	998	0.0533634	0.0254748	0.0207852	0.0071035
大同	Datong	2005	山西	Shanxi	7027	10150	303	3822	8667	114	8340	913	0.0535368	0.0258326	0.0206412	0.007063
大同	Datong	2006	山西	Shanxi	7108	10360	308	4700	9203	114	8611	918	0.0555556	0.0262691	0.0221348	0.0071517
大同	Datong	2007	山西	Shanxi	7127	10350	282	12238	8536	114	9855	1230	0.0651787	0.0262484	0.0297	0.0092302
大同	Datong	2008	山西	Shanxi	7363	10395	322	5386	8839	122	11907	1237	0.059561	0.0267258	0.0231111	0.0097242
大同	Datong	2009	山西	Shanxi	7777	10318	330	6487	8966	133	14886	1484	0.0643141	0.0272519	0.025252	0.0118103
大同	Datong	2010	山西	Shanxi	7990	9796	378	6309	8948	109	12434	1767	0.0630489	0.0268764	0.0232681	0.0129044
大同	Datong	2011	山西	Shanxi	7929	8898	385	6098	9059	109	17625	1896	0.0634265	0.0254808	0.0231485	0.0147972
大同	Datong	2012	山西	Shanxi	8733	8549	387	6398	9419	102	17736	2007	0.0649749	0.0261928	0.0233186	0.0154634
大同	Datong	2013	山西	Shanxi	8135	9214	398	6450	10976	100	20901	2026	0.0673266	0.0262725	0.0247814	0.0162727
大同	Datong	2014	山西	Shanxi	8468	9632	372	6740	11295	99	21379	2029	0.0690918	0.0273536	0.0253426	0.0163956
大同	Datong	2015	山西	Shanxi	8088	9119	380	6838	11745	104	22000	2058	0.0690065	0.0260382	0.0262677	0.0167005
大同	Datong	2016	山西	Shanxi	8478	8873	400	7113	13468	129	22000	2151	0.0736678	0.026297	0.0301326	0.0172381
大同	Datong	2017	山西	Shanxi	8237	8809	310	7162	13148	108	22000	2302	0.072145	0.0257173	0.0283167	0.018111
阳泉	Yangquan	2003	山西	Shanxi	2891	3162	373	2133	4368	53	7410	364	0.0231289	0.0094405	0.0100046	0.0036838
阳泉	Yangquan	2004	山西	Shanxi	2878	1376	380	2082	5042	60	8400	372	0.0219069	0.0068199	0.0111382	0.0039489
阳泉	Yangquan	2005	山西	Shanxi	2632	1999	389	2112	4890	60	9141	408	0.0227094	0.0073694	0.0110193	0.0043207
阳泉	Yangquan	2006	山西	Shanxi	2938	3548	394	2481	4921	60	10805	448	0.0264769	0.0101041	0.0114531	0.0049197
阳泉	Yangquan	2007	山西	Shanxi	2960	3484	399	2461	4678	51	9459	452	0.0252204	0.0100506	0.0105245	0.0046453
阳泉	Yangquan	2008	山西	Shanxi	2966	3399	419	2355	4678	51	12000	458	0.0256126	0.0099623	0.0104087	0.0052415
阳泉	Yangquan	2009	山西	Shanxi	2875	3161	435	3100	4900	432	15439	545	0.0555687	0.0094979	0.0395664	0.0065044
阳泉	Yangquan	2010	山西	Shanxi	3995	3732	469	2913	4409	389	15060	581	0.0544038	0.0120767	0.0356983	0.0066288
阳泉	Yangquan	2011	山西	Shanxi	2980	3052	509	2793	4193	321	17002	591	0.0470453	0.0095971	0.0303325	0.0071157
阳泉	Yangquan	2012	山西	Shanxi	3810	2479	531	2761	4979	298	18669	603	0.0469857	0.010048	0.0293841	0.0075535
阳泉	Yangquan	2013	山西	Shanxi	3336	2414	557	2810	5245	42	19432	611	0.0278444	0.009269	0.010807	0.0077683
阳泉	Yangquan	2014	山西	Shanxi	2910	2783	416.3	2954	5360	37	17276	620	0.0270274	0.0089735	0.0107099	0.0073439
阳泉	Yangquan	2015	山西	Shanxi	2918	2728	429	1999	5348	46	17739	643	0.026821	0.0089223	0.0103195	0.0075792
阳泉	Yangquan	2016	山西	Shanxi	2939	2704	457	2776	6142	46	15483	643	0.0279975	0.0089566	0.0119602	0.0070807
阳泉	Yangquan	2017	山西	Shanxi	2934	2658	480	2820	4882	38	15946	646	0.0262734	0.0089126	0.0101605	0.0072003
阳泉	Yangquan	2018	山西	Shanxi	2581	2588	500	2935	5364	41	16402	843	0.0277301	0.0083018	0.0109884	0.0084399
阳泉	Yangquan	2019	山西	Shanxi	2954	2522	520	3039	5222	39	17062	845	0.0282078	0.0087979	0.0108127	0.0085973
长治	Changzhi	2003	山西	Shanxi	3126	3211	360	2403	4641	40	4237	319	0.0221859	0.0098511	0.0096123	0.0027225
长治	Changzhi	2004	山西	Shanxi	3067	3123	361	2402	5324	38	5573	325	0.0228319	0.0096343	0.0101451	0.0030524
长治	Changzhi	2005	山西	Shanxi	3373	3258	369	2349	5175	38	6232	351	0.0235934	0.0103065	0.0099385	0.0033484
长治	Changzhi	2006	山西	Shanxi	3323	3174	373	1975	5101	40	6691	358	0.0232074	0.0101132	0.009604	0.0034903
长治	Changzhi	2007	山西	Shanxi	3805	3234	379	2342	4943	69	7179	541	0.0275836	0.01094	0.0119876	0.004656
长治	Changzhi	2008	山西	Shanxi	3838	3327	420	2576	5663	55	8045	424	0.0272802	0.011181	0.0119282	0.004171
长治	Changzhi	2009	山西	Shanxi	3827	3366	51	6979	5856	54	8314	470	0.0320773	0.0107263	0.0168547	0.0044964
长治	Changzhi	2010	山西	Shanxi	4073	3417	459	3645	4724	55	8991	473	0.028543	0.0117212	0.0121585	0.0046633
长治	Changzhi	2011	山西	Shanxi	4543	2854	540	3679	6803	60	10870	513	0.0316688	0.0117199	0.0146392	0.0053098
长治	Changzhi	2012	山西	Shanxi	4631	2811	552	3917	6747	62	10957	557	0.0323808	0.0118066	0.0149908	0.0055833
长治	Changzhi	2013	山西	Shanxi	4494	2784	605	4060	7201	95	10879	381	0.034215	0.0116305	0.0180358	0.0045487
长治	Changzhi	2014	山西	Shanxi	4295	3318	635	4096	7578	110	7862	658	0.0371911	0.0121493	0.0195585	0.0054832
长治	Changzhi	2015	山西	Shanxi	4009	2777	663	3980	8336	110	12245	736	0.0380534	0.0109625	0.0201882	0.0069027
长治	Changzhi	2016	山西	Shanxi	5473	3638	697	4035	9051	86	7384	762	0.0396558	0.0144868	0.0191902	0.0059788
长治	Changzhi	2017	山西	Shanxi	5576	2655	720	4428	7816	37	10515	790	0.03484	0.0132372	0.0147702	0.0068326
长治	Changzhi	2018	山西	Shanxi	5630	4042	760	4491	7911	37	10900	804	0.0373322	0.0153999	0.0149338	0.0069986
长治	Changzhi	2019	山西	Shanxi	9524	5771	1200	6197	10719	66	13534	1392	0.0571418	0.024423	0.0217391	0.0109797
晋城	Jincheng	2003	山西	Shanxi	2214	1963	75	1340	2406	41	845	407	0.0150384	0.0062616	0.0062952	0.0024816
晋城	Jincheng	2004	山西	Shanxi	2305	2041	76	1578	2850	50	955	253	0.0157931	0.0065149	0.0076624	0.0016157
晋城	Jincheng	2005	山西	Shanxi	1683	2025	77	1477	2902	51	1408	282	0.0151108	0.0055495	0.0076778	0.0018835
晋城	Jincheng	2006	山西	Shanxi	2093	1992	76	1495	2756	36	1800	274	0.0144903	0.0061218	0.0064446	0.0019238
晋城	Jincheng	2007	山西	Shanxi	2098	2037	76	2187	2242	30	2300	280	0.0145086	0.0061952	0.0062444	0.002069
晋城	Jincheng	2008	山西	Shanxi	2116	2006	78	2413	2320	38	3000	283	0.0155804	0.0061798	0.0071596	0.0022411
晋城	Jincheng	2009	山西	Shanxi	2391	1936	77	1375	2761	73	4600	379	0.0186925	0.0064933	0.0090496	0.0031496
晋城	Jincheng	2010	山西	Shanxi	2480	1921	77	2178	2836	67	4800	379	0.0193585	0.0066063	0.0095584	0.0031938
晋城	Jincheng	2011	山西	Shanxi	2333	1886	77	2123	2965	33	5400	500	0.0174755	0.0063322	0.0071174	0.0040258
晋城	Jincheng	2012	山西	Shanxi	2688	1887	80	2251	3136	34	7119	529	0.0189511	0.0068761	0.0075017	0.0045733
晋城	Jincheng	2013	山西	Shanxi	2853	1944	89	2364	3289	35	6290	549	0.019579	0.0072217	0.0078515	0.0045058
晋城	Jincheng	2014	山西	Shanxi	2861	1928	93.59	2387	3431	36	6545	572	0.0200039	0.0072167	0.0080922	0.0046951
晋城	Jincheng	2015	山西	Shanxi	2934	1901	110	2381	3707	35	6468	577	0.0203041	0.0073099	0.0082872	0.004707
晋城	Jincheng	2016	山西	Shanxi	2988	1927	766	2616	3950	39	6177	584	0.0220745	0.0083098	0.0090815	0.0046831
晋城	Jincheng	2017	山西	Shanxi	3013	1940	660	2624	4202	38	5994	604	0.0222507	0.0082245	0.0092679	0.0047583
晋城	Jincheng	2018	山西	Shanxi	3024	1903	800	2603	4706	40	5300	616	0.0229448	0.008375	0.0098955	0.0046743
晋城	Jincheng	2019	山西	Shanxi	3159	1755	830	2668	5219	41	6994	744	0.0247444	0.0084036	0.0105522	0.0057886
朔州	Shuozhou	2003	山西	Shanxi	2350	3438	90	2130	1475	52	609	274	0.0173451	0.0086437	0.0070407	0.0016607
朔州	Shuozhou	2004	山西	Shanxi	2426	3664	104	1139	1355	43	1061	319	0.0163033	0.0091081	0.0051746	0.0020207
朔州	Shuozhou	2005	山西	Shanxi	2528	3849	106	1168	1875	49	1227	319	0.0177612	0.0095358	0.006168	0.0020574
朔州	Shuozhou	2006	山西	Shanxi	2592	4004	110	2261	2113	71	1230	354	0.021348	0.0098648	0.0092228	0.0022603
朔州	Shuozhou	2007	山西	Shanxi	2802	3944	105	2172	2021	86	1463	414	0.0228886	0.0100889	0.010141	0.0026587
朔州	Shuozhou	2008	山西	Shanxi	2967	3850	105	2503	2583	57	1469	438	0.0219232	0.0102018	0.0089227	0.0027987
朔州	Shuozhou	2009	山西	Shanxi	3086	4063	107	1862	3042	60	4216	487	0.0232875	0.0106962	0.0089022	0.003689
朔州	Shuozhou	2010	山西	Shanxi	3452	4151	98	1976	3114	64	2224	487	0.0240105	0.0113679	0.0093938	0.0032488
朔州	Shuozhou	2011	山西	Shanxi	4233	3334	106	1906	2846	67	2403	624	0.0247208	0.0113691	0.0092714	0.0040803
朔州	Shuozhou	2012	山西	Shanxi	3972	3537	518	1406	2846	67	2270	645	0.0247204	0.0118226	0.0087254	0.0041723
朔州	Shuozhou	2013	山西	Shanxi	4288	3175	515	1424	2285	54	2387	525	0.022499	0.0117688	0.0072257	0.0035045
朔州	Shuozhou	2014	山西	Shanxi	3819	3524	571.75	1620	3725	52	1473	530	0.0237041	0.0116436	0.008729	0.0033314
朔州	Shuozhou	2015	山西	Shanxi	4455	2857	115	1649	3781	55	495	675	0.0240122	0.0110207	0.009038	0.0039535
朔州	Shuozhou	2016	山西	Shanxi	4029	3549	117	1702	3675	66	2676	785	0.0262621	0.0113886	0.0098021	0.0050714
朔州	Shuozhou	2017	山西	Shanxi	3941	2526	120	1611	3020	35	2200	785	0.0214911	0.0097641	0.0067609	0.0049662
朔州	Shuozhou	2018	山西	Shanxi	4621	3040	120	1781	3342	41	2100	785	0.0242014	0.0115466	0.0077107	0.0049441
忻州	Xinzhou	2003	山西	Shanxi	2501	2238	144	1420	2858	91	360	162	0.0186737	0.0071914	0.0105242	0.0009582
忻州	Xinzhou	2004	山西	Shanxi	2500	1851	147	1450	2750	91	450	166	0.0180786	0.0066283	0.0104492	0.0010012
忻州	Xinzhou	2005	山西	Shanxi	2596	1781	148	1550	3738	90	455	166	0.0191456	0.0066729	0.0114705	0.0010023
忻州	Xinzhou	2006	山西	Shanxi	2598	1700	150	1621	3785	90	500	166	0.0191673	0.0065602	0.0115949	0.0010122
忻州	Xinzhou	2007	山西	Shanxi	2601	1813	152	2188	3800	90	600	166	0.0199959	0.0067326	0.012229	0.0010343
忻州	Xinzhou	2008	山西	Shanxi	2519	1820	157	2191	3810	113	850	166	0.0216547	0.0066252	0.0139399	0.0010896
忻州	Xinzhou	2009	山西	Shanxi	2956	2100	158	2159	3304	144	1170	166	0.0245471	0.0076985	0.0156882	0.0011603
忻州	Xinzhou	2010	山西	Shanxi	2988	2119	163	2162	3300	138	1312	238	0.0246341	0.0077815	0.0152446	0.0016079
忻州	Xinzhou	2011	山西	Shanxi	3445	2245	165	2207	3311	139	1450	242	0.0257016	0.0086615	0.0153786	0.0016615
忻州	Xinzhou	2012	山西	Shanxi	3278	2426	165	2947	3311	139	1450	435	0.0276365	0.0086727	0.0161866	0.0027772
忻州	Xinzhou	2013	山西	Shanxi	3311	2362	181	2965	3519	139	2869	507	0.0285715	0.0086507	0.0164138	0.003507
忻州	Xinzhou	2014	山西	Shanxi	3462	2269	201.77	3671	3408	140	2872	552	0.0296872	0.0087717	0.0171477	0.0037678
忻州	Xinzhou	2015	山西	Shanxi	3473	2230	206	3777	3920	140	2580	583	0.0303939	0.008737	0.0177744	0.0038824
忻州	Xinzhou	2017	山西	Shanxi	3535	2398	10	1583	2706	36	2847	690	0.0198645	0.0088137	0.0064908	0.00456
忻州	Xinzhou	2018	山西	Shanxi	2318	1025	190	1332	3615	37	2109	772	0.0172712	0.0052027	0.0071976	0.0048709
忻州	Xinzhou	2019	山西	Shanxi	3800	3134	190	1763	3233	35	2022	782	0.0225816	0.0105327	0.0071394	0.0049095
晋中	J inzhong	2003	山西	Shanxi	2384	2673	100	1759	2144	37	1000	368	0.0160771	0.0075906	0.006196	0.0022904
晋中	J inzhong	2004	山西	Shanxi	2371	2483	108	1502	2493	36	1000	370	0.0157958	0.007304	0.0061898	0.002302
晋中	J inzhong	2005	山西	Shanxi	2399	2481	133	1320	2469	36	1500	388	0.0158607	0.007377	0.0059671	0.0025165
晋中	J inzhong	2006	山西	Shanxi	2228	2454	153	1554	2461	37	2011	421	0.0162138	0.0071051	0.0062885	0.0028202
晋中	J inzhong	2007	山西	Shanxi	2264	2476	950	1075	2580	34	2387	521	0.0174051	0.008261	0.0056628	0.0034814
晋中	J inzhong	2008	山西	Shanxi	2737	2661	960	1152	2740	35	2960	585	0.0192204	0.0092621	0.0059803	0.003978
晋中	J inzhong	2009	山西	Shanxi	2661	2697	2050	1802	3070	41	3375	592	0.0222341	0.0106617	0.0074622	0.0041102
晋中	J inzhong	2010	山西	Shanxi	2225	2553	1700	3534	3077	38	3964	616	0.0228385	0.0093204	0.009139	0.0043791
晋中	J inzhong	2011	山西	Shanxi	2547	2513	177	3827	3145	39	4299	616	0.0217609	0.0077073	0.0096006	0.0044531
晋中	J inzhong	2012	山西	Shanxi	2628	2697	189	1987	3187	39	4600	769	0.0211526	0.0081152	0.0076333	0.005404
晋中	J inzhong	2013	山西	Shanxi	2644	2633	290	2119	3504	32	4878	1010	0.0226171	0.0081814	0.0075771	0.0068586
晋中	J inzhong	2014	山西	Shanxi	2618	2612	320	2001	3989	33	6670	850	0.0224873	0.0081515	0.008006	0.0063297
晋中	J inzhong	2015	山西	Shanxi	2665	2597	210	2132	4324	41	13289	965	0.0255844	0.0080533	0.0090739	0.0084572
晋中	J inzhong	2016	山西	Shanxi	7129	2541	223	2216	4650	43	15281	1095	0.0340467	0.0147593	0.0096385	0.0096489
晋中	J inzhong	2018	山西	Shanxi	2977	2592	310	2497	4458	33	4633	1451	0.0270227	0.0086533	0.0090156	0.0093538
吕梁	Lvliang	2003	山西	Shanxi	1023	1552	87	655	833	27	13	91	0.007286	0.0038707	0.0029442	0.0004711
吕梁	Lvliang	2004	山西	Shanxi	884	1536	88	860	872	31	9	100	0.0076622	0.0036378	0.0035022	0.0005222
吕梁	Lvliang	2005	山西	Shanxi	1428	1499	88	880	882	31	378	113	0.0086217	0.0044088	0.003534	0.0006789
吕梁	Lvliang	2006	山西	Shanxi	1499	1425	94	1424	1141	30	1430	209	0.0101954	0.0044164	0.0043127	0.0014663
吕梁	Lvliang	2007	山西	Shanxi	1608	1604	82	413	375	20	1450	211	0.0080158	0.0048272	0.0017063	0.0014823
吕梁	Lvliang	2008	山西	Shanxi	1649	1662	99	440	375	15	2030	243	0.0081591	0.004997	0.0013667	0.0017955
吕梁	Lvliang	2009	山西	Shanxi	1953	1748	109	888	1399	115	1170	243	0.0174615	0.0055971	0.0102589	0.0016054
吕梁	Lvliang	2010	山西	Shanxi	2167	1775	90	1306	1632	90	1856	243	0.0167952	0.0059357	0.0091025	0.001757
吕梁	Lvliang	2011	山西	Shanxi	2214	1893	109	1600	1651	88	997	283	0.0172982	0.0062049	0.0092949	0.0017984
吕梁	Lvliang	2012	山西	Shanxi	2037	1760	103	1061	1595	72	650	291	0.0149715	0.005734	0.0074695	0.001768
吕梁	Lvliang	2013	山西	Shanxi	1923	1752	113	1046	1718	64	644	294	0.0143322	0.0055628	0.0069853	0.001784
吕梁	Lvliang	2014	山西	Shanxi	1928	1811	117	815	1720	64	1740	305	0.0144869	0.005662	0.0067351	0.0020898
吕梁	Lvliang	2015	山西	Shanxi	1960	1841	113	888	1547	62	1424	344	0.014489	0.005749	0.0064945	0.0022454
吕梁	Lvliang	2016	山西	Shanxi	1896	1746	113	1246	1876	232	2485	360	0.0278474	0.0055131	0.0197619	0.0025724
吕梁	Lvliang	2017	山西	Shanxi	2418	1931	120	1250	1636	21	2183	432	0.0134587	0.0065846	0.0039523	0.0029218
临汾	Lin fen	2003	山西	Shanxi	3640	3919	130	1834	3245	66	2409	379	0.0235394	0.0113569	0.0095171	0.0026654
临汾	Lin fen	2004	山西	Shanxi	3994	4005	132	1539	3130	65	2409	241	0.0228962	0.0120221	0.0090064	0.0018677
临汾	Lin fen	2005	山西	Shanxi	5536	4552	172	1475	3231	57	3262	269	0.0258788	0.0152139	0.0084468	0.002218
临汾	Lin fen	2006	山西	Shanxi	5887	4273	379	1805	3600	63	3625	314	0.0277928	0.0156162	0.0096182	0.0025584
临汾	Lin fen	2007	山西	Shanxi	5740	4184	3285	1926	4019	70	3625	398	0.0328906	0.0191615	0.0106852	0.0030439
临汾	Lin fen	2008	山西	Shanxi	5988	4230	3264	2216	4493	77	4200	471	0.0351611	0.0195766	0.0119915	0.003593
临汾	Lin fen	2009	山西	Shanxi	4807	4213	3748	2540	4753	76	3742	475	0.0344557	0.0184099	0.0125309	0.0035149
临汾	Lin fen	2010	山西	Shanxi	4954	4527	232	3105	4744	77	3500	503	0.0312111	0.0143752	0.0132127	0.0036233
临汾	Lin fen	2011	山西	Shanxi	5286	4265	232	3067	5136	77	4700	505	0.0319582	0.0144958	0.0135623	0.0039
临汾	Lin fen	2012	山西	Shanxi	5525	4197	231	3071	5172	77	5745	510	0.03252	0.0147576	0.0136026	0.0041599
临汾	Lin fen	2013	山西	Shanxi	5552	4267	231	3032	5382	75	5900	528	0.032821	0.0149008	0.013622	0.0042982
临汾	Lin fen	2014	山西	Shanxi	5610	4250	230.9	3096	6162	73	5492	636	0.0341187	0.0149638	0.0143225	0.0048323
临汾	Lin fen	2015	山西	Shanxi	5687	4258	231	3445	6041	73	5814	713	0.0350239	0.0150924	0.0145829	0.0053486
临汾	Lin fen	2016	山西	Shanxi	5874	4232	160	3596	6408	77	5218	720	0.0359094	0.0152428	0.0154092	0.0052574
临汾	Lin fen	2017	山西	Shanxi	5756	4200	160	3767	6418	62	5731	748	0.0350484	0.015017	0.0144987	0.0055326
临汾	Lin fen	2018	山西	Shanxi	6000	4275	160	4114	7680	61	5580	723	0.0369145	0.0154967	0.0160631	0.0053547
运城	Yuncheng	2003	山西	Shanxi	2648	2601	190	1235	1345	30	2701	260	0.0143584	0.0080065	0.0043099	0.002042
运城	Yuncheng	2004	山西	Shanxi	3182	3091	193	1235	1345	30	2900	270	0.0159903	0.0095366	0.0043099	0.0021438
运城	Yuncheng	2005	山西	Shanxi	3182	3090	193	1235	1345	26	3000	270	0.0157157	0.0095351	0.0040146	0.0021659
运城	Yuncheng	2006	山西	Shanxi	3622	2908	193	1246	1345	26	2800	310	0.016316	0.0099365	0.0040266	0.0023529
运城	Yuncheng	2007	山西	Shanxi	3786	2974	196	545	2310	25	3200	214	0.0163224	0.0102857	0.0041503	0.0018864
运城	Yuncheng	2008	山西	Shanxi	4607	3450	198	2532	2563	69	3200	264	0.0242248	0.0122292	0.0098202	0.0021754
运城	Yuncheng	2009	山西	Shanxi	4639	3410	175	3563	5508	70	295	267	0.0276977	0.0121885	0.0139584	0.0015508
运城	Yuncheng	2010	山西	Shanxi	4496	3378	210	3612	6299	72	421	332	0.028875	0.0119718	0.0149489	0.0019544
运城	Yuncheng	2011	山西	Shanxi	5115	3506	211	3678	6375	72	430	350	0.0302562	0.013099	0.0150968	0.0020604
运城	Yuncheng	2012	山西	Shanxi	5127	3514	212	3678	6375	72	438	433	0.030769	0.0131302	0.0150968	0.002542
运城	Yuncheng	2013	山西	Shanxi	4878	3199	225	3678	6475	72	576	601	0.0310498	0.0123096	0.0151965	0.0035436
运城	Yuncheng	2014	山西	Shanxi	4955	3160	276.48	3678	6475	72	589	716	0.0318463	0.0124385	0.0151965	0.0042113
运城	Yuncheng	2015	山西	Shanxi	2038	3106	219	3154	6882	97	5200	716	0.0299644	0.0078583	0.0168758	0.0052303
运城	Yuncheng	2016	山西	Shanxi	4953	3142	153	2339	6726	110	6800	716	0.0346172	0.0122435	0.0167898	0.0055838
运城	Yuncheng	2017	山西	Shanxi	5085	3154	180	1262	530	4	7250	840	0.0205045	0.0124974	0.001607	0.0064001
通辽	Tongliao	2003	内蒙古	Inner Mongolia	2399	3889	300	2388	2362	55	1300	296	0.0200284	0.0096589	0.008429	0.0019405
通辽	Tongliao	2004	内蒙古	Inner Mongolia	2138	3194	350	916	1361	26	1200	305	0.0139671	0.0083144	0.0036823	0.0019705
通辽	Tongliao	2005	内蒙古	Inner Mongolia	2922	3309	119	1384	2201	33	1200	325	0.0169959	0.0093616	0.0055482	0.0020861
通辽	Tongliao	2006	内蒙古	Inner Mongolia	2396	3442	290	2840	2263	30	1200	325	0.0180521	0.0089876	0.0069784	0.0020861
通辽	Tongliao	2007	内蒙古	Inner Mongolia	2395	3736	300	3565	2933	39	1631	555	0.022043	0.0094292	0.0091029	0.0035109
通辽	Tongliao	2008	内蒙古	Inner Mongolia	3061	3385	300	3670	3230	41	1700	602	0.0233857	0.0099263	0.0096616	0.0037978
通辽	Tongliao	2009	内蒙古	Inner Mongolia	3496	3205	300	2574	3526	46	1850	658	0.0236069	0.010323	0.0091293	0.0041547
通辽	Tongliao	2010	内蒙古	Inner Mongolia	2241	3778	310	2674	3959	43	2200	865	0.0241482	0.0092704	0.0094491	0.0054286
通辽	Tongliao	2011	内蒙古	Inner Mongolia	2691	3172	300	2754	4825	45	2213	906	0.0252706	0.0090538	0.0105482	0.0056685
通辽	Tongliao	2012	内蒙古	Inner Mongolia	2797	3291	300	2763	6543	46	3000	959	0.0278835	0.0093885	0.0123462	0.0061488
通辽	Tongliao	2013	内蒙古	Inner Mongolia	3581	3686	300	2625	6676	49	3389	906	0.0296329	0.0111549	0.0125496	0.0059284
通辽	Tongliao	2014	内蒙古	Inner Mongolia	3100	3751	300	2134	5967	43	3981	1189	0.0290787	0.0105204	0.0108632	0.0076952
通辽	Tongliao	2015	内蒙古	Inner Mongolia	1997	3440	300	2200	7580	51	402	1189	0.0284325	0.008393	0.0131353	0.0069042
通辽	Tongliao	2017	内蒙古	Inner Mongolia	4241	3399	700	3129	621	44	4723	1226	0.0270349	0.012273	0.0066889	0.008073
通辽	Tongliao	2018	内蒙古	Inner Mongolia	1809	2935	230	3273	9799	47	5086	1226	0.031655	0.0072759	0.0162259	0.0081532
通辽	Tongliao	2019	内蒙古	Inner Mongolia	2737	2500	240	10215	9324	48	5086	1226	0.03962	0.008061	0.0234058	0.0081532
乌兰察布	Ulanqab	2003	内蒙古	Inner Mongolia	1337	1263	120	830	1403	10	660	251	0.007957	0.0039688	0.0024493	0.001539
乌兰察布	Ulanqab	2004	内蒙古	Inner Mongolia	1337	1320	182	830	1403	10	730	285	0.0083355	0.0041353	0.0024493	0.001751
乌兰察布	Ulanqab	2005	内蒙古	Inner Mongolia	1491	1498	190	830	1403	10	780	294	0.008903	0.0046397	0.0024493	0.0018141
乌兰察布	Ulanqab	2006	内蒙古	Inner Mongolia	1673	1320	211	1012	1526	10	798	320	0.0094228	0.0046838	0.0027707	0.0019683
乌兰察布	Ulanqab	2007	内蒙古	Inner Mongolia	2446	1399	276	1652	1133	10	810	340	0.0112228	0.0060588	0.0030774	0.0020866
乌兰察布	Ulanqab	2008	内蒙古	Inner Mongolia	2522	1396	280	1652	1811	10	986	377	0.0122684	0.006175	0.0037539	0.0023394
乌兰察布	Ulanqab	2009	内蒙古	Inner Mongolia	2522	1499	285	1652	1893	12	990	379	0.0126675	0.0063323	0.0039834	0.0023518
乌兰察布	Ulanqab	2010	内蒙古	Inner Mongolia	2596	1509	291	1665	1695	12	990	389	0.0126768	0.0064672	0.0038	0.0024096
乌兰察布	Ulanqab	2011	内蒙古	Inner Mongolia	2640	1506	291	1724	1699	12	990	397	0.0128538	0.0065295	0.0038684	0.0024559
乌兰察布	Ulanqab	2012	内蒙古	Inner Mongolia	2136	1447	320	3394	1966	17	3600	52	0.0130835	0.0057178	0.0063274	0.0010383
乌兰察布	Ulanqab	2013	内蒙古	Inner Mongolia	1093	1413	50	1636	1969	21	3500	864	0.0141402	0.003724	0.0047061	0.0057101
乌兰察布	Ulanqab	2014	内蒙古	Inner Mongolia	1351	1239	55	1656	1969	21	3650	885	0.0144603	0.0038677	0.0047279	0.0058647
乌兰察布	Ulanqab	2017	内蒙古	Inner Mongolia	2699	1572	70	1555	1138	24	350	1041	0.0164661	0.006419	0.0040098	0.0060372
乌兰察布	Ulanqab	2018	内蒙古	Inner Mongolia	2752	1656	20	778	1053	30	5303	1088	0.017478	0.0065551	0.0035195	0.0074034
乌兰察布	Ulanqab	2019	内蒙古	Inner Mongolia	2867	1541	60	780	951	16	5366	1088	0.016419	0.0066151	0.0023865	0.0074174
鄂尔多斯	Erdos	2003	内蒙古	Inner Mongolia	682	1040	31	890	1430	22	1642	268	0.0078118	0.0025301	0.0034275	0.0018542
鄂尔多斯	Erdos	2004	内蒙古	Inner Mongolia	767	1038	30	995	1538	23	1800	321	0.008574	0.0026547	0.0037237	0.0021955
鄂尔多斯	Erdos	2005	内蒙古	Inner Mongolia	1505	1148	216	969	1842	25	2000	348	0.0107264	0.0041843	0.0041463	0.0023958
鄂尔多斯	Erdos	2006	内蒙古	Inner Mongolia	1854	1092	225	910	1818	25	2400	400	0.0114865	0.0046438	0.0040579	0.0027848
鄂尔多斯	Erdos	2007	内蒙古	Inner Mongolia	1983	1187	250	953	1848	25	3102	1302	0.0173008	0.0050119	0.0041348	0.0081541
鄂尔多斯	Erdos	2008	内蒙古	Inner Mongolia	1508	1157	269	1544	3232	18	3615	1497	0.0193123	0.0042731	0.0056445	0.0093947
鄂尔多斯	Erdos	2009	内蒙古	Inner Mongolia	1044	1205	341	1544	3232	14	3925	1572	0.0189821	0.0037361	0.0053492	0.0098968
鄂尔多斯	Erdos	2010	内蒙古	Inner Mongolia	1328	1433	370	1952	3492	26	4675	2217	0.0252699	0.004539	0.0069399	0.0137911
鄂尔多斯	Erdos	2011	内蒙古	Inner Mongolia	2071	1641	419	2208	2497	27	5899	1794	0.0239523	0.0060356	0.0063004	0.0116163
鄂尔多斯	Erdos	2012	内蒙古	Inner Mongolia	2351	1875	430	2319	3044	31	5860	2021	0.0269996	0.006817	0.0072627	0.0129199
鄂尔多斯	Erdos	2013	内蒙古	Inner Mongolia	2427	1963	645	2546	4101	42	5118	2914	0.0346446	0.0073493	0.0093772	0.0179181
鄂尔多斯	Erdos	2014	内蒙古	Inner Mongolia	2507	2105	531	2710	3880	44	5560	2914	0.0350244	0.0075252	0.0094834	0.0180158
鄂尔多斯	Erdos	2015	内蒙古	Inner Mongolia	2574	2202	750	2913	4439	37	5015	2949	0.0359062	0.0080624	0.0097462	0.0180977
鄂尔多斯	Erdos	2016	内蒙古	Inner Mongolia	2727	2554	2304	1604	3725	42	5299	2984	0.0372297	0.0108935	0.0079734	0.0183628
鄂尔多斯	Erdos	2017	内蒙古	Inner Mongolia	2782	2812	1630	2180	3902	39	4867	2998	0.0373556	0.0104499	0.0085576	0.0183482
鄂尔多斯	Erdos	2018	内蒙古	Inner Mongolia	2836	3186	1700	2461	5044	42	5072	2859	0.0389877	0.0111723	0.0102254	0.01759
鄂尔多斯	Erdos	2019	内蒙古	Inner Mongolia	3126	3528	1790	2573	5455	44	5556	2945	0.0413322	0.0122327	0.0109054	0.0181941
巴彦淖尔	Bayannur	2003	内蒙古	Inner Mongolia	1788	2386	232	1054	1892	33	600	235	0.012757	0.0064443	0.0048795	0.0014332
巴彦淖尔	Bayannur	2004	内蒙古	Inner Mongolia	1928	2368	215	979	1982	34	650	250	0.0130997	0.0066075	0.0049612	0.001531
巴彦淖尔	Bayannur	2005	内蒙古	Inner Mongolia	1888	2229	230	943	2198	35	800	259	0.0131913	0.0063638	0.0052113	0.0016162
巴彦淖尔	Bayannur	2006	内蒙古	Inner Mongolia	2191	2161	231	1341	1984	35	1000	334	0.0142516	0.0067254	0.0054323	0.0020939
巴彦淖尔	Bayannur	2007	内蒙古	Inner Mongolia	2036	2294	246	1646	2569	39	1001	414	0.0159057	0.0067048	0.0066443	0.0025566
巴彦淖尔	Bayannur	2008	内蒙古	Inner Mongolia	2092	2345	258	1694	2703	39	1003	464	0.0165569	0.0068803	0.0068305	0.0028461
巴彦淖尔	Bayannur	2009	内蒙古	Inner Mongolia	2087	2388	260	1799	2483	29	828	714	0.0171783	0.0069383	0.0059875	0.0042526
巴彦淖尔	Bayannur	2010	内蒙古	Inner Mongolia	2105	2315	260	1776	2748	29	980	714	0.0173718	0.0068589	0.0062268	0.0042861
巴彦淖尔	Bayannur	2011	内蒙古	Inner Mongolia	1608	2089	260	1865	2898	33	1152	780	0.0172494	0.0057748	0.0067689	0.0047057
巴彦淖尔	Bayannur	2012	内蒙古	Inner Mongolia	1625	2062	500	1889	4118	37	1146	780	0.0190952	0.0060831	0.0083077	0.0047044
巴彦淖尔	Bayannur	2013	内蒙古	Inner Mongolia	2645	2249	570	1968	3572	41	1052	943	0.0217675	0.0079973	0.0081444	0.0056258
巴彦淖尔	Bayannur	2014	内蒙古	Inner Mongolia	1993	2055	60	2013	4477	31	1800	1500	0.0234102	0.0060407	0.0083585	0.009011
巴彦淖尔	Bayannur	2015	内蒙古	Inner Mongolia	1237	2095	60	2957	4484	46	1731	1013	0.0216366	0.0049526	0.0105034	0.0061805
巴彦淖尔	Bayannur	2016	内蒙古	Inner Mongolia	1358	1853	60	3120	4626	48	1630	1105	0.0224432	0.0047824	0.0109707	0.00669
巴彦淖尔	Bayannur	2017	内蒙古	Inner Mongolia	2166	2460	450	3160	3251	38	536	1105	0.0227707	0.0074182	0.0089042	0.0064483
巴彦淖尔	Bayannur	2018	内蒙古	Inner Mongolia	1902	1875	330	2984	3502	38	470	1108	0.0214154	0.0060019	0.0089625	0.006451
巴彦淖尔	Bayannur	2019	内蒙古	Inner Mongolia	1630	1567	90	2984	2372	37	1153	1120	0.0192497	0.0048172	0.0077611	0.0066713
呼和浩特	Hohhot	2003	内蒙古	Inner Mongolia	5215	5657	2122	3999	5795	58	7817	979	0.040122	0.0189579	0.0138351	0.0073289
呼和浩特	Hohhot	2004	内蒙古	Inner Mongolia	5399	5633	2164	4641	6565	69	12500	1055	0.0441778	0.0192582	0.0161164	0.0088031
呼和浩特	Hohhot	2005	内蒙古	Inner Mongolia	4661	5395	2180	4333	7344	65	16853	1074	0.0439497	0.0178126	0.0162622	0.0098749
呼和浩特	Hohhot	2006	内蒙古	Inner Mongolia	5540	5489	2332	3787	7826	64	22294	1306	0.0479786	0.019487	0.0160732	0.0124184
呼和浩特	Hohhot	2007	内蒙古	Inner Mongolia	5491	5433	2244	5050	7565	66	23691	1356	0.0495684	0.0192128	0.0173394	0.0130161
呼和浩特	Hohhot	2008	内蒙古	Inner Mongolia	5746	5676	2330	5019	8772	65	25706	1465	0.0525978	0.0200701	0.0184362	0.0140915
呼和浩特	Hohhot	2009	内蒙古	Inner Mongolia	5868	5905	2335	5024	11922	65	42324	1520	0.0602632	0.0205965	0.0215849	0.0180818
呼和浩特	Hohhot	2010	内蒙古	Inner Mongolia	8253	7104	2663	5905	10471	61	44966	1740	0.0671472	0.0264061	0.0208037	0.0199374
呼和浩特	Hohhot	2011	内蒙古	Inner Mongolia	6923	5323	2778	5674	11256	110	34142	1651	0.0639228	0.0219402	0.0249516	0.017031
呼和浩特	Hohhot	2012	内蒙古	Inner Mongolia	6467	4801	2131	3451	11176	82	34788	1949	0.0588919	0.0196178	0.0203777	0.0188964
呼和浩特	Hohhot	2013	内蒙古	Inner Mongolia	6687	4986	2875	3901	12925	87	35321	2169	0.0644892	0.0212199	0.0229834	0.0202859
呼和浩特	Hohhot	2014	内蒙古	Inner Mongolia	7114	5225	621.83	4904	12417	84	37740	2245	0.0638043	0.0191943	0.0233503	0.0212598
呼和浩特	Hohhot	2015	内蒙古	Inner Mongolia	6600	5441	3432	7745	14513	96	40366	2506	0.0752786	0.0225001	0.0294296	0.0233489
呼和浩特	Hohhot	2016	内蒙古	Inner Mongolia	7279	5804	4276	7957	15513	107	44093	2731	0.0821367	0.0251926	0.0314709	0.0254731
呼和浩特	Hohhot	2017	内蒙古	Inner Mongolia	7479	5579	4770	9011	16022	97	43000	2949	0.0847132	0.0258298	0.0323916	0.0264918
呼和浩特	Hohhot	2019	内蒙古	Inner Mongolia	7272	6025	1400	10145	16556	95	37196	2994	0.0811314	0.021647	0.034015	0.0254693
包头	Baotou	2003	内蒙古	Inner Mongolia	7936	6245	526	4927	7694	56	8451	1209	0.0471975	0.0218032	0.0165957	0.0087986
包头	Baotou	2004	内蒙古	Inner Mongolia	7127	5773	2821	5885	7290	54	7565	1568	0.0507341	0.022965	0.017091	0.010678
包头	Baotou	2005	内蒙古	Inner Mongolia	7376	5707	2823	5924	7801	54	14711	1628	0.0534964	0.0232489	0.0176435	0.012604
包头	Baotou	2006	内蒙古	Inner Mongolia	7690	6027	2958	5515	7840	57	16623	1755	0.0555919	0.0243739	0.0174573	0.0137607
包头	Baotou	2007	内蒙古	Inner Mongolia	7705	6033	2958	6242	8708	56	19056	1817	0.0581056	0.0244054	0.0190434	0.0146568
包头	Baotou	2008	内蒙古	Inner Mongolia	7051	6531	2958	6449	9056	52	19056	1983	0.0590792	0.0241413	0.0193215	0.0156164
包头	Baotou	2009	内蒙古	Inner Mongolia	7193	6424	2958	5779	9385	50	21916	2075	0.0597511	0.0242003	0.0187705	0.0167802
包头	Baotou	2010	内蒙古	Inner Mongolia	7225	6361	2958	6068	10065	51	24436	2246	0.0623208	0.0241568	0.0198385	0.0183256
包头	Baotou	2011	内蒙古	Inner Mongolia	7512	6010	2958	6169	10632	49	14006	2332	0.0609638	0.0240791	0.0203669	0.0165179
包头	Baotou	2012	内蒙古	Inner Mongolia	7803	6399	2958	6429	12249	53	13260	2422	0.0645218	0.0250889	0.0225596	0.0168733
包头	Baotou	2013	内蒙古	Inner Mongolia	8220	5989	2958	7042	12477	59	15740	2504	0.0669168	0.0251222	0.0238993	0.0178953
包头	Baotou	2014	内蒙古	Inner Mongolia	8719	6730	2958	8581	12781	68	17533	2669	0.0727548	0.026962	0.0265474	0.0192454
包头	Baotou	2015	内蒙古	Inner Mongolia	8790	6673	1226	6905	13303	67	17173	2852	0.0700511	0.0246629	0.0251645	0.0202237
包头	Baotou	2016	内蒙古	Inner Mongolia	8633	6837	1402	7383	14213	75	23162	2921	0.0740316	0.0249006	0.0271849	0.021946
包头	Baotou	2017	内蒙古	Inner Mongolia	8804	7188	1470	7716	14773	72	25644	3018	0.0767053	0.0257642	0.0278859	0.0230553
包头	Baotou	2019	内蒙古	Inner Mongolia	9564	7002	15720	8295	15701	86	23196	3176	0.0996659	0.0457608	0.0304775	0.0234276
乌海	Wuhai	2003	内蒙古	Inner Mongolia	1706	2426	145	1147	1855	324	2197	384	0.0353328	0.0062617	0.0264236	0.0026475
乌海	Wuhai	2004	内蒙古	Inner Mongolia	1839	2411	145	1086	2110	276	2482	435	0.0325152	0.0064415	0.0230685	0.0030052
乌海	Wuhai	2005	内蒙古	Inner Mongolia	1989	2409	148	1190	2126	257	2847	467	0.0317365	0.0066701	0.0217955	0.0032709
乌海	Wuhai	2006	内蒙古	Inner Mongolia	2096	2451	158	1822	4026	329	2298	467	0.0397528	0.0069072	0.0296961	0.0031496
乌海	Wuhai	2007	内蒙古	Inner Mongolia	2185	2425	160	1151	2190	303	2930	503	0.0357164	0.0070069	0.0252122	0.0034973
乌海	Wuhai	2008	内蒙古	Inner Mongolia	2153	2389	190	1385	2347	352	3833	507	0.0399071	0.0069459	0.0292412	0.00372
乌海	Wuhai	2009	内蒙古	Inner Mongolia	2031	2248	443	1261	2726	284	3825	528	0.0351986	0.0068942	0.0244647	0.0038396
乌海	Wuhai	2010	内蒙古	Inner Mongolia	2083	2278	413	1275	2897	277	4015	744	0.0362409	0.0069767	0.0241339	0.0051303
乌海	Wuhai	2011	内蒙古	Inner Mongolia	1176	2099	432	1451	3093	332	4532	744	0.0391909	0.005365	0.0285814	0.0052445
乌海	Wuhai	2012	内蒙古	Inner Mongolia	1196	2344	524	1585	3556	341	4530	755	0.0410385	0.0058768	0.029854	0.0053077
乌海	Wuhai	2013	内蒙古	Inner Mongolia	866	1959	659	1661	3862	333	4740	762	0.0400411	0.0049947	0.0296519	0.0053945
乌海	Wuhai	2014	内蒙古	Inner Mongolia	2581	2243	595.6	1620	3551	331	4750	1013	0.0439226	0.0079258	0.0291491	0.0068477
乌海	Wuhai	2015	内蒙古	Inner Mongolia	2259	2184	600	1694	3083	28	4742	1429	0.0230055	0.0073571	0.0063977	0.0092507
乌海	Wuhai	2016	内蒙古	Inner Mongolia	1388	2137	698	1646	3203	28	4750	1425	0.0217932	0.0060989	0.006465	0.0092293
乌海	Wuhai	2017	内蒙古	Inner Mongolia	1371	2124	710	1536	3087	27	4750	1435	0.0215127	0.0060702	0.0061554	0.0092871
乌海	Wuhai	2018	内蒙古	Inner Mongolia	2221	2064	710	1544	3080	28	4599	1509	0.0231841	0.0072716	0.0062309	0.0096815
乌海	Wuhai	2019	内蒙古	Inner Mongolia	2288	2034	760	1629	3089	27	4511	1510	0.0233233	0.0073965	0.0062589	0.0096679
赤峰	Chifeng	2003	内蒙古	Inner Mongolia	6088	6514	396	3170	4543	341	711	307	0.0536627	0.0192191	0.0325696	0.001874
赤峰	Chifeng	2004	内蒙古	Inner Mongolia	6239	6580	410	3198	4587	352	1013	364	0.0552896	0.0195634	0.033456	0.0022702
赤峰	Chifeng	2005	内蒙古	Inner Mongolia	3964	6448	410	3213	5133	348	2132	326	0.0519399	0.0159201	0.033722	0.0022978
赤峰	Chifeng	2006	内蒙古	Inner Mongolia	6309	6602	413	2669	5352	372	3859	382	0.0578269	0.0197057	0.035118	0.0030032
赤峰	Chifeng	2007	内蒙古	Inner Mongolia	6279	6512	570	3152	5599	371	5196	488	0.0594687	0.0197393	0.0358181	0.0039114
赤峰	Chifeng	2008	内蒙古	Inner Mongolia	6247	6520	600	3450	5094	371	11952	657	0.0617635	0.0197427	0.0356395	0.0063813
赤峰	Chifeng	2009	内蒙古	Inner Mongolia	6242	6219	418	2712	6377	78	7588	744	0.0394577	0.0190511	0.0144868	0.0059198
赤峰	Chifeng	2010	内蒙古	Inner Mongolia	6129	6078	260	3823	7819	79	1400	819	0.0406603	0.0184616	0.0172127	0.0049859
赤峰	Chifeng	2011	内蒙古	Inner Mongolia	6276	6016	288	3903	7373	81	1600	830	0.0407279	0.0186315	0.0170026	0.0050937
赤峰	Chifeng	2012	内蒙古	Inner Mongolia	6270	5983	607	4358	9019	81	17628	1314	0.0495776	0.0190021	0.0191419	0.0114335
赤峰	Chifeng	2013	内蒙古	Inner Mongolia	6066	5883	474	4760	10309	89	17700	1676	0.0533688	0.0183682	0.0214586	0.013542
赤峰	Chifeng	2014	内蒙古	Inner Mongolia	6115	5734	1191.32	7518	10148	86	18000	2022	0.0588834	0.019187	0.024088	0.0156085
赤峰	Chifeng	2015	内蒙古	Inner Mongolia	5912	5440	489	5140	11461	88	17430	2175	0.0568235	0.0175073	0.0229492	0.0163669
赤峰	Chifeng	2016	内蒙古	Inner Mongolia	6088	5607	504	5410	10937	85	12000	2420	0.0571214	0.0180384	0.0224997	0.0165833
赤峰	Chifeng	2017	内蒙古	Inner Mongolia	5842	5472	510	5399	11171	53	8658	2382	0.0534603	0.017476	0.0203592	0.0156251
赤峰	Chifeng	2019	内蒙古	Inner Mongolia	6214	5889	540	6369	12168	53	8816	2491	0.0573933	0.0186899	0.0224132	0.0162901
沈阳	Shenyang	2003	辽宁	Liaoning	18856	16926	7030	15990	29845	275	123626	3271	0.175815	0.0627004	0.0669441	0.0461703
沈阳	Shenyang	2004	辽宁	Liaoning	18813	16586	7225	15388	27837	227	104861	3525	0.166632	0.0623999	0.06074	0.0434918
沈阳	Shenyang	2005	辽宁	Liaoning	18702	16145	5274	14627	28502	225	83803	4620	0.164563	0.0589698	0.060425	0.0451682
沈阳	Shenyang	2006	辽宁	Liaoning	18604	15739	6661	16351	29936	238	90558	4323	0.169731	0.0600884	0.064698	0.0449441
沈阳	Shenyang	2007	辽宁	Liaoning	18414	15591	8600	17396	29936	238	102489	4418	0.176154	0.062185	0.065839	0.0481298
沈阳	Shenyang	2008	辽宁	Liaoning	18291	14924	9087	16869	30086	211	110971	4544	0.17583	0.0616769	0.0634203	0.0507326
沈阳	Shenyang	2009	辽宁	Liaoning	17971	14871	9830	17548	32343	206	116000	5261	0.184144	0.0621109	0.0660449	0.0559887
沈阳	Shenyang	2010	辽宁	Liaoning	17981	14570	10494	18148	38650	204	120000	5706	0.194868	0.0625768	0.0728459	0.059445
沈阳	Shenyang	2011	辽宁	Liaoning	18307	19171	10995	18916	38909	203	117694	6223	0.206261	0.0704678	0.0738691	0.0619241
沈阳	Shenyang	2012	辽宁	Liaoning	18005	14651	12638	20154	46336	210	113200	6647	0.212138	0.0656077	0.0831486	0.063382
沈阳	Shenyang	2013	辽宁	Liaoning	17178	14635	12364	21686	50129	256	115000	7777	0.226276	0.0639625	0.0920017	0.0703119
沈阳	Shenyang	2014	辽宁	Liaoning	17874	14689	12772	22159	52360	262	115096	8413	0.234841	0.0656443	0.0951873	0.0740097
沈阳	Shenyang	2015	辽宁	Liaoning	21047	12453	10796	22396	53198	192	104971	9017	0.230917	0.064538	0.0911154	0.0752637
沈阳	Shenyang	2016	辽宁	Liaoning	20101	17566	13947	25518	57548	262	100232	6129	0.236357	0.0748029	0.104032	0.0575218
沈阳	Shenyang	2017	辽宁	Liaoning	20428	17678	14150	27211	62854	268	104264	7731	0.255026	0.0757349	0.111618	0.0676735
沈阳	Shenyang	2018	辽宁	Liaoning	20802	18033	14350	27491	61378	254	110200	8295	0.258752	0.0770892	0.109418	0.0722456
沈阳	Shenyang	2019	辽宁	Liaoning	21448	19023	18040	28999	62620	255	110031	8152	0.268225	0.0844659	0.112377	0.0713816
大连	Dalian	2003	辽宁	Liaoning	11196	9024	3844	9977	17407	131	110842	1715	0.106949	0.03526	0.037338	0.0343505
大连	Dalian	2004	辽宁	Liaoning	11219	8818	4042	10531	18868	131	112102	1794	0.109746	0.0352594	0.0394008	0.0350856
大连	Dalian	2005	辽宁	Liaoning	11127	8424	5057	10356	18197	132	117561	2214	0.11324	0.0359056	0.038614	0.0387199
大连	Dalian	2006	辽宁	Liaoning	11326	8559	5635	10992	19143	133	112786	2791	0.118506	0.0371801	0.0403262	0.0410001
大连	Dalian	2007	辽宁	Liaoning	11413	8654	5925	10401	19895	128	107666	3459	0.121632	0.0378399	0.0400622	0.0437302
大连	Dalian	2008	辽宁	Liaoning	11852	9233	7604	11147	20266	126	102991	3916	0.128043	0.0416043	0.0410994	0.0453388
大连	Dalian	2009	辽宁	Liaoning	12060	9453	8685	12043	21577	121	96151	4085	0.131513	0.0436914	0.0430169	0.0448042
大连	Dalian	2013	辽宁	Liaoning	12330	9870	13176	13161	24282	107	104901	4362	0.144977	0.0507348	0.0459034	0.0483391
大连	Dalian	2014	辽宁	Liaoning	12576	10093	13994.8	13525	26753	264	104487	4410	0.161412	0.0525322	0.0603552	0.0485251
大连	Dalian	2015	辽宁	Liaoning	12768	10423	14681	14278	27783	185	102596	4553	0.159534	0.0542262	0.056374	0.0489339
大连	Dalian	2016	辽宁	Liaoning	15850	13483	17787	16224	32010	227	96168	4729	0.181887	0.0675394	0.0658169	0.0485308
大连	Dalian	2017	辽宁	Liaoning	15929	13942	22490	16646	31841	124	96197	5362	0.185342	0.0746389	0.0585064	0.0521964
大连	Dalian	2018	辽宁	Liaoning	15887	14643	23960	17694	33210	138	92707	5909	0.194209	0.0775717	0.0620501	0.0545872
鞍山	Anshan	2003	辽宁	Liaoning	5405	3879	1592	4444	11322	51	20653	918	0.0450689	0.0159365	0.0193195	0.0098128
鞍山	Anshan	2004	辽宁	Liaoning	5514	3880	1649	4436	9207	53	20102	927	0.0432708	0.0161798	0.0173479	0.0097431
鞍山	Anshan	2005	辽宁	Liaoning	5494	3766	1661	4457	9255	56	21095	937	0.0436595	0.0159989	0.0176402	0.0100204
鞍山	Anshan	2006	辽宁	Liaoning	5389	3602	1726	4803	9153	61	20616	1289	0.0459218	0.0156872	0.0182853	0.0119493
鞍山	Anshan	2007	辽宁	Liaoning	5455	3625	1678	4483	9278	62	20084	1317	0.0458845	0.0157565	0.0181344	0.0119936
鞍山	Anshan	2008	辽宁	Liaoning	5483	3605	1777	4339	9450	55	22330	1336	0.0461344	0.0159025	0.0176321	0.0125998
鞍山	Anshan	2009	辽宁	Liaoning	5467	3615	1852	4276	9712	56	23180	1207	0.045934	0.0159935	0.0178986	0.0120419
鞍山	Anshan	2010	辽宁	Liaoning	5436	3597	1902	3479	10118	57	23689	1282	0.0460824	0.0159872	0.0175073	0.0125879
鞍山	Anshan	2011	辽宁	Liaoning	7069	4756	1888	3436	10814	56	24266	1340	0.0512708	0.0201391	0.018081	0.0130507
鞍山	Anshan	2012	辽宁	Liaoning	5858	4328	2166	3436	11349	58	24902	1353	0.0500787	0.0180498	0.0187625	0.0132664
鞍山	Anshan	2013	辽宁	Liaoning	6225	4368	2088	3413	11986	58	27574	1427	0.0522179	0.0185602	0.019373	0.0142847
鞍山	Anshan	2014	辽宁	Liaoning	5848	3626	1797	3376	12219	59	28253	1478	0.0508821	0.0165136	0.0196389	0.0147295
鞍山	Anshan	2015	辽宁	Liaoning	5879	3540	1995	3319	12441	60	28359	1705	0.0526378	0.0167006	0.019872	0.0160652
鞍山	Anshan	2016	辽宁	Liaoning	5876	3589	2072	3407	12751	71	27265	1724	0.0538936	0.0168709	0.0210894	0.0159332
抚顺	Fushun	2003	辽宁	Liaoning	5010	4522	850	3371	8058	117	24662	588	0.0438355	0.0152818	0.0197625	0.0087911
抚顺	Fushun	2004	辽宁	Liaoning	5053	4513	850	2997	8429	91	23450	638	0.0419515	0.0153339	0.0178052	0.0088123
抚顺	Fushun	2005	辽宁	Liaoning	4944	4441	844	3477	8196	91	25899	645	0.0425461	0.0150553	0.0180968	0.009394
抚顺	Fushun	2006	辽宁	Liaoning	4965	4330	866	2986	8395	95	28820	663	0.0431525	0.0149544	0.0180545	0.0101436
抚顺	Fushun	2007	辽宁	Liaoning	4763	4083	844	2979	8132	95	31700	679	0.0429145	0.0142576	0.0177844	0.0108725
抚顺	Fushun	2008	辽宁	Liaoning	4771	3976	867	3585	7614	85	37595	709	0.0436839	0.0141442	0.0171911	0.0123486
抚顺	Fushun	2009	辽宁	Liaoning	4673	3856	905	3515	6393	45	32135	774	0.0383327	0.0138711	0.0129438	0.0115178
抚顺	Fushun	2010	辽宁	Liaoning	4637	3763	905	3481	6104	47	32820	1189	0.0405147	0.0136806	0.0127659	0.0140681
抚顺	Fushun	2011	辽宁	Liaoning	4844	4067	889	3885	6945	49	25528	1313	0.0417848	0.0144174	0.0141939	0.0131735
抚顺	Fushun	2012	辽宁	Liaoning	4804	3944	909	4089	7647	49	24656	1337	0.0424405	0.0142038	0.0151171	0.0131196
抚顺	Fushun	2013	辽宁	Liaoning	4702	3950	929	4141	8128	51	23107	1386	0.0429467	0.0140847	0.0158015	0.0130605
抚顺	Fushun	2014	辽宁	Liaoning	4746	3945	967.46	3956	8438	51	23500	1396	0.0433097	0.0141957	0.0159088	0.0132052
抚顺	Fushun	2015	辽宁	Liaoning	4750	3864	929	4225	9767	55	25000	1403	0.0454329	0.0140318	0.017824	0.0135771
抚顺	Fushun	2016	辽宁	Liaoning	4736	3834	983	4414	10417	61	24101	1416	0.0466146	0.0140392	0.0191218	0.0134536
抚顺	Fushun	2017	辽宁	Liaoning	4766	3825	1030	4516	9611	45	18300	1416	0.0435541	0.0141346	0.0172479	0.0121717
抚顺	Fushun	2018	辽宁	Liaoning	4673	3703	1060	4391	9976	44	22000	1433	0.0443448	0.0138554	0.0174018	0.0130876
抚顺	Fushun	2019	辽宁	Liaoning	4646	3682	1060	4240	9251	42	24000	1466	0.04387	0.0137838	0.0163659	0.0137203
本溪	Benxi	2003	辽宁	Liaoning	3829	3356	744	2827	6723	48	18969	435	0.0310363	0.0116443	0.0127433	0.0066486
本溪	Benxi	2004	辽宁	Liaoning	3816	3430	692	2643	6529	35	20100	446	0.0300144	0.011663	0.0113892	0.0069622
本溪	Benxi	2005	辽宁	Liaoning	3816	3586	651	2716	7750	69	22036	448	0.0344345	0.011836	0.015197	0.0074015
本溪	Benxi	2006	辽宁	Liaoning	3642	3468	681	2711	6652	67	20216	512	0.0327574	0.0114399	0.0139482	0.0073693
本溪	Benxi	2007	辽宁	Liaoning	3524	3520	711	2935	6625	67	18711	562	0.0328688	0.0113772	0.0141659	0.0073258
本溪	Benxi	2008	辽宁	Liaoning	4419	3885	650	2918	7012	55	19551	548	0.0342644	0.0131862	0.0136477	0.0074305
本溪	Benxi	2009	辽宁	Liaoning	4375	3798	798	3011	6623	77	21032	615	0.0363209	0.0131909	0.014985	0.008145
本溪	Benxi	2010	辽宁	Liaoning	4344	3730	815	2361	6980	38	24668	925	0.0355606	0.0130673	0.0117528	0.0107406
本溪	Benxi	2011	辽宁	Liaoning	4234	3730	820	2288	6950	34	36431	791	0.0368204	0.0129071	0.0113479	0.0125654
本溪	Benxi	2012	辽宁	Liaoning	4160	3571	840	2261	7444	29	27225	1016	0.0358633	0.0125894	0.0114423	0.0118317
本溪	Benxi	2013	辽宁	Liaoning	4023	3573	874	2292	7653	30	26896	1024	0.0359938	0.0124301	0.0117585	0.0118052
本溪	Benxi	2014	辽宁	Liaoning	4014	3542	899.45	1964	8127	32	28131	1024	0.0365044	0.0124053	0.012021	0.0120781
本溪	Benxi	2015	辽宁	Liaoning	3861	3443	1100	1964	8127	32	26898	1042	0.0362282	0.0122976	0.012021	0.0119097
本溪	Benxi	2016	辽宁	Liaoning	3879	3279	1392	2048	8850	37	26998	1042	0.0376119	0.0124769	0.0132032	0.0119318
本溪	Benxi	2017	辽宁	Liaoning	3857	3238	1400	2990	8610	30	26134	1057	0.0376975	0.0123943	0.0134756	0.0118276
本溪	Benxi	2018	辽宁	Liaoning	3846	3140	1270	2921	8529	30	18034	1088	0.0355963	0.01206	0.0133194	0.0102168
本溪	Benxi	2019	辽宁	Liaoning	3835	3054	1330	3066	8481	30	16290	1091	0.0352768	0.0119981	0.0134299	0.0098488
丹东	Dandong	2003	辽宁	Liaoning	2063	1996	732	2258	5676	72	8999	432	0.024239	0.0069621	0.0128487	0.0044281
丹东	Dandong	2004	辽宁	Liaoning	2572	2277	911	2095	5203	51	9878	432	0.023656	0.0083849	0.0106487	0.0046223
丹东	Dandong	2005	辽宁	Liaoning	2557	2200	932	2043	5100	47	7919	567	0.0234415	0.0082778	0.0101939	0.0049698
丹东	Dandong	2006	辽宁	Liaoning	2513	2253	959	1977	5297	51	6379	605	0.0237876	0.0083248	0.0106137	0.0048491
丹东	Dandong	2007	辽宁	Liaoning	2517	2284	956	2121	5253	51	7466	629	0.0243272	0.0083721	0.010727	0.0052281
丹东	Dandong	2008	辽宁	Liaoning	2488	2221	964	2147	5207	37	8567	685	0.023718	0.0082468	0.0096761	0.0057951
丹东	Dandong	2009	辽宁	Liaoning	2506	2131	1019	2171	5756	37	9634	743	0.0248326	0.0082163	0.0102501	0.0063662
丹东	Dandong	2010	辽宁	Liaoning	2453	2118	1019	2189	5895	36	12069	957	0.026593	0.0081169	0.0103347	0.0081414
丹东	Dandong	2011	辽宁	Liaoning	2189	1470	1149	1569	6193	36	10613	1024	0.0251058	0.0069439	0.0099551	0.0082069
丹东	Dandong	2012	辽宁	Liaoning	2554	2057	1067	1743	6454	37	10953	1051	0.0271628	0.0082454	0.0104793	0.0084381
丹东	Dandong	2013	辽宁	Liaoning	2548	1971	124	1732	6388	37	11215	1051	0.025743	0.0068456	0.0104014	0.008496
丹东	Dandong	2016	辽宁	Liaoning	2690	2022	110	2599	6429	40	11500	921	0.0265347	0.0071167	0.0116105	0.0078075
丹东	Dandong	2017	辽宁	Liaoning	2556	1861	360	2673	6264	30	14675	987	0.0266927	0.0070135	0.0107885	0.0088907
丹东	Dandong	2018	辽宁	Liaoning	2629	1939	1170	2776	6194	31	15000	840	0.0273425	0.0083248	0.0109049	0.0081127
锦州	Jinzhou	2003	辽宁	Liaoning	3070	2955	791	2442	6501	34	5777	505	0.0251762	0.0099702	0.011068	0.004138
锦州	Jinzhou	2004	辽宁	Liaoning	3140	3049	798	2210	6538	34	6706	696	0.0265222	0.0102231	0.0108516	0.0054475
锦州	Jinzhou	2005	辽宁	Liaoning	3212	3008	798	2415	7018	34	7598	713	0.0275696	0.0102724	0.0115544	0.0057428
锦州	Jinzhou	2006	辽宁	Liaoning	3154	2945	1580	2502	7020	34	8428	741	0.0288809	0.0111414	0.0116514	0.0060881
锦州	Jinzhou	2007	辽宁	Liaoning	3188	3011	830	2460	6941	33	8109	804	0.028118	0.0102833	0.0114529	0.0063818
锦州	Jinzhou	2008	辽宁	Liaoning	3113	2965	867	2906	7058	23	9438	839	0.0283483	0.0101519	0.0113185	0.0068778
锦州	Jinzhou	2009	辽宁	Liaoning	3155	3009	876	2654	7058	23	11287	908	0.0290207	0.010292	0.0110434	0.0076853
锦州	Jinzhou	2010	辽宁	Liaoning	3144	2979	900	2724	7142	19	10503	952	0.0289384	0.0102637	0.0109084	0.0077664
锦州	Jinzhou	2012	辽宁	Liaoning	3121	2962	891	2752	7429	20	15867	1010	0.0307781	0.0101919	0.0112991	0.009287
锦州	Jinzhou	2013	辽宁	Liaoning	3153	2891	896	2765	7058	19	11312	1075	0.0296689	0.0101434	0.0108693	0.0086562
锦州	Jinzhou	2014	辽宁	Liaoning	3200	2905	866	5401	8109	31	12891	1115	0.0351133	0.0101949	0.0156821	0.0092364
锦州	Jinzhou	2015	辽宁	Liaoning	3174	2857	385	5492	8205	38	13330	1120	0.0351963	0.00944	0.0163939	0.0093623
锦州	Jinzhou	2017	辽宁	Liaoning	3317	3038	1020	3758	8906	40	14513	1199	0.0362013	0.0107733	0.0153477	0.0100804
锦州	Jinzhou	2018	辽宁	Liaoning	3311	2987	1040	4038	9377	41	12812	1223	0.0367569	0.0107165	0.0161972	0.0098432
锦州	Jinzhou	2019	辽宁	Liaoning	3431	3019	1050	3978	9543	44	12177	1029	0.0360589	0.0109587	0.0165188	0.0085814
营口	Yingkou	2003	辽宁	Liaoning	2223	3184	614	1754	4276	53	4311	385	0.0214022	0.0087828	0.009499	0.0031204
营口	Yingkou	2004	辽宁	Liaoning	4048	3718	571	2237	4013	47	4637	445	0.0251338	0.0122735	0.0093211	0.0035393
营口	Yingkou	2005	辽宁	Liaoning	3304	3279	647	1734	4064	60	4700	552	0.0245594	0.0106054	0.0097823	0.0041717
营口	Yingkou	2006	辽宁	Liaoning	2288	2304	680	1785	4491	61	5821	563	0.0225047	0.0076838	0.0103379	0.004483
营口	Yingkou	2007	辽宁	Liaoning	3338	2319	554	3123	4897	62	8303	567	0.0264616	0.0091292	0.0122778	0.0050547
营口	Yingkou	2008	辽宁	Liaoning	3417	3021	750	3047	5064	57	10230	680	0.028664	0.0105379	0.0119924	0.0061337
营口	Yingkou	2009	辽宁	Liaoning	3387	2950	739	3158	5346	50	8871	713	0.0282763	0.0103739	0.0118783	0.0060242
营口	Yingkou	2010	辽宁	Liaoning	3392	2803	778	3332	5531	50	8477	713	0.0284089	0.0102189	0.0122529	0.0059371
营口	Yingkou	2011	辽宁	Liaoning	3500	2868	800	2825	5704	43	10915	718	0.0283672	0.0105073	0.0113552	0.0065048
营口	Yingkou	2012	辽宁	Liaoning	4149	2399	1114	2966	5899	48	11731	731	0.0300604	0.0112273	0.0120728	0.0067602
营口	Yingkou	2013	辽宁	Liaoning	6020	3383	774	3169	6388	57	12780	720	0.0354223	0.015047	0.0134468	0.0069285
营口	Yingkou	2014	辽宁	Liaoning	3672	2971	1131	3588	6071	55	13048	720	0.0317907	0.0113627	0.0134403	0.0069877
营口	Yingkou	2015	辽宁	Liaoning	3661	2906	1135	3381	7247	65	13223	720	0.0334086	0.0112564	0.0151259	0.0070263
营口	Yingkou	2016	辽宁	Liaoning	5681	2925	1214	3621	8028	84	13696	1711	0.044883	0.0144538	0.0175697	0.0128595
营口	Yingkou	2017	辽宁	Liaoning	3740	2944	1240	3812	7880	82	12179	1744	0.0417706	0.0115726	0.017483	0.0127151
营口	Yingkou	2018	辽宁	Liaoning	3863	2887	1270	4098	8682	102	10184	1969	0.0453627	0.0117161	0.0200718	0.0135749
阜新	Fuxin	2003	辽宁	Liaoning	2715	3100	325	2148	4708	41	2983	370	0.0212333	0.0090186	0.0094745	0.0027402
阜新	Fuxin	2004	辽宁	Liaoning	2894	2458	325	2188	5042	42	3262	398	0.0212408	0.0083517	0.0099253	0.0029637
阜新	Fuxin	2005	辽宁	Liaoning	2751	3162	313	2016	4559	42	3652	419	0.0215745	0.0091477	0.0092555	0.0031713
阜新	Fuxin	2006	辽宁	Liaoning	2869	2904	312	2054	3956	41	4355	421	0.0209079	0.0089482	0.0086215	0.0033382
阜新	Fuxin	2007	辽宁	Liaoning	2786	2863	302	2292	4378	35	4811	426	0.0210765	0.008749	0.0088596	0.0034679
阜新	Fuxin	2008	辽宁	Liaoning	2738	2770	304	2584	4567	38	5097	433	0.021703	0.008543	0.0095885	0.0035716
阜新	Fuxin	2009	辽宁	Liaoning	2804	3342	310	2175	4760	37	5289	453	0.0224773	0.0094871	0.0092606	0.0037296
阜新	Fuxin	2010	辽宁	Liaoning	3475	3342	318	1633	5027	34	5300	461	0.0230076	0.0105155	0.0087138	0.0037783
阜新	Fuxin	2011	辽宁	Liaoning	3335	2582	358	2425	5023	36	6803	494	0.0232695	0.0092461	0.0097222	0.0043012
阜新	Fuxin	2012	辽宁	Liaoning	2773	2310	321	2540	6331	36	7301	497	0.0235281	0.0079465	0.011153	0.0044286
阜新	Fuxin	2013	辽宁	Liaoning	1668	2219	268	1849	7077	41	7362	503	0.0220552	0.0060665	0.011512	0.0044767
阜新	Fuxin	2014	辽宁	Liaoning	1581	2154	348.92	2355	7544	44	7034	517	0.0231852	0.0059481	0.0127519	0.0044852
阜新	Fuxin	2015	辽宁	Liaoning	1878	2183	363	1920	7906	46	6823	967	0.0262855	0.0064599	0.0127858	0.0070399
阜新	Fuxin	2016	辽宁	Liaoning	2866	2612	374	1979	8401	47	6641	994	0.0291738	0.0086001	0.0134179	0.0071557
阜新	Fuxin	2017	辽宁	Liaoning	2882	2588	390	2907	7978	45	21430	910	0.0324106	0.0086107	0.0138615	0.0099383
阜新	Fuxin	2019	辽宁	Liaoning	2838	2021	440	2629	7893	41	5187	946	0.0275172	0.0077824	0.0131779	0.006557
辽阳	Liaoyang	2003	辽宁	Liaoning	2443	1860	699	2815	6527	63	5061	612	0.0255356	0.0072954	0.0136418	0.0045984
辽阳	Liaoyang	2004	辽宁	Liaoning	2803	2090	716	2683	6637	63	5110	632	0.0265326	0.0082004	0.0136074	0.0047248
辽阳	Liaoyang	2005	辽宁	Liaoning	2877	2372	784	2684	6641	100	5120	650	0.0299906	0.008816	0.0163436	0.0048311
辽阳	Liaoyang	2006	辽宁	Liaoning	2344	2177	646	2631	6219	98	5130	768	0.0287699	0.0075375	0.015717	0.0055154
辽阳	Liaoyang	2007	辽宁	Liaoning	2599	2220	674	3104	7603	90	5183	797	0.0307434	0.0080246	0.017024	0.0056947
辽阳	Liaoyang	2008	辽宁	Liaoning	2929	2006	674	3124	6864	90	5488	813	0.0303754	0.0082124	0.0163084	0.0058546
辽阳	Liaoyang	2009	辽宁	Liaoning	3374	2430	795	2478	7528	391	4170	674	0.0529124	0.0096693	0.0384832	0.0047599
辽阳	Liaoyang	2010	辽宁	Liaoning	3217	2491	755	2897	7809	47	8277	998	0.0308367	0.0094667	0.0138296	0.0075404
辽阳	Liaoyang	2011	辽宁	Liaoning	3268	2231	884	2901	7815	47	8911	1087	0.031372	0.0093371	0.0138399	0.008195
辽阳	Liaoyang	2012	辽宁	Liaoning	4403	1877	1075	2887	7815	47	7832	1247	0.0335034	0.0107973	0.0138247	0.0088814
辽阳	Liaoyang	2013	辽宁	Liaoning	4151	3384	891	2846	7924	47	9591	1331	0.0360152	0.0123708	0.0138887	0.0097557
辽阳	Liaoyang	2014	辽宁	Liaoning	3134	2630	627.6	2756	8292	47	10594	1341	0.0335658	0.009373	0.0141576	0.0100352
辽阳	Liaoyang	2015	辽宁	Liaoning	3518	2177	855	2951	8760	47	9514	1376	0.0344348	0.0095984	0.0148375	0.0099989
辽阳	Liaoyang	2018	辽宁	Liaoning	3084	2486	1030	3563	9852	49	8661	1401	0.0363245	0.0096266	0.016743	0.0099549
辽阳	Liaoyang	2019	辽宁	Liaoning	3030	2415	6890	3776	9603	45	8101	1423	0.043692	0.0173018	0.0164319	0.0099583
铁岭	Tiding	2003	辽宁	Liaoning	2000	1812	317	1129	3167	23	1920	218	0.0131631	0.006041	0.0054955	0.0016266
铁岭	Tiding	2004	辽宁	Liaoning	1872	1631	273	1129	3167	22	2219	221	0.0126551	0.0055233	0.0054217	0.0017101
铁岭	Tiding	2005	辽宁	Liaoning	1912	1732	293	1176	2873	20	2248	240	0.0126167	0.0057584	0.005032	0.0018263
铁岭	Tiding	2006	辽宁	Liaoning	1834	1635	291	1157	2913	27	2800	347	0.0136304	0.0054956	0.0055679	0.0025668
铁岭	Tiding	2007	辽宁	Liaoning	1884	1577	291	1685	2971	18	3200	667	0.0155297	0.0054867	0.005538	0.004505
铁岭	Tiding	2008	辽宁	Liaoning	1857	1509	338	1620	1901	17	4290	763	0.0150358	0.0054094	0.0043255	0.0053009
铁岭	Tiding	2009	辽宁	Liaoning	1811	1355	312	1710	2162	17	3118	806	0.0150543	0.0050797	0.0046842	0.0052904
铁岭	Tiding	2010	辽宁	Liaoning	1954	1395	343	1792	2399	17	4121	813	0.0159594	0.0053966	0.0050102	0.0055525
铁岭	Tiding	2011	辽宁	Liaoning	2782	1527	365	1831	2260	17	4621	831	0.0175561	0.0068749	0.0049141	0.0057671
铁岭	Tiding	2012	辽宁	Liaoning	2264	1283	20	1018	2538	18	4735	833	0.0154513	0.0052698	0.0043776	0.0058038
铁岭	Tiding	2013	辽宁	Liaoning	2218	1096	37	1876	2634	16	4431	833	0.0159489	0.0049495	0.0052626	0.0057367
铁岭	Tiding	2014	辽宁	Liaoning	2361	1000	381	1774	3135	27	4633	695	0.0169343	0.0054876	0.0064631	0.0049836
铁岭	Tiding	2016	辽宁	Liaoning	2297	1540	216	1821	3347	27	4480	640	0.0173162	0.0059584	0.006726	0.0046318
朝阳	Chaoyang	2003	辽宁	Liaoning	2027	1903	357	1034	2314	21	975	199	0.0119696	0.0062686	0.004393	0.001308
朝阳	Chaoyang	2004	辽宁	Liaoning	2063	2212	378	1135	2368	21	1134	272	0.0131252	0.006803	0.0045572	0.0017651
朝阳	Chaoyang	2005	辽宁	Liaoning	2112	1902	378	1074	2237	20	1150	274	0.0124904	0.0064242	0.004286	0.0017802
朝阳	Chaoyang	2006	辽宁	Liaoning	2325	2280	378	1119	2226	21	1235	283	0.0135487	0.0072997	0.004398	0.001851
朝阳	Chaoyang	2007	辽宁	Liaoning	2317	2244	398	1118	2308	21	1451	302	0.0137491	0.0072618	0.0044787	0.0020086
朝阳	Chaoyang	2008	辽宁	Liaoning	2322	2256	398	1136	2286	21	1925	312	0.0139345	0.0072869	0.0044764	0.0021711
朝阳	Chaoyang	2009	辽宁	Liaoning	2439	2165	444	1057	2387	19	2698	364	0.0143789	0.0073931	0.0043433	0.0026426
朝阳	Chaoyang	2010	辽宁	Liaoning	2496	2711	355	1115	2568	17	4941	373	0.015788	0.0081581	0.0044396	0.0031902
朝阳	Chaoyang	2011	辽宁	Liaoning	1500	2102	385	1531	2841	16	4365	443	0.0143578	0.0057977	0.0050925	0.0034676
朝阳	Chaoyang	2014	辽宁	Liaoning	2809	2209	444	1431	4519	29	4764	421	0.0190644	0.0080185	0.0076173	0.0034286
朝阳	Chaoyang	2015	辽宁	Liaoning	2730	2244	510	1957	4753	27	5620	422	0.0199394	0.0080384	0.0082775	0.0036236
朝阳	Chaoyang	2016	辽宁	Liaoning	2933	2524	531	2227	5333	33	5900	446	0.0222018	0.0087837	0.0095939	0.0038242
朝阳	Chaoyang	2017	辽宁	Liaoning	2985	2559	570	2477	5152	27	6081	572	0.022802	0.008966	0.0092434	0.0045925
朝阳	Chaoyang	2018	辽宁	Liaoning	3067	2588	580	2602	5180	37	5356	574	0.023736	0.0091462	0.010146	0.0044439
朝阳	Chaoyang	2019	辽宁	Liaoning	3030	2547	460	2703	6228	37	4547	475	0.023864	0.0088692	0.011302	0.0036928
盘锦	Panjin	2003	辽宁	Liaoning	2600	2292	191	2471	4132	30	3008	589	0.0199357	0.0074835	0.0084405	0.0040117
盘锦	Panjin	2004	辽宁	Liaoning	2602	2195	206	1938	3787	30	3462	606	0.0190894	0.0073649	0.0075142	0.0042103
盘锦	Panjin	2005	辽宁	Liaoning	2623	2176	220	1801	3883	31	3622	617	0.0192312	0.0073877	0.0075343	0.0043093
盘锦	Panjin	2006	辽宁	Liaoning	2667	2201	235	2132	4022	35	4100	651	0.0204522	0.0075111	0.0083296	0.0046114
盘锦	Panjin	2007	辽宁	Liaoning	2723	2256	240	2226	4778	35	10613	688	0.0231344	0.0076831	0.0091867	0.0062646
盘锦	Panjin	2008	辽宁	Liaoning	2504	1728	262	1716	3410	30	8750	721	0.0195481	0.0066088	0.0068956	0.0060437
盘锦	Panjin	2009	辽宁	Liaoning	2710	2170	313	2743	5142	460	7880	899	0.0560008	0.0076357	0.0414848	0.0068804
盘锦	Panjin	2010	辽宁	Liaoning	2822	2229	334	2773	5190	483	9125	984	0.0588299	0.0079199	0.0432631	0.0076469
盘锦	Panjin	2011	辽宁	Liaoning	2904	2353	349	3540	5580	649	9542	1072	0.0732361	0.0082456	0.0567427	0.0082477
盘锦	Panjin	2012	辽宁	Liaoning	3032	2271	379	2442	5358	594	9542	923	0.0670091	0.0083602	0.0512626	0.0073864
盘锦	Panjin	2013	辽宁	Liaoning	3182	2682	401	3104	6233	590	9542	923	0.0691675	0.0092179	0.0525633	0.0073864
盘锦	Panjin	2014	辽宁	Liaoning	3471	2549	453.81	3125	6096	37	9621	942	0.0286774	0.0095326	0.0116311	0.0075137
盘锦	Panjin	2015	辽宁	Liaoning	3848	2986	462	2913	6419	38	9721	952	0.0301434	0.0107541	0.0117957	0.0075936
盘锦	Panjin	2016	辽宁	Liaoning	5086	4169	584	3590	8279	72	10404	974	0.0392966	0.0145244	0.0169006	0.0078717
盘锦	Panjin	2017	辽宁	Liaoning	5292	3259	470	3724	8333	58	9645	1329	0.0391774	0.0133539	0.0160674	0.0097561
盘锦	Panjin	2018	辽宁	Liaoning	4785	3003	510	3682	8225	57	9631	1329	0.0378574	0.0122644	0.01584	0.009753
盘锦	Panjin	2019	辽宁	Liaoning	5429	4023	520	3591	7966	54	9413	1329	0.0397109	0.0147453	0.0152607	0.0097048
葫芦岛	Huludao	2003	辽宁	Liaoning	3242	3964	211	1610	4450	46	1278	307	0.0219256	0.0109277	0.0089987	0.0019993
葫芦岛	Huludao	2004	辽宁	Liaoning	3304	3992	226	1424	3629	46	2419	335	0.0214723	0.0110827	0.0079763	0.0024133
葫芦岛	Huludao	2005	辽宁	Liaoning	3372	3946	224	1501	4055	54	2122	399	0.0229096	0.011116	0.009076	0.0027176
葫芦岛	Huludao	2006	辽宁	Liaoning	3344	3907	241	1647	4538	57	8286	441	0.0253007	0.0110393	0.0099388	0.0043225
葫芦岛	Huludao	2007	辽宁	Liaoning	3544	3964	258	2095	3275	52	6462	468	0.0243229	0.0114487	0.0087987	0.0040755
葫芦岛	Huludao	2008	辽宁	Liaoning	3629	3992	308	1942	3385	56	6740	468	0.0248592	0.0116857	0.0090366	0.004137
葫芦岛	Huludao	2009	辽宁	Liaoning	4435	4042	414	2066	3767	56	7352	388	0.0264863	0.0131234	0.0095532	0.0038098
葫芦岛	Huludao	2010	辽宁	Liaoning	4447	4513	439	2056	4092	56	5678	450	0.0275283	0.0138635	0.0098666	0.0037982
葫芦岛	Huludao	2011	辽宁	Liaoning	3765	4008	545	2073	5500	31	5678	504	0.0257884	0.0122332	0.0094448	0.0041104
葫芦岛	Huludao	2012	辽宁	Liaoning	3832	3939	211	2071	5517	32	6985	459	0.0254584	0.011786	0.0095334	0.0041391
葫芦岛	Huludao	2014	辽宁	Liaoning	4052	3898	37	3356	4010	50	10052	580	0.0281039	0.0118263	0.0107614	0.0055163
葫芦岛	Huludao	2016	辽宁	Liaoning	2551	3333	238	2169	5408	42	6985	581	0.0241077	0.0089936	0.0102698	0.0048443
葫芦岛	Huludao	2017	辽宁	Liaoning	4222	2803	250	2456	4622	30	7920	598	0.0248318	0.0107695	0.0089131	0.0051492
葫芦岛	Huludao	2018	辽宁	Liaoning	3657	3424	250	2456	4622	30	12692	598	0.025937	0.0108202	0.0089131	0.0062038
葫芦岛	Huludao	2019	辽宁	Liaoning	3825	2601	250	2783	7448	62	12075	314	0.0287499	0.0098721	0.0144521	0.0044257
长春	Changchun	2003	吉林	Jilin	11262	13816	2043	10603	17381	170	57799	2180	0.106139	0.0399477	0.0408743	0.0253168
长春	Changchun	2004	吉林	Jilin	11350	13819	1810	10693	18088	166	54750	2231	0.106094	0.039773	0.0413828	0.0249378
长春	Changchun	2005	吉林	Jilin	11424	13727	2264	10559	19176	188	57376	3094	0.114813	0.0403598	0.0439461	0.0305069
长春	Changchun	2006	吉林	Jilin	11700	13691	2392	11345	19540	183	57739	3086	0.116237	0.0408975	0.0447985	0.0305409
长春	Changchun	2007	吉林	Jilin	11596	13502	2490	11232	21473	183	52504	3385	0.118311	0.040595	0.0466039	0.0311124
长春	Changchun	2008	吉林	Jilin	11413	13251	2617	11562	22089	175	69171	3996	0.125437	0.040121	0.0469884	0.0383276
长春	Changchun	2009	吉林	Jilin	11644	13153	2822	11806	24630	158	65700	4497	0.129595	0.0406031	0.0485356	0.0404567
长春	Changchun	2010	吉林	Jilin	11565	12672	6512	12684	26516	160	64721	5474	0.142142	0.0447303	0.0515239	0.0458881
长春	Changchun	2011	吉林	Jilin	12073	12306	8148	12511	28308	154	67392	5913	0.148857	0.0471605	0.0526803	0.0490161
长春	Changchun	2012	吉林	Jilin	15198	12151	8865	13229	29948	150	75759	6457	0.16145	0.0526353	0.0548055	0.0540097
长春	Changchun	2013	吉林	Jilin	14368	10777	7750	13030	32282	145	72969	6760	0.159565	0.0478726	0.0565481	0.0551447
长春	Changchun	2014	吉林	Jilin	15435	10908	8334.67	13396	34562	256	74927	7113	0.175501	0.0504667	0.0674161	0.057618
长春	Changchun	2015	吉林	Jilin	20360	12614	4310	16378	37374	178	71684	7655	0.182786	0.0550307	0.0677208	0.0600345
长春	Changchun	2016	吉林	Jilin	20457	12641	4555	17080	37306	174	67409	7713	0.183095	0.0555459	0.0681242	0.0594251
长春	Changchun	2018	吉林	Jilin	22211	12901	5090	19450	39076	142	66855	7478	0.187364	0.0593038	0.0701162	0.0579442
长春	Changchun	2019	吉林	Jilin	23402	13234	4730	20014	40661	139	69132	7638	0.192578	0.0611139	0.0720922	0.0593723
吉林	Jilin	2003	吉林	Jilin	6284	7279	1361	6195	10702	127	14204	1183	0.0580711	0.021929	0.0262225	0.0099196
吉林	Jilin	2004	吉林	Jilin	6281	7026	1369	6454	9908	134	16760	1183	0.0582795	0.0215654	0.0262297	0.0104844
吉林	Jilin	2005	吉林	Jilin	6108	6635	1383	6512	11257	130	19029	1199	0.0591726	0.0207503	0.0273439	0.0110783
吉林	Jilin	2006	吉林	Jilin	5782	6405	1396	6789	10139	127	19512	1200	0.0574374	0.0199372	0.0263093	0.0111909
吉林	Jilin	2007	吉林	Jilin	5582	6395	1415	6439	10122	130	19719	1265	0.0573887	0.0196447	0.0261316	0.0116123
吉林	Jilin	2008	吉林	Jilin	5934	6249	1446	6277	10438	120	20463	1275	0.0573733	0.0200068	0.0255319	0.0118346
吉林	Jilin	2009	吉林	Jilin	5973	6188	1491	6054	10345	121	21567	1290	0.0574719	0.0200372	0.0252695	0.0121652
吉林	Jilin	2010	吉林	Jilin	5691	5994	1491	6275	11286	116	21277	1295	0.0575367	0.0193259	0.0260807	0.0121301
吉林	Jilin	2011	吉林	Jilin	5658	5921	1543	6206	11382	113	22392	1300	0.057524	0.0192389	0.0258797	0.0124054
吉林	Jilin	2012	吉林	Jilin	6071	5521	1580	6307	12132	115	23547	1318	0.058981	0.0193303	0.026886	0.0127647
吉林	Jilin	2013	吉林	Jilin	6183	5367	1597	6394	12559	114	23416	1344	0.0595172	0.0192979	0.0273333	0.012886
吉林	Jilin	2014	吉林	Jilin	6352	5093	1643.05	6802	14734	115	25869	2077	0.0669038	0.0192156	0.0300229	0.0176653
吉林	Jilin	2015	吉林	Jilin	6185	5114	1671	7267	15322	117	26041	1595	0.0652126	0.0190305	0.031265	0.014917
吉林	Jilin	2016	吉林	Jilin	6032	5046	1862	7888	16516	119	26040	1642	0.067426	0.0189553	0.0332822	0.0151885
吉林	Jilin	2017	吉林	Jilin	6151	5184	1890	8511	16112	100	26747	1652	0.0669344	0.019375	0.0321569	0.0154026
吉林	Jilin	2018	吉林	Jilin	6327	5121	290	8817	16983	107	25036	1657	0.0663337	0.0174035	0.0338768	0.0150534
四平	Siping	2003	吉林	Jilin	2831	7598	311	1891	3622	28	2720	249	0.0248829	0.0157496	0.0071507	0.0019826
四平	Siping	2004	吉林	Jilin	2835	3371	313	1973	3622	28	2745	251	0.0188204	0.0095805	0.0072402	0.0019997
四平	Siping	2005	吉林	Jilin	3090	3516	380	2130	3771	28	2356	292	0.0199801	0.0102691	0.0075603	0.0021508
四平	Siping	2006	吉林	Jilin	3176	3438	386	1845	3831	29	2325	302	0.0198781	0.0102936	0.0073828	0.0022017
四平	Siping	2007	吉林	Jilin	2702	2669	240	1969	4079	34	2538	339	0.0188523	0.0082549	0.0081347	0.0024627
四平	Siping	2008	吉林	Jilin	2628	2624	450	1942	4672	34	2540	314	0.0193742	0.0083586	0.008697	0.0023186
四平	Siping	2009	吉林	Jilin	2626	2544	462	2029	4655	36	3425	314	0.0196915	0.0082547	0.0089226	0.0025142
四平	Siping	2010	吉林	Jilin	2493	2442	466	2063	4771	36	3468	354	0.0197397	0.0079093	0.0090755	0.0027549
四平	Siping	2011	吉林	Jilin	2674	2487	469	2105	4982	37	3646	521	0.021419	0.0082536	0.0094057	0.0037596
四平	Siping	2012	吉林	Jilin	2331	2417	473	2156	5387	36	4029	547	0.0214228	0.0076365	0.0097917	0.0039946
四平	Siping	2013	吉林	Jilin	2274	2412	473	2267	5834	36	4749	547	0.0220554	0.0075427	0.010359	0.0041537
四平	Siping	2014	吉林	Jilin	2229	2382	485.97	2264	6335	39	5034	1818	0.030089	0.007448	0.0110771	0.0115639
四平	Siping	2015	吉林	Jilin	2325	2468	498	2394	6493	40	5238	678	0.0242049	0.0077354	0.0114505	0.005019
四平	Siping	2016	吉林	Jilin	2528	2456	518	2460	6680	40	5589	698	0.0249739	0.0080526	0.0117092	0.0052122
四平	Siping	2017	吉林	Jilin	2793	2851	430	2554	6408	31	5942	701	0.0250974	0.0089138	0.0108761	0.0053075
四平	Siping	2018	吉林	Jilin	2432	2455	450	2721	6913	38	5025	701	0.0249982	0.0078143	0.012079	0.0051049
四平	Siping	2019	吉林	Jilin	2554	2442	460	2669	6980	38	7962	702	0.0258426	0.0079938	0.0120891	0.0057597
辽源	Liaoyuan	2003	吉林	Jilin	1412	645	250	1566	2515	24	307	279	0.0103724	0.0033537	0.0053959	0.0016228
辽源	Liaoyuan	2004	吉林	Jilin	1317	1686	250	1250	2500	25	273	296	0.0115543	0.0047311	0.0051097	0.0017136
辽源	Liaoyuan	2005	吉林	Jilin	1417	1849	975	980	2442	26	308	389	0.0131833	0.0060935	0.0048308	0.0022589
辽源	Liaoyuan	2006	吉林	Jilin	1443	1852	975	1296	2431	23	308	476	0.0138426	0.0061373	0.0049435	0.0027618
辽源	Liaoyuan	2007	吉林	Jilin	1930	2100	984	1395	2707	127	590	477	0.0230839	0.0072505	0.0130035	0.0028299
辽源	Liaoyuan	2008	吉林	Jilin	1487	1816	905	1330	2832	125	595	481	0.0218213	0.0060575	0.0129096	0.0028542
辽源	Liaoyuan	2009	吉林	Jilin	2006	2018	910	1327	2835	124	684	490	0.022908	0.0071466	0.0128355	0.0029259
辽源	Liaoyuan	2010	吉林	Jilin	1979	1930	1046	1357	2794	18	5402	646	0.017033	0.0071595	0.0050032	0.0048703
辽源	Liaoyuan	2011	吉林	Jilin	1631	1655	219	1447	2611	12	5400	648	0.0144778	0.0051204	0.004476	0.0048814
辽源	Liaoyuan	2012	吉林	Jilin	1778	1589	227	1395	2628	15	5325	501	0.0139303	0.0052576	0.0046576	0.004015
辽源	Liaoyuan	2013	吉林	Jilin	1721	1568	234	1438	2705	16	5840	525	0.0142727	0.0051499	0.0048552	0.0042676
辽源	Liaoyuan	2014	吉林	Jilin	1720	1579	243.52	1526	2734	16	5298	525	0.0143053	0.0051772	0.0049803	0.0041478
辽源	Liaoyuan	2015	吉林	Jilin	1632	1513	266	1569	2714	16	5298	531	0.0141672	0.0049774	0.0050073	0.0041825
辽源	Liaoyuan	2016	吉林	Jilin	1647	1530	273	1495	3031	19	4800	538	0.0146115	0.0050344	0.0054642	0.0041129
辽源	Liaoyuan	2017	吉林	Jilin	1668	1479	270	1539	2902	15	6200	440	0.0139318	0.0049877	0.0050883	0.0038558
辽源	Liaoyuan	2018	吉林	Jilin	1655	1452	290	1664	3521	24	4802	441	0.0150147	0.0049554	0.0065068	0.0035526
辽源	Liaoyuan	2019	吉林	Jilin	1631	1434	290	1737	4023	27	4716	452	0.0157987	0.0048926	0.0073088	0.0035972
通化	Tonghua	2003	吉林	Jilin	1929	1649	283	1353	2670	31	4008	219	0.013578	0.0056494	0.0058347	0.0020938
通化	Tonghua	2004	吉林	Jilin	1954	1714	288	1423	2746	37	4432	219	0.0144064	0.0057891	0.0064298	0.0021875
通化	Tonghua	2005	吉林	Jilin	1898	1706	290	1368	2901	36	5015	221	0.0144737	0.0056951	0.0064506	0.0023279
通化	Tonghua	2006	吉林	Jilin	1952	1616	307	1294	2937	24	5201	223	0.0135689	0.0056683	0.00552	0.0023806
通化	Tonghua	2007	吉林	Jilin	1962	1597	360	1125	3033	24	5812	214	0.0136216	0.0057268	0.0054313	0.0024636
通化	Tonghua	2008	吉林	Jilin	1982	1577	302	1118	3144	23	6420	231	0.0138069	0.0056501	0.0054606	0.0026962
通化	Tonghua	2009	吉林	Jilin	1953	1547	306	1096	3235	25	6659	245	0.0140726	0.0055676	0.005675	0.00283
通化	Tonghua	2010	吉林	Jilin	1917	1552	312	1465	3212	23	6725	259	0.0143612	0.0055284	0.0059073	0.0029255
通化	Tonghua	2011	吉林	Jilin	1934	1570	288	1442	3380	23	7986	297	0.0150219	0.0055483	0.0060498	0.0034238
通化	Tonghua	2012	吉林	Jilin	1894	1555	289	1435	3424	23	8144	395	0.0155784	0.005467	0.0060861	0.0040252
通化	Tonghua	2013	吉林	Jilin	1779	1563	286	1393	3545	23	8117	400	0.0155094	0.0053003	0.006161	0.0040482
通化	Tonghua	2014	吉林	Jilin	1743	1448	294.31	1427	3652	23	7702	845	0.0179225	0.0050888	0.0063049	0.0065289
通化	Tonghua	2015	吉林	Jilin	1703	1364	333	1532	4224	30	7780	414	0.0165188	0.0049572	0.007507	0.0040546
通化	Tonghua	2016	吉林	Jilin	1680	1374	361	1595	4298	31	7796	416	0.0167677	0.0049745	0.0077234	0.0040697
通化	Tonghua	2018	吉林	Jilin	1730	1271	470	1630	4738	25	7700	426	0.0169102	0.005046	0.0077578	0.0041063
白山	Baishan	2003	吉林	Jilin	1438	2252	154	1261	1928	21	679	142	0.0107818	0.005613	0.0042557	0.0009131
白山	Baishan	2004	吉林	Jilin	1312	2024	156	1475	2765	39	1150	149	0.0128022	0.0050914	0.0066532	0.0010576
白山	Baishan	2005	吉林	Jilin	1335	1985	158	367	2765	39	1130	192	0.0118171	0.0050719	0.0054434	0.0013018
白山	Baishan	2006	吉林	Jilin	1258	1770	160	1589	3234	27	2559	253	0.0129737	0.0046436	0.0063599	0.0019702
白山	Baishan	2007	吉林	Jilin	2103	2860	183	2163	3350	39	2431	272	0.017589	0.0075491	0.0079882	0.0020517
白山	Baishan	2008	吉林	Jilin	2128	2757	260	2146	3245	37	2447	335	0.0176764	0.0075398	0.0077172	0.0024194
白山	Baishan	2009	吉林	Jilin	2291	2594	280	2405	3235	22	3070	352	0.0171138	0.0075756	0.0068829	0.0026554
白山	Baishan	2010	吉林	Jilin	2121	2419	226	2505	3350	22	2263	349	0.0165561	0.0069896	0.0071068	0.0024597
白山	Baishan	2011	吉林	Jilin	2679	1774	225	1554	3378	32	2126	360	0.0162193	0.0068918	0.0068345	0.002493
白山	Baishan	2012	吉林	Jilin	2684	1697	227	1575	3412	32	2130	404	0.0164291	0.0067896	0.0068913	0.0027483
白山	Baishan	2013	吉林	Jilin	2120	2279	228	1564	3495	30	3130	407	0.0165872	0.0067861	0.0068145	0.0029866
白山	Baishan	2014	吉林	Jilin	2651	1571	234.58	1579	4000	30	3098	491	0.0173654	0.0065655	0.0073348	0.0034651
白山	Baishan	2015	吉林	Jilin	1426	2065	236	1655	4307	36	3442	426	0.0167639	0.0054315	0.008167	0.0031654
白山	Baishan	2016	吉林	Jilin	2578	1366	254	1668	4373	35	3610	425	0.0175512	0.0061812	0.0081732	0.0031967
白山	Baishan	2017	吉林	Jilin	2503	1248	280	1774	4081	18	3975	428	0.0159674	0.0059299	0.0067428	0.0032947
白山	Baishan	2018	吉林	Jilin	2510	1202	300	1831	4361	19	4861	425	0.0165315	0.0059001	0.0071582	0.0034732
白城	Baicheng	2003	吉林	Jilin	1814	2234	194	1496	2143	35	800	252	0.0135465	0.0062106	0.0057602	0.0015757
白城	Baicheng	2004	吉林	Jilin	1862	2217	204	1519	2069	35	868	252	0.0135742	0.006272	0.0057115	0.0015907
白城	Baicheng	2005	吉林	Jilin	1898	2181	150	1512	2165	35	900	285	0.0137897	0.0062015	0.0057996	0.0017885
白城	Baicheng	2006	吉林	Jilin	2030	2274	217	1599	2292	31	1100	230	0.0138685	0.0066275	0.0057261	0.0015148
白城	Baicheng	2007	吉林	Jilin	2069	2278	231	1519	2388	34	1200	233	0.0142215	0.0067113	0.005956	0.0015542
白城	Baicheng	2008	吉林	Jilin	2071	2266	231	1451	2379	34	1100	236	0.0141191	0.0066968	0.0058728	0.0015495
白城	Baicheng	2009	吉林	Jilin	2009	2125	180	1065	2443	35	2300	236	0.0137319	0.0063283	0.0055889	0.0018147
白城	Baicheng	2010	吉林	Jilin	1928	2117	231	1092	2483	36	2500	254	0.0139572	0.0062622	0.0057322	0.0019629
白城	Baicheng	2011	吉林	Jilin	1948	1874	237	1364	2415	31	4643	261	0.0140146	0.0059454	0.0055922	0.002477
白城	Baicheng	2012	吉林	Jilin	1973	1742	246	1377	2269	33	2515	266	0.0134464	0.0058025	0.0056084	0.0020356
白城	Baicheng	2013	吉林	Jilin	1901	1684	259	1367	2424	35	2400	266	0.0135359	0.0056259	0.0058997	0.0020102
白城	Baicheng	2014	吉林	Jilin	1991	1731	265.56	1267	2388	31	2330	318	0.0135946	0.0058399	0.0054594	0.0022953
白城	Baicheng	2015	吉林	Jilin	2041	1734	274	1553	2758	37	2300	326	0.0148502	0.0059315	0.0065838	0.0023349
白城	Baicheng	2016	吉林	Jilin	2072	1553	281	1675	2722	37	2300	339	0.0148145	0.0057233	0.006681	0.0024101
白城	Baicheng	2017	吉林	Jilin	2073	1485	290	1730	2712	21	2480	350	0.0137011	0.0056375	0.0055501	0.0025134
白城	Baicheng	2018	吉林	Jilin	2187	1442	320	1925	2919	24	1004	351	0.0141719	0.0057878	0.006191	0.0021931
白城	Baicheng	2019	吉林	Jilin	2404	1334	330	2011	3196	25	986	351	0.0147968	0.0059725	0.0066352	0.0021891
松原	Songyuan	2003	吉林	Jilin	1621	2065	89	1106	1851	19	4100	259	0.0117375	0.0055301	0.003862	0.0023454
松原	Songyuan	2004	吉林	Jilin	2628	2643	89	1106	1851	19	3600	277	0.014103	0.0079021	0.003862	0.002339
松原	Songyuan	2005	吉林	Jilin	2646	2601	95	1106	1851	19	5420	326	0.0147625	0.0078761	0.003862	0.0030244
松原	Songyuan	2006	吉林	Jilin	2807	2721	178	1106	1946	26	5420	428	0.0164945	0.008407	0.0044735	0.003614
松原	Songyuan	2007	吉林	Jilin	3472	2601	77	1175	1811	9	6077	453	0.0161677	0.0091047	0.0031593	0.0039037
松原	Songyuan	2008	吉林	Jilin	2756	2536	80	1272	1859	9	6888	465	0.0153932	0.0079278	0.0033131	0.0041523
松原	Songyuan	2009	吉林	Jilin	2781	2665	100	1290	2111	9	5937	485	0.0158231	0.0081811	0.0035842	0.0040578
松原	Songyuan	2010	吉林	Jilin	2821	2747	110	1345	2078	8	7200	502	0.0163477	0.008375	0.0035375	0.0044352
松原	Songyuan	2011	吉林	Jilin	2670	2381	185	1157	2097	8	7201	514	0.0155676	0.0077117	0.0033512	0.0045048
松原	Songyuan	2012	吉林	Jilin	2693	2483	200	1310	2390	14	7350	542	0.0168688	0.0079157	0.0042535	0.0046995
松原	Songyuan	2013	吉林	Jilin	2636	2499	215	1487	2766	26	9125	759	0.0199267	0.0078728	0.0057077	0.0063462
松原	Songyuan	2014	吉林	Jilin	2658	2422	241.75	1517	3146	26	9360	875	0.0210179	0.0078295	0.0061197	0.0070687
松原	Songyuan	2015	吉林	Jilin	2719	2380	292	1914	3386	28	9360	928	0.0222434	0.0079281	0.0069403	0.0073751
松原	Songyuan	2016	吉林	Jilin	2791	2271	292	2016	3466	29	9000	934	0.0224134	0.0078779	0.0072053	0.0073302
松原	Songyuan	2017	吉林	Jilin	2777	2313	320	2067	3278	22	7300	936	0.0214784	0.0079557	0.0065567	0.0069661
松原	Songyuan	2018	吉林	Jilin	2860	2286	330	2662	3665	32	7600	678	0.0219271	0.0080555	0.0083307	0.005541
松原	Songyuan	2019	吉林	Jilin	2823	2404	310	2816	4751	35	5400	726	0.0232812	0.008145	0.0098039	0.0053323
哈尔滨	Harbin	2003	黑龙江	Heilongjiang	15911	11192	5115	10221	24192	177	55856	1997	0.118885	0.0472846	0.0477703	0.0238296
哈尔滨	Harbin	2004	黑龙江	Heilongjiang	16987	10705	5261	10494	25592	209	63638	2192	0.126905	0.0484006	0.0518274	0.0266765
哈尔滨	Harbin	2005	黑龙江	Heilongjiang	23303	13443	5365	11395	26539	220	75236	2389	0.147067	0.062121	0.0545681	0.0303783
哈尔滨	Harbin	2006	黑龙江	Heilongjiang	21696	16098	5534	10969	28657	253	77964	2665	0.15502	0.0637908	0.0586522	0.0325766
哈尔滨	Harbin	2007	黑龙江	Heilongjiang	21428	15823	5524	13300	30268	282	90918	2784	0.164042	0.062969	0.0649456	0.0361271
哈尔滨	Harbin	2008	黑龙江	Heilongjiang	21403	15436	5753	13468	34160	284	105800	2826	0.171492	0.0626727	0.0691603	0.0396586
哈尔滨	Harbin	2009	黑龙江	Heilongjiang	21044	15151	6118	14066	40189	282	107492	2931	0.178523	0.0622013	0.0756818	0.0406395
哈尔滨	Harbin	2010	黑龙江	Heilongjiang	20807	14800	6440	15927	42883	276	109078	3296	0.18482	0.0617608	0.0799592	0.0431
哈尔滨	Harbin	2011	黑龙江	Heilongjiang	21944	13519	7368	15306	44996	267	113044	4114	0.192288	0.0628579	0.0807252	0.048705
哈尔滨	Harbin	2012	黑龙江	Heilongjiang	21113	14141	7648	14058	47613	271	116164	4624	0.197494	0.0628822	0.0822692	0.0523426
哈尔滨	Harbin	2013	黑龙江	Heilongjiang	21951	12568	7029	16551	55157	275	118343	4757	0.207431	0.0610239	0.0928144	0.053593
哈尔滨	Harbin	2014	黑龙江	Heilongjiang	21762	11985	7111.1	15092	60044	281	127877	4872	0.212901	0.0599953	0.0965407	0.0563646
哈尔滨	Harbin	2015	黑龙江	Heilongjiang	24592	14332	6760	18893	53214	290	134227	4915	0.219803	0.0672466	0.09454	0.0580165
哈尔滨	Harbin	2016	黑龙江	Heilongjiang	22332	15628	7058	20877	63722	359	134272	5422	0.239355	0.0661129	0.112285	0.0609572
哈尔滨	Harbin	2018	黑龙江	Heilongjiang	23439	15989	9380	21449	66257	262	127083	6588	0.245822	0.0714343	0.108279	0.0661088
哈尔滨	Harbin	2019	黑龙江	Heilongjiang	23513	15987	9290	22429	69262	266	106093	6642	0.245848	0.0714229	0.112643	0.0617825
齐齐哈尔	Qiqihar	2003	黑龙江	Heilongjiang	6719	5028	959	3212	7571	56	3503	762	0.0384811	0.0187596	0.0146004	0.0051212
齐齐哈尔	Qiqihar	2004	黑龙江	Heilongjiang	6177	4844	1156	4002	8274	53	3016	802	0.0391207	0.0179329	0.015943	0.0052448
齐齐哈尔	Qiqihar	2005	黑龙江	Heilongjiang	5926	4824	1229	3512	7731	94	4946	734	0.0407916	0.0176209	0.0178925	0.0052782
齐齐哈尔	Qiqihar	2006	黑龙江	Heilongjiang	5865	4698	1234	3896	8893	82	6790	836	0.0422118	0.0173509	0.0185855	0.0062753
齐齐哈尔	Qiqihar	2007	黑龙江	Heilongjiang	5967	4647	1243	3956	8898	82	8200	839	0.0427034	0.0174432	0.018656	0.0066042
齐齐哈尔	Qiqihar	2008	黑龙江	Heilongjiang	5814	4573	1250	3136	8241	81	9280	855	0.041079	0.0171124	0.0170313	0.0069354
齐齐哈尔	Qiqihar	2009	黑龙江	Heilongjiang	5814	4573	1255	11761	10059	387	93	855	0.0728741	0.0171191	0.0508498	0.0049052
齐齐哈尔	Qiqihar	2010	黑龙江	Heilongjiang	5677	4388	1195	11761	10059	387	90	855	0.0723148	0.0165604	0.0508498	0.0049045
齐齐哈尔	Qiqihar	2011	黑龙江	Heilongjiang	5905	3919	1255	11761	2503	387	93	877	0.0646436	0.0163012	0.04331	0.0050324
齐齐哈尔	Qiqihar	2012	黑龙江	Heilongjiang	5910	5354	1255	11761	3359	387	93	877	0.0676026	0.0184061	0.0441642	0.0050324
齐齐哈尔	Qiqihar	2013	黑龙江	Heilongjiang	5671	3696	1068	7966	13889	429	93	944	0.0744172	0.0153696	0.0536279	0.0054197
齐齐哈尔	Qiqihar	2015	黑龙江	Heilongjiang	8465	3675	1140	4011	13890	429	81	1156	0.075626	0.019673	0.0493104	0.0066425
齐齐哈尔	Qiqihar	2016	黑龙江	Heilongjiang	5424	3293	1438	4062	11733	429	4365	944	0.0684797	0.0149023	0.0472137	0.0063637
牡丹江	Mudanjiang	2003	黑龙江	Heilongjiang	3093	3391	380	2350	5608	33	10924	807	0.0271148	0.0100909	0.0100027	0.0070212
牡丹江	Mudanjiang	2004	黑龙江	Heilongjiang	3139	3302	420	2208	5924	35	12281	807	0.0277159	0.0100843	0.0103105	0.0073211
牡丹江	Mudanjiang	2005	黑龙江	Heilongjiang	3056	3076	310	2254	5990	35	13049	807	0.027398	0.0094805	0.0104266	0.0074908
牡丹江	Mudanjiang	2006	黑龙江	Heilongjiang	3133	3056	375	2059	6546	37	9492	872	0.0276519	0.0096553	0.0109161	0.0070805
牡丹江	Mudanjiang	2007	黑龙江	Heilongjiang	2951	2903	356	2373	6238	38	9155	872	0.0271617	0.0091301	0.0110255	0.007006
牡丹江	Mudanjiang	2008	黑龙江	Heilongjiang	2899	2828	372	2805	6041	37	9688	872	0.0273138	0.0089631	0.0112268	0.0071238
牡丹江	Mudanjiang	2009	黑龙江	Heilongjiang	2983	2795	385	2141	6359	37	13320	872	0.0278053	0.0090597	0.0108191	0.0079265
牡丹江	Mudanjiang	2010	黑龙江	Heilongjiang	3099	3114	382	2366	7141	40	13367	874	0.0297128	0.0096979	0.0120665	0.0079484
牡丹江	Mudanjiang	2011	黑龙江	Heilongjiang	3147	3005	438	3042	7281	40	14034	962	0.0312353	0.0096865	0.0129444	0.0086045
牡丹江	Mudanjiang	2012	黑龙江	Heilongjiang	3067	3030	440	2430	8018	54	14397	962	0.032334	0.0096044	0.0140449	0.0086847
牡丹江	Mudanjiang	2013	黑龙江	Heilongjiang	3035	3083	607	2517	8662	54	18237	981	0.034283	0.0098573	0.0147825	0.0096431
牡丹江	Mudanjiang	2014	黑龙江	Heilongjiang	3052	3052	653	2683	9559	52	14707	981	0.0344738	0.0098995	0.0157112	0.0088631
牡丹江	Mudanjiang	2015	黑龙江	Heilongjiang	2941	2952	595	2777	10115	52	20593	981	0.0360397	0.0095072	0.0163687	0.0101638
牡丹江	Mudanjiang	2016	黑龙江	Heilongjiang	2622	2855	670	3832	11027	50	14935	1046	0.0365545	0.0089822	0.0182831	0.0092892
牡丹江	Mudanjiang	2017	黑龙江	Heilongjiang	2975	2768	610	4159	10636	36	14027	1046	0.0356151	0.00931	0.0172166	0.0090885
牡丹江	Mudanjiang	2018	黑龙江	Heilongjiang	2890	2651	620	4261	10742	39	13388	1068	0.0357531	0.0090235	0.0176552	0.0090745
牡丹江	Mudanjiang	2019	黑龙江	Heilongjiang	2875	2616	670	4392	10584	38	13368	1070	0.035665	0.0090166	0.0175667	0.0090816
佳木斯	Jiamusi	2003	黑龙江	Heilongjiang	3525	4132	339	2162	3812	50	4167	334	0.0238279	0.0117741	0.00926	0.0027938
佳木斯	Jiamusi	2004	黑龙江	Heilongjiang	3524	3950	375	1763	3777	50	4261	334	0.0231589	0.0115549	0.0087894	0.0028145
佳木斯	Jiamusi	2005	黑龙江	Heilongjiang	3599	3792	342	2309	3642	50	3811	335	0.0233652	0.0113935	0.0092509	0.0027209
佳木斯	Jiamusi	2006	黑龙江	Heilongjiang	3591	3975	415	2403	4797	73	4685	337	0.026876	0.0117467	0.0122038	0.0029256
佳木斯	Jiamusi	2007	黑龙江	Heilongjiang	3957	4309	439	2042	5638	75	10402	345	0.0298537	0.0128221	0.0127964	0.0042352
佳木斯	Jiamusi	2008	黑龙江	Heilongjiang	3326	3993	440	2091	4962	75	11026	358	0.0280282	0.0114046	0.0121754	0.0044482
佳木斯	Jiamusi	2009	黑龙江	Heilongjiang	3288	3858	440	2709	5051	86	11026	374	0.0294413	0.0111497	0.0137509	0.0045407
佳木斯	Jiamusi	2010	黑龙江	Heilongjiang	3238	3760	440	3010	8760	86	8886	468	0.0333225	0.0109306	0.0177806	0.0046112
佳木斯	Jiamusi	2011	黑龙江	Heilongjiang	3652	3366	440	3050	8780	86	8489	511	0.033599	0.0109827	0.0178443	0.004772
佳木斯	Jiamusi	2012	黑龙江	Heilongjiang	3350	3177	282	3045	8790	86	8200	531	0.0327091	0.0100365	0.0178488	0.0048238
佳木斯	Jiamusi	2013	黑龙江	Heilongjiang	3229	3129	282	1826	6606	55	8322	541	0.0267416	0.0097828	0.0120502	0.0049086
佳木斯	Jiamusi	2014	黑龙江	Heilongjiang	2946	3153	282.1	2026	6606	55	9613	573	0.0270363	0.0093888	0.0122686	0.0053788
佳木斯	Jiamusi	2015	黑龙江	Heilongjiang	2980	2721	217	2019	8300	60	9000	582	0.0283375	0.0087217	0.0143204	0.0052954
佳木斯	Jiamusi	2017	黑龙江	Heilongjiang	2540	2329	690	3159	9574	54	9562	637	0.030247	0.0081159	0.0163936	0.0057375
佳木斯	Jiamusi	2019	黑龙江	Heilongjiang	3784	2159	370	3610	10337	54	10000	637	0.0328066	0.0093249	0.0176474	0.0058343
鸡西	Jixi	2003	黑龙江	Heilongjiang	4019	4317	195	1851	4506	118	4280	320	0.0299706	0.0126006	0.0146322	0.0027378
鸡西	Jixi	2004	黑龙江	Heilongjiang	3576	3616	197	1974	3690	83	4284	320	0.0250144	0.0109068	0.0113688	0.0027387
鸡西	Jixi	2005	黑龙江	Heilongjiang	4087	4593	160	2474	3755	48	4200	320	0.0251765	0.0130601	0.0093962	0.0027201
鸡西	Jixi	2006	黑龙江	Heilongjiang	3340	2764	156	2474	3618	61	5477	320	0.0224701	0.0092487	0.0102191	0.0030023
鸡西	Jixi	2007	黑龙江	Heilongjiang	3345	2744	156	2274	3608	61	7337	320	0.0226311	0.009227	0.0099907	0.0034134
鸡西	Jixi	2008	黑龙江	Heilongjiang	3196	2792	160	2269	3609	61	7339	320	0.0224766	0.0090766	0.0099862	0.0034138
鸡西	Jixi	2009	黑龙江	Heilongjiang	3808	5116	160	2035	5390	54	7341	539	0.0290728	0.0134013	0.0109912	0.0046802
鸡西	Jixi	2010	黑龙江	Heilongjiang	3805	4113	160	2038	5396	54	9055	543	0.0280135	0.0119309	0.0110005	0.0050821
鸡西	Jixi	2011	黑龙江	Heilongjiang	4632	4001	180	2083	6488	55	10820	553	0.0307914	0.0130483	0.0122131	0.0055299
鸡西	Jixi	2012	黑龙江	Heilongjiang	4454	3897	182	2106	6791	57	9409	577	0.0306741	0.012629	0.0126882	0.0053569
鸡西	Jixi	2013	黑龙江	Heilongjiang	3845	1625	135	1250	4993	48	9573	642	0.0233857	0.0083218	0.0092951	0.0057689
鸡西	Jixi	2014	黑龙江	Heilongjiang	4539	1772	135	1938	6033	47	9690	649	0.0264346	0.0095892	0.0110102	0.0058352
鸡西	Jixi	2015	黑龙江	Heilongjiang	3765	1563	135	1938	6033	45	9359	654	0.0247634	0.0081098	0.0108626	0.0057909
鸡西	Jixi	2016	黑龙江	Heilongjiang	4007	2601	182	1987	5857	46	9358	654	0.026662	0.010057	0.0108143	0.0057907
鸡西	Jixi	2019	黑龙江	Heilongjiang	3223	1451	250	2332	6260	36	9414	729	0.02437	0.0072784	0.010855	0.0062366
鹤岗	Hegang	2003	黑龙江	Heilongjiang	2609	3070	130	1519	3073	30	9575	282	0.0185849	0.0085524	0.0063443	0.0036882
鹤岗	Hegang	2004	黑龙江	Heilongjiang	2672	3236	146	1467	3224	34	9703	287	0.0193908	0.008912	0.0067334	0.0037454
鹤岗	Hegang	2005	黑龙江	Heilongjiang	2624	2872	121	1652	3580	60	9700	286	0.0212224	0.0082737	0.0092098	0.003739
鹤岗	Hegang	2006	黑龙江	Heilongjiang	2539	2710	170	1561	3455	35	9940	294	0.0189523	0.0079737	0.0071404	0.0038383
鹤岗	Hegang	2007	黑龙江	Heilongjiang	2265	2274	180	1803	3693	36	10200	303	0.018598	0.0069343	0.0077159	0.0039478
鹤岗	Hegang	2008	黑龙江	Heilongjiang	2960	2659	190	1724	4117	36	10526	308	0.020666	0.0085645	0.0080527	0.0040487
鹤岗	Hegang	2009	黑龙江	Heilongjiang	2669	2195	176	1843	4152	39	9820	312	0.0197811	0.0074262	0.008439	0.0039158
鹤岗	Hegang	2010	黑龙江	Heilongjiang	2591	1979	260	2054	4448	37	9801	353	0.0200707	0.0071049	0.0088172	0.0041486
鹤岗	Hegang	2011	黑龙江	Heilongjiang	2570	1917	266	1741	4508	38	9979	380	0.0199436	0.0069905	0.0086091	0.004344
鹤岗	Hegang	2012	黑龙江	Heilongjiang	2607	1861	280	1778	4643	39	10031	413	0.0203879	0.0069836	0.008858	0.0045463
鹤岗	Hegang	2013	黑龙江	Heilongjiang	2565	1027	290	964	5153	39	9879	436	0.0188381	0.0057144	0.0084781	0.0046457
鹤岗	Hegang	2014	黑龙江	Heilongjiang	2366	1717	302	1773	5372	38	9800	450	0.0206524	0.0064371	0.0095062	0.0047091
鹤岗	Hegang	2015	黑龙江	Heilongjiang	2085	1648	310	1788	5966	39	9626	457	0.0208211	0.0059208	0.0101891	0.0047111
鹤岗	Hegang	2016	黑龙江	Heilongjiang	2762	1348	333	1768	5590	35	9173	473	0.0207403	0.00654	0.0094968	0.0047035
鹤岗	Hegang	2017	黑龙江	Heilongjiang	2330	1279	350	1949	6385	32	8537	477	0.0206592	0.0058067	0.0102663	0.0045861
鹤岗	Hegang	2018	黑龙江	Heilongjiang	2096	1737	360	1988	6364	32	8817	485	0.0211168	0.0061346	0.0102879	0.0046942
鹤岗	Hegang	2019	黑龙江	Heilongjiang	2584	1290	380	2120	6383	31	8923	492	0.0213836	0.0062483	0.0103772	0.0047581
双鸭山	Shuangyashan	2003	黑龙江	Heilongjiang	2279	2183	173	1012	2496	30	1509	172	0.013298	0.0068132	0.0052149	0.0012699
双鸭山	Shuangyashan	2004	黑龙江	Heilongjiang	2274	2171	174	1044	2596	30	1300	172	0.0133627	0.0067894	0.0053496	0.0012237
双鸭山	Shuangyashan	2006	黑龙江	Heilongjiang	2280	1938	180	985	2670	29	3500	298	0.0141895	0.006466	0.0052852	0.0024383
双鸭山	Shuangyashan	2007	黑龙江	Heilongjiang	2399	2200	184	1298	2999	29	3700	298	0.0154725	0.0070348	0.0059553	0.0024825
双鸭山	Shuangyashan	2008	黑龙江	Heilongjiang	2409	2013	188	1267	2579	35	4200	310	0.0153895	0.006782	0.0059452	0.0026623
双鸭山	Shuangyashan	2009	黑龙江	Heilongjiang	2283	1915	187	1321	2631	35	4900	311	0.0153252	0.0064463	0.0060561	0.0028228
双鸭山	Shuangyashan	2010	黑龙江	Heilongjiang	2181	1857	191	772	2684	20	4900	314	0.0134547	0.0062122	0.0044023	0.0028401
双鸭山	Shuangyashan	2011	黑龙江	Heilongjiang	3650	2759	192	1152	2694	19	5145	343	0.0175752	0.0097598	0.0047534	0.0030619
双鸭山	Shuangyashan	2012	黑龙江	Heilongjiang	2438	1980	192	1169	2704	30	5213	3568	0.0340967	0.0067831	0.0055939	0.0217197
双鸭山	Shuangyashan	2013	黑龙江	Heilongjiang	1977	1659	198	1312	3005	30	5250	378	0.0149607	0.0056228	0.0060504	0.0032874
双鸭山	Shuangyashan	2014	黑龙江	Heilongjiang	1915	1578	220	1357	3155	43	5232	397	0.016042	0.0054399	0.0072088	0.0033933
双鸭山	Shuangyashan	2015	黑龙江	Heilongjiang	1371	1544	222	2844	4497	36	4753	426	0.0176778	0.0045679	0.0096549	0.0034551
双鸭山	Shuangyashan	2016	黑龙江	Heilongjiang	1549	1332	226	2787	3400	24	4841	473	0.0158918	0.0045334	0.0076122	0.0037462
双鸭山	Shuangyashan	2017	黑龙江	Heilongjiang	1990	1379	300	874	4731	27	4950	486	0.0162886	0.0053702	0.007073	0.0038455
七台河	Qitaihe	2003	黑龙江	Heilongjiang	2554	2311	93	799	1852	22	5000	358	0.0141758	0.00731	0.0037492	0.0031166
七台河	Qitaihe	2004	黑龙江	Heilongjiang	2711	2351	106	819	1869	23	3580	358	0.0142886	0.007624	0.0038618	0.0028028
七台河	Qitaihe	2005	黑龙江	Heilongjiang	2649	2159	114	862	1996	23	3600	366	0.0141491	0.0072601	0.0040355	0.0028534
七台河	Qitaihe	2006	黑龙江	Heilongjiang	2358	1895	132	769	2100	21	3770	388	0.0133654	0.0064571	0.0038901	0.0030182
七台河	Qitaihe	2007	黑龙江	Heilongjiang	2461	1897	127	1066	2446	27	4000	392	0.0147042	0.0066095	0.0050025	0.0030921
七台河	Qitaihe	2008	黑龙江	Heilongjiang	2526	1946	133	1027	2310	24	4500	392	0.0145932	0.0067877	0.0046028	0.0032026
七台河	Qitaihe	2009	黑龙江	Heilongjiang	2597	2018	141	1140	2432	26	1221	392	0.014485	0.0070114	0.0049956	0.002478
七台河	Qitaihe	2010	黑龙江	Heilongjiang	2795	2180	153	933	2595	31	4500	423	0.0162476	0.0075646	0.0053012	0.0033818
七台河	Qitaihe	2011	黑龙江	Heilongjiang	1363	1448	159	933	2690	32	5000	457	0.0134896	0.0043309	0.0054698	0.0036889
七台河	Qitaihe	2012	黑龙江	Heilongjiang	2925	1515	158	1352	3220	35	5638	485	0.0174659	0.0067965	0.0066777	0.0039917
七台河	Qitaihe	2013	黑龙江	Heilongjiang	2845	2004	170	1236	3141	38	6813	485	0.0183509	0.007406	0.0066936	0.0042514
七台河	Qitaihe	2014	黑龙江	Heilongjiang	2195	1637	178.9	1317	3231	38	7000	485	0.0170603	0.0058957	0.0068719	0.0042927
七台河	Qitaihe	2015	黑龙江	Heilongjiang	2163	1572	175	1275	3445	32	7000	487	0.0166479	0.0057469	0.0065967	0.0043043
七台河	Qitaihe	2016	黑龙江	Heilongjiang	2161	1517	183	1245	3438	32	7500	487	0.0166459	0.0056742	0.0065569	0.0044147
七台河	Qitaihe	2017	黑龙江	Heilongjiang	1405	1443	200	1423	3401	23	8943	487	0.015226	0.0044423	0.00605	0.0047336
七台河	Qitaihe	2018	黑龙江	Heilongjiang	2116	1369	200	1388	3519	23	8679	487	0.0162174	0.0054125	0.0061296	0.0046753
七台河	Qitaihe	2019	黑龙江	Heilongjiang	2234	1408	200	1441	3680	24	8216	488	0.0166491	0.0056485	0.0064219	0.0045788
黑河	Heihe	2003	黑龙江	Heilongjiang	890	852	110	515	719	19	220	105	0.0053616	0.0026767	0.0020871	0.0005978
黑河	Heihe	2004	黑龙江	Heilongjiang	860	812	115	521	721	19	220	108	0.0052902	0.0025795	0.0020956	0.0006151
黑河	Heihe	2005	黑龙江	Heilongjiang	610	420	27	488	757	51	220	118	0.0066398	0.0015093	0.0044575	0.0006729
黑河	Heihe	2006	黑龙江	Heilongjiang	597	433	41	498	757	52	242	181	0.0071116	0.0015274	0.0045423	0.0010419
黑河	Heihe	2007	黑龙江	Heilongjiang	603	451	42	573	851	55	230	181	0.0075428	0.0015642	0.0049394	0.0010393
黑河	Heihe	2008	黑龙江	Heilongjiang	604	470	42	367	819	16	251	181	0.0044412	0.0015934	0.0018038	0.0010439
黑河	Heihe	2009	黑龙江	Heilongjiang	928	818	42	723	683	15	59	152	0.0054104	0.0025935	0.001983	0.0008339
黑河	Heihe	2010	黑龙江	Heilongjiang	746	718	110	694	634	13	61	155	0.004869	0.0022625	0.0017548	0.0008516
黑河	Heihe	2011	黑龙江	Heilongjiang	1081	706	109	1055	822	18	1030	156	0.0065289	0.0027517	0.0027057	0.0010716
黑河	Heihe	2012	黑龙江	Heilongjiang	1094	710	110	1069	835	18	1026	156	0.0065832	0.0027786	0.0027339	0.0010707
黑河	Heihe	2013	黑龙江	Heilongjiang	1084	706	111	1097	849	18	1101	167	0.0066883	0.0027589	0.0027785	0.0011508
黑河	Heihe	2014	黑龙江	Heilongjiang	1093	715	129.68	1183	964	18	1125	168	0.0069599	0.0028108	0.0029871	0.0011619
黑河	Heihe	2015	黑龙江	Heilongjiang	1190	799	135	1195	995	18	1100	179	0.007339	0.0030878	0.0030312	0.00122
黑河	Heihe	2016	黑龙江	Heilongjiang	646	581	138	480	920	19	1020	180	0.0054057	0.0019482	0.0022494	0.0012081
黑河	Heihe	2017	黑龙江	Heilongjiang	895	775	140	616	1210	8	1040	180	0.0056999	0.002612	0.0018754	0.0012125
黑河	Heihe	2018	黑龙江	Heilongjiang	879	759	130	634	1015	6	1248	180	0.0053623	0.002551	0.0015528	0.0012585
黑河	Heihe	2019	黑龙江	Heilongjiang	1443	794	160	646	910	6	712	187	0.0061394	0.0034978	0.0014612	0.0011805
伊春	Yichun	2003	黑龙江	Heilongjiang	3732	3798	382	2291	4367	45	1520	421	0.023955	0.0116576	0.0095856	0.0027117
伊春	Yichun	2004	黑龙江	Heilongjiang	3587	3604	349	2262	4522	44	1526	434	0.0235329	0.0111099	0.0096348	0.0027882
伊春	Yichun	2005	黑龙江	Heilongjiang	3570	3446	380	1849	3589	29	1524	517	0.021308	0.0108948	0.0071457	0.0032676
伊春	Yichun	2006	黑龙江	Heilongjiang	3596	3455	439	1858	3678	27	1400	599	0.0218374	0.0110265	0.0070967	0.0037142
伊春	Yichun	2007	黑龙江	Heilongjiang	3680	3507	482	1629	3754	28	1600	628	0.0222099	0.0112876	0.0069963	0.003926
伊春	Yichun	2008	黑龙江	Heilongjiang	3499	3283	507	1660	3584	27	2450	745	0.0222961	0.0107192	0.0067867	0.0047902
伊春	Yichun	2009	黑龙江	Heilongjiang	3425	3161	508	3071	4664	42	2560	683	0.0253984	0.01043	0.0105123	0.0044561
伊春	Yichun	2010	黑龙江	Heilongjiang	3436	3138	509	2970	5479	42	2580	965	0.0277203	0.0104144	0.0112152	0.0060907
伊春	Yichun	2011	黑龙江	Heilongjiang	3291	2786	622	2540	5470	42	2582	778	0.0255785	0.0098316	0.0107367	0.0050101
伊春	Yichun	2012	黑龙江	Heilongjiang	3189	2999	720	2540	5570	42	2682	796	0.0260925	0.0101197	0.0108365	0.0051363
伊春	Yichun	2013	黑龙江	Heilongjiang	3025	2087	719	1620	5171	41	4617	881	0.023952	0.0085367	0.00936	0.0060552
伊春	Yichun	2015	黑龙江	Heilongjiang	2869	1850	718	2186	6038	41	5000	918	0.0251493	0.0079524	0.0108432	0.0063538
伊春	Yichun	2016	黑龙江	Heilongjiang	3406	2707	982	1969	4677	28	3525	943	0.0248344	0.0103735	0.0082886	0.0061723
伊春	Yichun	2017	黑龙江	Heilongjiang	3222	2641	1380	1958	4566	28	3781	962	0.0250364	0.0105319	0.0081658	0.0063387
伊春	Yichun	2018	黑龙江	Heilongjiang	3029	2470	890	1965	4914	27	3736	978	0.0242001	0.0093319	0.0084469	0.0064213
伊春	Yichun	2019	黑龙江	Heilongjiang	2469	1946	380	2075	5365	30	3624	724	0.0211993	0.0070326	0.0092385	0.0049282
大庆	Daqing	2003	黑龙江	Heilongjiang	6983	5828	769	4087	6952	73	9937	2433	0.0524698	0.0200743	0.0161929	0.0162025
大庆	Daqing	2004	黑龙江	Heilongjiang	7313	5868	510	3824	7148	56	13140	2423	0.0519849	0.0202858	0.0148465	0.0168525
大庆	Daqing	2005	黑龙江	Heilongjiang	7266	5770	510	3440	7287	66	12814	2443	0.0522715	0.0200713	0.0153041	0.0168961
大庆	Daqing	2006	黑龙江	Heilongjiang	7542	5786	1629	3831	7228	60	16662	2516	0.0554121	0.0220144	0.0152292	0.0181685
大庆	Daqing	2007	黑龙江	Heilongjiang	7591	5755	1799	5047	8194	72	17512	2564	0.0593119	0.0222714	0.0184067	0.0186338
大庆	Daqing	2008	黑龙江	Heilongjiang	7732	5748	2205	4953	7810	73	18356	2591	0.0599907	0.0230197	0.0179947	0.0189764
大庆	Daqing	2009	黑龙江	Heilongjiang	7735	5675	2190	5119	8417	82	17977	2602	0.0612996	0.0228974	0.019446	0.0189562
大庆	Daqing	2010	黑龙江	Heilongjiang	5021	5533	3033	13495	10051	85	17025	2696	0.0694375	0.0197045	0.0304438	0.0192892
大庆	Daqing	2011	黑龙江	Heilongjiang	8585	5059	2781	5878	9995	82	16062	3183	0.06782	0.0240791	0.0218493	0.0218916
大庆	Daqing	2012	黑龙江	Heilongjiang	8886	4688	2621	5650	10762	91	19016	3195	0.0694226	0.0237788	0.0230301	0.0226137
大庆	Daqing	2013	黑龙江	Heilongjiang	8327	5526	2219	5939	11836	88	20089	3394	0.0718135	0.0236164	0.0241959	0.0240012
大庆	Daqing	2014	黑龙江	Heilongjiang	8416	5529	2229	13912	11985	75	20089	3456	0.0802196	0.0237692	0.0320908	0.0243596
大庆	Daqing	2018	黑龙江	Heilongjiang	9141	3933	1090	6904	13845	93	13910	3674	0.072886	0.0210083	0.0276233	0.0242543
大庆	Daqing	2019	黑龙江	Heilongjiang	9291	3803	130	7096	13919	90	11896	3699	0.0713972	0.019758	0.0276854	0.0239538
绥化	Suihua	2003	黑龙江	Heilongjiang	3133	4435	142	558	1023	33	505	189	0.0159752	0.0113582	0.0034708	0.0011463
绥化	Suihua	2004	黑龙江	Heilongjiang	2910	4404	137	659	1023	33	525	189	0.0156997	0.0109679	0.0035811	0.0011507
绥化	Suihua	2006	黑龙江	Heilongjiang	2340	3654	137	619	839	28	1650	190	0.0133971	0.0090073	0.0029847	0.0014051
绥化	Suihua	2007	黑龙江	Heilongjiang	2714	4451	125	658	791	29	1890	1015	0.0200037	0.0107233	0.0030532	0.0062272
绥化	Suihua	2008	黑龙江	Heilongjiang	2678	4324	149	683	791	29	2637	1060	0.0202482	0.0105152	0.0030805	0.0066524
绥化	Suihua	2009	黑龙江	Heilongjiang	2701	4125	151	818	791	23	2842	2160	0.0261035	0.010262	0.002785	0.0130565
绥化	Suihua	2010	黑龙江	Heilongjiang	2805	4196	162	832	782	25	2845	2290	0.0272858	0.0105382	0.002939	0.0138087
绥化	Suihua	2011	黑龙江	Heilongjiang	2316	3593	168	675	961	27	2277	2295	0.0257291	0.0089233	0.0030938	0.013712
绥化	Suihua	2012	黑龙江	Heilongjiang	2355	3330	141	650	1168	29	2748	2300	0.0258276	0.0085619	0.0034207	0.013845
绥化	Suihua	2014	黑龙江	Heilongjiang	2326	3019	141	561	1032	29	2762	2300	0.0250993	0.0080634	0.0031878	0.0138481
绥化	Suihua	2015	黑龙江	Heilongjiang	2182	2182	141	548	1253	29	2765	254	0.0120373	0.0066217	0.0033941	0.0020215
绥化	Suihua	2016	黑龙江	Heilongjiang	3254	2739	141	1378	3267	30	560	258	0.0170028	0.0090616	0.0063839	0.0015573
上海	Shanghai	2003	上海	Shanghai	48564	36715	58569	35563	78030	422	273100	16510	0.508798	0.205817	0.147248	0.155732
上海	Shanghai	2004	上海	Shanghai	48765	35696	59137	35066	81840	461	283800	19795	0.535867	0.205394	0.153386	0.177087
上海	Shanghai	2005	上海	Shanghai	48500	35492	60107	42510	85934	457	278100	20942	0.553757	0.205995	0.165304	0.182457
上海	Shanghai	2006	上海	Shanghai	48651	35733	60211	44127	89200	475	274000	21490	0.563093	0.206716	0.171658	0.184719
上海	Shanghai	2007	上海	Shanghai	48668	36751	62102	47473	91995	503	265000	8363	0.497781	0.210767	0.180167	0.106847
上海	Shanghai	2008	上海	Shanghai	47791	39183	63478	40331	92443	524	266000	8744	0.498473	0.214837	0.174366	0.109271
上海	Shanghai	2009	上海	Shanghai	48101	42436	65450	41204	94585	891	270600	9281	0.540643	0.222707	0.204545	0.113391
上海	Shanghai	2010	上海	Shanghai	48383	53365	67596	41506	99969	558	280800	9723	0.545855	0.241986	0.185668	0.118201
上海	Shanghai	2011	上海	Shanghai	48802	44341	68400	41883	102047	565	281100	9942	0.538714	0.230511	0.18867	0.119533
上海	Shanghai	2012	上海	Shanghai	49511	46132	71417	45931	104163	576	280360	9717	0.552333	0.238251	0.196013	0.118069
上海	Shanghai	2013	上海	Shanghai	50393	47960	71849	45060	109861	586	271048	9932	0.56158	0.24284	0.201486	0.117254
上海	Shanghai	2014	上海	Shanghai	51887	49650	73041.7	47799	112270	594	266530	10550	0.576475	0.249176	0.207471	0.119828
上海	Shanghai	2015	上海	Shanghai	52840	50496	75055	49427	117499	601	254852	10949	0.589096	0.254559	0.214983	0.119553
上海	Shanghai	2016	上海	Shanghai	55757	53389	76764	65386	126838	656	239112	11253	0.629124	0.265503	0.245788	0.117833
上海	Shanghai	2017	上海	Shanghai	57213	54697	77730	67907	115916	363	220072	10896	0.598495	0.270919	0.216015	0.111561
上海	Shanghai	2018	上海	Shanghai	59346	56803	78940	74948	129007	364	210103	11821	0.630401	0.278855	0.23684	0.114705
南京	Nanjing	2003	江苏	Jiangsu	18091	17268	10623	9802	20292	255	91818	5941	0.170614	0.0668599	0.0491785	0.0545757
南京	Nanjing	2004	江苏	Jiangsu	18951	17298	11423	13086	19264	198	96590	6523	0.175807	0.0692812	0.0475313	0.0589946
南京	Nanjing	2005	江苏	Jiangsu	19111	17183	11111	13415	19463	191	96563	7427	0.180724	0.0689373	0.0475724	0.0642144
南京	Nanjing	2006	江苏	Jiangsu	19451	17373	11462	14243	19226	158	95059	7392	0.179685	0.0702015	0.0458042	0.0636797
南京	Nanjing	2007	江苏	Jiangsu	19514	16703	11725	14795	19457	145	106481	7992	0.185021	0.0696706	0.0456779	0.0696722
南京	Nanjing	2008	江苏	Jiangsu	19073	16280	12088	15126	22019	170	112712	8805	0.19506	0.0688705	0.0504411	0.0757489
南京	Nanjing	2009	江苏	Jiangsu	19183	16609	12520	15596	23547	170	103847	9314	0.199309	0.0700977	0.052479	0.0767322
南京	Nanjing	2010	江苏	Jiangsu	19237	16952	12916	15950	23976	144	103691	9576	0.200799	0.0712121	0.0513745	0.0782123
南京	Nanjing	2011	江苏	Jiangsu	19344	17417	13281	16149	27231	153	103478	10458	0.211312	0.0725436	0.0555041	0.0832638
南京	Nanjing	2012	江苏	Jiangsu	19228	17700	15182	17891	29924	157	107263	11424	0.225405	0.0753314	0.0603887	0.0896844
南京	Nanjing	2013	江苏	Jiangsu	22361	20761	15053	20662	37186	208	106434	12761	0.256039	0.0843838	0.0744253	0.09723
南京	Nanjing	2014	江苏	Jiangsu	22414	21823	5188	21602	39149	207	104216	13495	0.251102	0.0727828	0.0773367	0.100983
南京	Nanjing	2015	江苏	Jiangsu	22549	22474	16343	22307	41987	213	102360	14248	0.27521	0.088903	0.0813813	0.104926
南京	Nanjing	2016	江苏	Jiangsu	22982	23644	19886	25272	45195	225	94447	14649	0.290223	0.0960225	0.0887057	0.105495
南京	Nanjing	2017	江苏	Jiangsu	23517	25171	7010	28100	46960	220	89802	15264	0.283002	0.081793	0.0931858	0.108024
南京	Nanjing	2018	江苏	Jiangsu	24468	27542	7530	31560	49448	222	88750	15904	0.298483	0.0873982	0.0995941	0.111491
南京	Nanjing	2019	江苏	Jiangsu	25591	30137	23250	35735	53499	248	91518	16314	0.338569	0.113982	0.110114	0.114473
无锡	Wuxi	2003	江苏	Jiangsu	9666	8592	1533	4205	11069	93	25069	4355	0.0817712	0.029208	0.0219062	0.030657
无锡	Wuxi	2004	江苏	Jiangsu	9811	8720	1586	6131	11198	92	28335	4583	0.086447	0.0296861	0.0240641	0.0326967
无锡	Wuxi	2005	江苏	Jiangsu	9772	9003	1640	6384	10875	72	29878	4717	0.0864671	0.030113	0.0225418	0.0338123
无锡	Wuxi	2006	江苏	Jiangsu	9797	9195	1695	6728	10750	61	30907	4906	0.0876183	0.0305053	0.0219808	0.0351323
无锡	Wuxi	2007	江苏	Jiangsu	9647	9305	1774	6683	11011	54	27784	5086	0.0877026	0.0305446	0.0216754	0.0354826
无锡	Wuxi	2008	江苏	Jiangsu	9472	9412	1883	7126	12702	65	30052	5219	0.0919928	0.0305817	0.0246584	0.0367527
无锡	Wuxi	2009	江苏	Jiangsu	9457	9543	1996	7122	12007	54	33881	5379	0.0925744	0.030902	0.0231486	0.0385237
无锡	Wuxi	2010	江苏	Jiangsu	9507	9503	2602	7351	14020	66	39841	5580	0.0990282	0.0317323	0.0262931	0.0410027
无锡	Wuxi	2011	江苏	Jiangsu	9621	9595	3475	7687	15636	72	43012	5831	0.105081	0.0332108	0.0287154	0.0431544
无锡	Wuxi	2012	江苏	Jiangsu	9706	9980	3855	8187	16135	74	43483	5936	0.108185	0.0344121	0.0299069	0.0438655
无锡	Wuxi	2013	江苏	Jiangsu	9877	10319	2538	9327	17667	85	44283	6081	0.111773	0.0334002	0.0334923	0.0448805
无锡	Wuxi	2014	江苏	Jiangsu	9934	10735	2977	9655	19083	94	43506	6213	0.116083	0.0346836	0.0359278	0.0454718
无锡	Wuxi	2015	江苏	Jiangsu	10013	11160	3078	10393	20773	95	40370	6586	0.120989	0.03556	0.0384938	0.046935
无锡	Wuxi	2016	江苏	Jiangsu	10265	11802	3755	11409	22995	106	40010	6679	0.127814	0.0377887	0.0426324	0.0473931
无锡	Wuxi	2017	江苏	Jiangsu	10632	12523	4650	12439	24889	110	39845	7017	0.135852	0.0405997	0.0459422	0.0493105
无锡	Wuxi	2018	江苏	Jiangsu	11084	13177	4970	13324	26545	126	39860	7145	0.142466	0.0426703	0.049742	0.0500537
无锡	Wuxi	2019	江苏	Jiangsu	11901	14755	5270	14312	28671	140	35405	7262	0.150339	0.0466181	0.0539756	0.0497456
徐州	Xuzhou	2003	江苏	Jiangsu	6906	7326	869	3431	9832	95	20917	1299	0.054329	0.022281	0.0199743	0.0120736
徐州	Xuzhou	2004	江苏	Jiangsu	7011	7029	861	4470	10027	97	25794	1357	0.0569332	0.0219955	0.021451	0.0134867
徐州	Xuzhou	2005	江苏	Jiangsu	7616	7413	760	4547	10749	96	35750	1434	0.0616524	0.0233388	0.0221818	0.0161319
徐州	Xuzhou	2006	江苏	Jiangsu	7158	7170	769	4652	11116	93	23962	1604	0.0592519	0.0223011	0.0224412	0.0145096
徐州	Xuzhou	2007	江苏	Jiangsu	7115	7206	769	5019	11462	90	27430	1623	0.0606401	0.0222885	0.0229657	0.0153859
徐州	Xuzhou	2008	江苏	Jiangsu	6614	6691	818	5392	12985	84	28456	1855	0.0622453	0.0208417	0.0244499	0.0169537
徐州	Xuzhou	2009	江苏	Jiangsu	6608	6639	829	5361	13603	79	28903	1956	0.0630713	0.0207713	0.0246637	0.0176363
徐州	Xuzhou	2010	江苏	Jiangsu	11839	10384	1434	6482	16780	99	35064	2467	0.0874759	0.03499	0.0305341	0.0219518
徐州	Xuzhou	2011	江苏	Jiangsu	11582	10439	1283	6862	17460	100	36130	2604	0.0891587	0.034478	0.0317014	0.0229793
徐州	Xuzhou	2012	江苏	Jiangsu	11626	10666	1283	7237	19690	101	30925	3239	0.0947862	0.0348765	0.0344099	0.0254998
徐州	Xuzhou	2013	江苏	Jiangsu	11186	11422	1519	8093	22393	106	31090	3750	0.102532	0.0356307	0.0384109	0.0284902
徐州	Xuzhou	2014	江苏	Jiangsu	11124	11821	1700	8741	23872	106	33794	4310	0.109282	0.0363626	0.0405943	0.0323249
徐州	Xuzhou	2015	江苏	Jiangsu	11298	12740	1553	9357	24554	106	36258	4484	0.113595	0.0377724	0.0419474	0.0338753
徐州	Xuzhou	2016	江苏	Jiangsu	11515	13259	1628	10477	27018	107	35906	4463	0.11834	0.0389607	0.0457029	0.0336761
徐州	Xuzhou	2017	江苏	Jiangsu	11958	14718	1680	10822	25491	74	35068	4554	0.117972	0.0418347	0.0421201	0.034017
徐州	Xuzhou	2018	江苏	Jiangsu	12663	15941	1730	13256	26943	96	35122	4644	0.127158	0.0447584	0.0478505	0.0345492
徐州	Xuzhou	2019	江苏	Jiangsu	13258	17140	1780	13801	27450	100	39237	4783	0.132989	0.0474803	0.0492468	0.036262
常州	Changzhou	2003	江苏	Jiangsu	7524	7180	1491	3717	8638	66	15523	3563	0.0647631	0.0238393	0.0169546	0.0239691
常州	Changzhou	2004	江苏	Jiangsu	7810	7138	1543	4577	8780	63	18089	3772	0.0678397	0.0242815	0.0178139	0.0257444
常州	Changzhou	2005	江苏	Jiangsu	7945	7095	1609	4751	8467	61	21829	3954	0.0696788	0.0245119	0.017544	0.0276229
常州	Changzhou	2006	江苏	Jiangsu	8147	7109	1670	4808	8926	55	18940	2158	0.0591443	0.0249206	0.0176213	0.0166024
常州	Changzhou	2007	江苏	Jiangsu	8646	7361	1732	5069	10281	60	25973	2247	0.0644274	0.0261288	0.0196275	0.018671
常州	Changzhou	2008	江苏	Jiangsu	8583	7531	1586	5461	10616	49	33150	2606	0.0679961	0.0260859	0.0195779	0.0223323
常州	Changzhou	2009	江苏	Jiangsu	8493	7583	1874	5536	10968	50	35583	2809	0.07054	0.0264117	0.0200848	0.0240435
常州	Changzhou	2010	江苏	Jiangsu	8564	7614	1949	5771	11151	47	38948	3023	0.0729921	0.0266653	0.0203026	0.0260241
常州	Changzhou	2011	江苏	Jiangsu	8600	7750	1890	6074	11136	47	40717	3230	0.0750697	0.0268396	0.0206185	0.0276117
常州	Changzhou	2012	江苏	Jiangsu	8756	8119	3171	7404	14286	61	41190	3451	0.0845749	0.0293339	0.0262473	0.0289937
常州	Changzhou	2013	江苏	Jiangsu	8809	8461	2279	8067	14618	60	30938	3719	0.0842237	0.0287175	0.0272288	0.0282774
常州	Changzhou	2014	江苏	Jiangsu	8953	8858	2436	8495	17095	63	35675	3934	0.090683	0.0297267	0.0303892	0.0305671
常州	Changzhou	2015	江苏	Jiangsu	11164	11335	2761	10229	19975	82	34054	4432	0.106783	0.0371362	0.0365589	0.0330876
常州	Changzhou	2016	江苏	Jiangsu	11327	11702	4102	10568	21091	88	30387	4880	0.113071	0.0397187	0.0384855	0.034867
常州	Changzhou	2017	江苏	Jiangsu	11776	12520	4560	11178	19348	55	27360	4953	0.111806	0.0422096	0.0349765	0.0346201
常州	Changzhou	2018	江苏	Jiangsu	12222	13544	4870	12034	18771	64	27968	4881	0.115137	0.0447985	0.0359997	0.0343383
常州	Changzhou	2019	江苏	Jiangsu	12720	14341	4590	12625	20178	71	24089	4977	0.118945	0.046343	0.0385657	0.034036
苏州	Suzhou	2003	江苏	Jiangsu	9063	7774	1395	3823	8545	69	23570	2816	0.0655411	0.0269128	0.017199	0.0214292
苏州	Suzhou	2004	江苏	Jiangsu	9504	7816	1407	5163	9331	69	29006	3230	0.0721293	0.0276592	0.0194465	0.0250237
苏州	Suzhou	2005	江苏	Jiangsu	9613	7873	1224	5617	9166	53	35138	4280	0.0787074	0.0276623	0.0185966	0.0324485
苏州	Suzhou	2006	江苏	Jiangsu	9729	7894	1963	6094	10376	58	39110	4982	0.0869385	0.0288603	0.0206939	0.0373843
苏州	Suzhou	2007	江苏	Jiangsu	9951	8054	1537	6382	11354	59	42955	5342	0.0912325	0.0288593	0.0220581	0.0403151
苏州	Suzhou	2008	江苏	Jiangsu	10121	8316	2229	6871	13230	69	48132	5596	0.0985579	0.0304284	0.0252021	0.0429274
苏州	Suzhou	2009	江苏	Jiangsu	10390	8646	2972	7291	14668	70	49634	5746	0.103611	0.0323154	0.0271694	0.0441264
苏州	Suzhou	2010	江苏	Jiangsu	10378	8927	3473	7848	15679	64	54062	5928	0.107881	0.0333799	0.0283436	0.046157
苏州	Suzhou	2011	江苏	Jiangsu	10509	9553	2870	8279	17569	73	56629	6089	0.112704	0.0336846	0.0313645	0.047655
苏州	Suzhou	2012	江苏	Jiangsu	14058	13328	10986	11626	23757	104	69714	7698	0.158802	0.0554718	0.043482	0.0598477
苏州	Suzhou	2013	江苏	Jiangsu	14028	13921	3512	12168	26051	110	63580	8005	0.15334	0.0462669	0.0468058	0.0602669
苏州	Suzhou	2014	江苏	Jiangsu	14171	16343	3857	12717	28111	112	63766	8257	0.16186	0.0504864	0.0496085	0.0617647
苏州	Suzhou	2015	江苏	Jiangsu	14410	17244	9608	13174	30857	119	67092	8534	0.177346	0.0598804	0.0533643	0.064101
苏州	Suzhou	2016	江苏	Jiangsu	15102	18726	11737	13929	33061	128	61917	10680	0.198367	0.0659519	0.0570523	0.0753627
苏州	Suzhou	2017	江苏	Jiangsu	15875	20371	13440	16141	33631	97	58569	10930	0.205629	0.071813	0.0577482	0.0760681
苏州	Suzhou	2019	江苏	Jiangsu	18764	24367	22970	19450	36947	115	53184	11389	0.238349	0.0948189	0.0659988	0.0775314
南通	Nantong	2003	江苏	Jiangsu	2901	2874	940	2100	5593	32	6578	750	0.0251676	0.0097953	0.0096409	0.0057313
南通	Nantong	2004	江苏	Jiangsu	3107	2785	962	2274	5754	32	8299	844	0.0266538	0.0100072	0.0099915	0.006655
南通	Nantong	2005	江苏	Jiangsu	3093	2792	1085	3121	6094	33	7442	1055	0.0291761	0.0101612	0.0113295	0.0076854
南通	Nantong	2006	江苏	Jiangsu	3149	2759	1023	3131	5647	29	7860	1282	0.0298038	0.0101147	0.0105991	0.00909
南通	Nantong	2007	江苏	Jiangsu	3161	2775	1003	3635	6378	35	8717	1128	0.0308403	0.0101295	0.0123217	0.0083891
南通	Nantong	2008	江苏	Jiangsu	3061	2796	1040	3666	6994	31	10028	1173	0.0316721	0.0100582	0.012675	0.008939
南通	Nantong	2009	江苏	Jiangsu	6947	5939	1374	5261	10289	81	9544	1451	0.0528277	0.0209935	0.0213952	0.010439
南通	Nantong	2010	江苏	Jiangsu	6903	5912	1423	5537	10956	80	10462	1871	0.0563112	0.020953	0.0222883	0.0130698
南通	Nantong	2011	江苏	Jiangsu	6944	5829	1390	5774	12144	82	11393	3011	0.0645954	0.0208497	0.0238802	0.0198655
南通	Nantong	2012	江苏	Jiangsu	6993	6011	1976	6208	12981	80	13004	3364	0.0692798	0.0219761	0.0250416	0.0222621
南通	Nantong	2013	江苏	Jiangsu	6858	6155	2140	6798	13833	72	12152	3816	0.072834	0.0222018	0.0259455	0.0246867
南通	Nantong	2014	江苏	Jiangsu	6972	6010	1838.2	7128	14539	65	12582	4523	0.0771203	0.0217579	0.0264937	0.0288687
南通	Nantong	2015	江苏	Jiangsu	6800	6284	1977	7381	14958	66	16320	4882	0.0811155	0.0220837	0.0272618	0.03177
南通	Nantong	2016	江苏	Jiangsu	6915	6467	2085	7604	16118	72	17233	5064	0.0848	0.0226704	0.0291057	0.0330239
南通	Nantong	2017	江苏	Jiangsu	6935	6645	2300	7989	14986	48	18539	5092	0.0833487	0.0232493	0.026625	0.0334743
南通	Nantong	2018	江苏	Jiangsu	7042	7042	2130	8444	16283	60	16884	5074	0.0860702	0.0237638	0.0293018	0.0330045
南通	Nantong	2019	江苏	Jiangsu	7305	7535	2730	8996	17735	67	13929	3145	0.0787588	0.0256881	0.0318701	0.0212006
连云港	Lianyungang	2003	江苏	Jiangsu	3204	3293	50	1557	3287	43	2784	751	0.0221309	0.0096734	0.0075589	0.0048987
连云港	Lianyungang	2004	江苏	Jiangsu	3384	3286	151	2270	3334	43	2709	875	0.0240548	0.0100716	0.0083843	0.0055989
连云港	Lianyungang	2005	江苏	Jiangsu	3423	3383	583	2287	3559	46	3009	959	0.0258517	0.0108521	0.0088488	0.0061508
连云港	Lianyungang	2006	江苏	Jiangsu	3459	3390	608	2479	3985	52	13356	2238	0.0367077	0.0109504	0.0099264	0.0158308
连云港	Lianyungang	2007	江苏	Jiangsu	3504	3428	649	2404	3944	50	15416	2617	0.0392622	0.0111292	0.009656	0.018477
连云港	Lianyungang	2008	江苏	Jiangsu	3739	3737	687	2433	4634	46	10000	1519	0.033002	0.0119882	0.0100809	0.0109329
连云港	Lianyungang	2009	江苏	Jiangsu	4352	4040	738	2674	4662	43	12000	1586	0.0353419	0.0134292	0.0101506	0.0117622
连云港	Lianyungang	2010	江苏	Jiangsu	4296	3863	780	2795	4647	29	8200	1642	0.0336224	0.0131419	0.0092344	0.0112461
连云港	Lianyungang	2011	江苏	Jiangsu	4582	4074	862	2971	4566	37	10043	1675	0.0357744	0.013994	0.0099362	0.0118442
连云港	Lianyungang	2012	江苏	Jiangsu	4659	4009	1334	3209	5270	36	12000	1711	0.0379585	0.014649	0.0108248	0.0124848
连云港	Lianyungang	2013	江苏	Jiangsu	4498	4257	1551	3514	5756	38	13162	1748	0.0398042	0.0150584	0.0117904	0.0129554
连云港	Lianyungang	2014	江苏	Jiangsu	9920	9121	1673	5017	8711	76	9671	1775	0.0620793	0.0305542	0.0191851	0.01234
连云港	Lianyungang	2015	江苏	Jiangsu	9392	9626	2342	5140	9080	76	12401	2388	0.0675634	0.0313889	0.0196876	0.0164869
连云港	Lianyungang	2016	江苏	Jiangsu	9608	10389	1472	6090	10852	82	12957	2505	0.0718867	0.0316646	0.022936	0.0172861
连云港	Lianyungang	2017	江苏	Jiangsu	9838	10976	1640	6222	9859	47	13501	2693	0.0710956	0.0330967	0.0195058	0.0184931
连云港	Lianyungang	2018	江苏	Jiangsu	10118	11729	1750	6623	10530	49	15813	2524	0.0735574	0.0347694	0.0207609	0.0180271
连云港	Lianyungang	2019	江苏	Jiangsu	10725	12044	1860	6993	11219	50	14484	2651	0.0766917	0.036298	0.0219262	0.0184675
淮安	Huai'an	2003	江苏	Jiangsu	8372	11216	554	2585	5089	90	7194	812	0.0499417	0.0297672	0.0139487	0.0062259
淮安	Huai'an	2004	江苏	Jiangsu	9011	11354	849	3395	5836	87	8232	847	0.0533484	0.0313338	0.0153571	0.0066576
淮安	Huai'an	2005	江苏	Jiangsu	9789	11201	699	3498	7638	91	10381	998	0.0576572	0.0320889	0.017563	0.0080053
淮安	Huai'an	2006	江苏	Jiangsu	10060	10949	735	3555	7420	91	10404	1229	0.0589333	0.0321799	0.0174077	0.0093458
淮安	Huai'an	2007	江苏	Jiangsu	10279	10726	770	3741	7608	90	11812	1320	0.0601406	0.0322331	0.0177245	0.010183
淮安	Huai'an	2008	江苏	Jiangsu	10441	10592	706	3612	7644	91	12221	1467	0.0610136	0.0321971	0.0176934	0.0111231
淮安	Huai'an	2009	江苏	Jiangsu	10459	10350	800	3602	7553	91	11500	1651	0.0616159	0.0319968	0.0175917	0.0120274
淮安	Huai'an	2010	江苏	Jiangsu	10559	10314	906	3717	8632	83	11000	2091	0.0649019	0.032238	0.0182035	0.0144604
淮安	Huai'an	2011	江苏	Jiangsu	11087	9314	944	4120	9705	90	13000	2386	0.0684669	0.0316283	0.0202309	0.0166077
淮安	Huai'an	2012	江苏	Jiangsu	10334	9268	2424	5707	11061	89	13200	2632	0.0737214	0.0324044	0.023243	0.018074
淮安	Huai'an	2013	江苏	Jiangsu	10414	9869	1461	6528	12461	84	15220	2810	0.076829	0.0321123	0.0251674	0.0195493
淮安	Huai'an	2014	江苏	Jiangsu	10161	10525	1603	6820	13367	86	16345	2910	0.0797917	0.0328778	0.0265379	0.020376
淮安	Huai'an	2015	江苏	Jiangsu	10197	10474	1749	6868	13417	86	19265	2977	0.0811025	0.0330537	0.0266403	0.0214086
淮安	Huai'an	2016	江苏	Jiangsu	11229	12145	2173	8265	16347	104	21431	3506	0.0949931	0.0376299	0.032418	0.0249452
淮安	Huai'an	2017	江苏	Jiangsu	11478	12590	2500	8610	11927	41	26036	3654	0.0896489	0.0390966	0.023734	0.0268184
淮安	Huai'an	2018	江苏	Jiangsu	12633	12212	1500	8980	12089	44	31815	3752	0.0921374	0.0389544	0.0245211	0.028662
盐城	Yancheng	2003	江苏	Jiangsu	2634	2137	590	865	1857	22	2577	420	0.0146095	0.0078437	0.0038263	0.0029395
盐城	Yancheng	2004	江苏	Jiangsu	6241	4721	757	2498	3487	52	329	580	0.0301328	0.0173149	0.0094502	0.0033677
盐城	Yancheng	2005	江苏	Jiangsu	6213	4787	699	2661	3971	54	352	794	0.0321598	0.0172911	0.0102588	0.0046098
盐城	Yancheng	2006	江苏	Jiangsu	6030	4831	590	2697	4507	56	2939	842	0.0333712	0.0169317	0.0109806	0.005459
盐城	Yancheng	2007	江苏	Jiangsu	6095	5184	653	2776	4891	57	3014	1022	0.0356706	0.0176307	0.0115238	0.0065161
盐城	Yancheng	2008	江苏	Jiangsu	6265	5341	686	2751	4998	57	3908	1176	0.0373694	0.0181622	0.0116033	0.0076039
盐城	Yancheng	2009	江苏	Jiangsu	6441	5318	714	2946	5420	56	3507	1255	0.0385686	0.0184331	0.0121635	0.0079719
盐城	Yancheng	2010	江苏	Jiangsu	6253	5098	746	2950	5955	52	5100	1350	0.039149	0.0178694	0.0124065	0.0088731
盐城	Yancheng	2011	江苏	Jiangsu	6150	4985	890	3280	6381	50	5949	1599	0.0412856	0.0177412	0.0130443	0.0105001
盐城	Yancheng	2012	江苏	Jiangsu	6271	4974	1096	3727	7454	52	6627	1641	0.0438284	0.018185	0.0147507	0.0108928
盐城	Yancheng	2013	江苏	Jiangsu	6127	5034	1076	3864	7939	53	7250	1679	0.0447356	0.0180274	0.0154581	0.0112501
盐城	Yancheng	2014	江苏	Jiangsu	6184	5120	1213	4082	8690	56	10098	2336	0.0507676	0.0184233	0.0166669	0.0156774
盐城	Yancheng	2015	江苏	Jiangsu	8615	7257	1803	6268	12408	90	11831	2895	0.0705903	0.0260251	0.0252735	0.0192918
盐城	Yancheng	2016	江苏	Jiangsu	8671	7335	1945	6721	12987	91	14082	3121	0.0739298	0.0264145	0.0264197	0.0210956
盐城	Yancheng	2017	江苏	Jiangsu	8911	7544	2310	6855	12285	64	14977	3272	0.0736125	0.0275736	0.0238726	0.0221663
盐城	Yancheng	2018	江苏	Jiangsu	9084	7985	3030	7102	11740	61	16574	3420	0.0761981	0.0294463	0.023377	0.0233748
盐城	Yancheng	2019	江苏	Jiangsu	9520	8357	3300	7597	12281	62	17963	3532	0.0798738	0.0310135	0.0245312	0.0243291
扬州	Yangzhou	2003	江苏	Jiangsu	4469	3913	943	1546	4321	57	9960	772	0.0299139	0.013696	0.009612	0.0066059
扬州	Yangzhou	2004	江苏	Jiangsu	4712	3967	978	2151	4468	53	11595	982	0.0324956	0.0141904	0.0101241	0.0081811
扬州	Yangzhou	2005	江苏	Jiangsu	4740	4000	1260	2506	4998	53	14535	1825	0.0394039	0.0146594	0.0110405	0.013704
扬州	Yangzhou	2006	江苏	Jiangsu	4796	4079	1221	2831	5630	57	13055	1025	0.0358812	0.0148075	0.0123213	0.0087523
扬州	Yangzhou	2007	江苏	Jiangsu	4985	4042	1265	3069	5756	60	11483	1140	0.0370972	0.0150991	0.0129284	0.0090697
扬州	Yangzhou	2008	江苏	Jiangsu	5133	4071	1280	3108	5724	50	12128	1317	0.0378224	0.0153861	0.0122009	0.0102354
扬州	Yangzhou	2009	江苏	Jiangsu	5070	4161	1534	3173	6503	55	13000	1460	0.0404358	0.0157628	0.0134183	0.0112548
扬州	Yangzhou	2010	江苏	Jiangsu	5201	4194	1470	3286	6649	49	13484	1612	0.0414087	0.0159238	0.0132445	0.0122404
扬州	Yangzhou	2011	江苏	Jiangsu	8724	7352	1638	5154	10291	85	14453	2083	0.0628607	0.0261079	0.0215756	0.0151773
扬州	Yangzhou	2012	江苏	Jiangsu	8747	7352	2199	5486	10537	64	17858	2217	0.0642332	0.0268953	0.0206335	0.0167043
扬州	Yangzhou	2013	江苏	Jiangsu	8742	7590	2614	5808	11095	63	15867	2329	0.0661722	0.0277923	0.0214681	0.0169118
扬州	Yangzhou	2014	江苏	Jiangsu	8677	7538	2254	5846	11318	63	15744	2367	0.0659712	0.0271348	0.0217321	0.0171043
扬州	Yangzhou	2015	江苏	Jiangsu	8720	7503	2454	6062	11525	66	22106	2434	0.0687106	0.0274171	0.022396	0.0188975
扬州	Yangzhou	2016	江苏	Jiangsu	8890	7736	2717	6373	11788	70	21874	2559	0.0712304	0.0283683	0.0232932	0.0195688
扬州	Yangzhou	2017	江苏	Jiangsu	8813	7779	2960	6825	11321	48	20691	2610	0.0699394	0.0286403	0.0216969	0.0196022
扬州	Yangzhou	2018	江苏	Jiangsu	8758	7747	3290	6869	11339	53	19359	2794	0.0714563	0.0289528	0.022132	0.0203715
扬州	Yangzhou	2019	江苏	Jiangsu	8942	8056	4170	7111	11558	50	20823	2912	0.0746344	0.030864	0.0223933	0.0213771
镇江	Zhenjiang	2003	江苏	Jiangsu	3324	3604	832	1849	4323	44	7212	1015	0.0277475	0.0113589	0.0089853	0.0074033
镇江	Zhenjiang	2004	江苏	Jiangsu	3257	3342	848	2512	4568	46	8258	1158	0.0294583	0.0108959	0.0101013	0.0084611
镇江	Zhenjiang	2005	江苏	Jiangsu	3313	3298	848	2664	4657	46	8805	1562	0.03219	0.0109165	0.0103561	0.0109174
镇江	Zhenjiang	2006	江苏	Jiangsu	3435	3316	952	2706	4760	44	8766	1385	0.03151	0.0112673	0.0103571	0.0098856
镇江	Zhenjiang	2007	江苏	Jiangsu	3536	3220	1016	2763	4786	44	9317	1432	0.0320904	0.0113661	0.0104453	0.010279
镇江	Zhenjiang	2008	江苏	Jiangsu	3649	3241	1138	2710	4701	43	9542	1596	0.0332374	0.0117318	0.0102288	0.0112768
镇江	Zhenjiang	2009	江苏	Jiangsu	3637	3224	1251	2706	4704	43	9301	1715	0.0339792	0.0118403	0.0102274	0.0119114
镇江	Zhenjiang	2010	江苏	Jiangsu	3613	3242	1361	2934	4916	40	9203	1823	0.0349584	0.0119778	0.0104665	0.0125141
镇江	Zhenjiang	2011	江苏	Jiangsu	3680	3288	1469	3088	5947	41	9662	1912	0.0371588	0.0122915	0.0117373	0.01313
镇江	Zhenjiang	2012	江苏	Jiangsu	3621	3318	1975	3636	6692	38	10980	1971	0.0395446	0.0129247	0.0128576	0.0137623
镇江	Zhenjiang	2013	江苏	Jiangsu	3501	3394	1638	3707	7287	36	13309	2114	0.0408865	0.0124017	0.0133812	0.0151036
镇江	Zhenjiang	2014	江苏	Jiangsu	3557	3476	1784	3863	7401	39	14601	2148	0.0422748	0.0128023	0.0138867	0.0155857
镇江	Zhenjiang	2015	江苏	Jiangsu	3544	3499	1885	3909	6821	38	15160	2183	0.0421477	0.0129517	0.0132844	0.0159116
镇江	Zhenjiang	2016	江苏	Jiangsu	3603	3556	1935	4050	7245	41	15779	2313	0.0440743	0.0131915	0.0140829	0.0167998
镇江	Zhenjiang	2017	江苏	Jiangsu	3583	3636	1980	4109	6769	29	16288	2370	0.0433669	0.0133385	0.0127866	0.0172418
镇江	Zhenjiang	2018	江苏	Jiangsu	3669	3697	2220	4148	6896	28	17039	2496	0.0448983	0.01388	0.0128821	0.0181361
镇江	Zhenjiang	2019	江苏	Jiangsu	3750	3734	2310	4207	7041	30	14884	2609	0.0457297	0.0141777	0.0132388	0.0183131
泰州	Taizhou	2003	江苏	Jiangsu	2784	2152	400	966	1833	19	1400	1038	0.0177813	0.0078383	0.0036912	0.0062519
泰州	Taizhou	2004	江苏	Jiangsu	3082	2268	400	1279	1929	18	1400	1105	0.0191539	0.0084598	0.0040549	0.0066392
泰州	Taizhou	2005	江苏	Jiangsu	3210	2287	319	1300	2255	21	2125	857	0.0185634	0.008573	0.0046246	0.0053658
泰州	Taizhou	2006	江苏	Jiangsu	3221	2286	420	1348	2332	21	2200	1107	0.0203051	0.0087237	0.0047538	0.0068276
泰州	Taizhou	2007	江苏	Jiangsu	3298	2245	450	1747	2988	21	2100	1125	0.0215745	0.0088208	0.0058441	0.0069095
泰州	Taizhou	2008	江苏	Jiangsu	3762	2734	520	1813	3018	26	2200	1199	0.0240077	0.0103332	0.0063152	0.0073594
泰州	Taizhou	2009	江苏	Jiangsu	3732	2752	493	1992	3301	32	2282	1314	0.0255559	0.0102778	0.0072359	0.0080423
泰州	Taizhou	2010	江苏	Jiangsu	3633	2624	583	2066	3168	19	2682	1413	0.0249886	0.0100613	0.0062244	0.008703
泰州	Taizhou	2011	江苏	Jiangsu	3697	2702	586	2232	3667	23	5803	1661	0.0283015	0.0102763	0.0071988	0.0108263
泰州	Taizhou	2012	江苏	Jiangsu	3783	2721	777	2390	4257	25	6773	1733	0.0302553	0.0106908	0.0081077	0.0114568
泰州	Taizhou	2013	江苏	Jiangsu	6723	4929	1198	3968	7131	56	7762	2199	0.0482975	0.0189415	0.0149868	0.0143692
泰州	Taizhou	2014	江苏	Jiangsu	6718	4932	1322.5	4052	8041	56	8895	2228	0.0498791	0.0191054	0.0159866	0.0147872
泰州	Taizhou	2015	江苏	Jiangsu	6552	4868	1471	4201	8091	58	11276	2421	0.0517351	0.0189593	0.0163468	0.0164291
泰州	Taizhou	2016	江苏	Jiangsu	6727	4913	1523	4437	8984	65	11753	2525	0.0545081	0.0193602	0.0180122	0.0171357
泰州	Taizhou	2017	江苏	Jiangsu	6640	4779	1580	4677	8595	36	12855	2664	0.0530371	0.0191089	0.0157456	0.0181827
泰州	Taizhou	2018	江苏	Jiangsu	6778	4944	1960	5123	10491	38	12625	2796	0.0572361	0.0200691	0.0182721	0.0188949
泰州	Taizhou	2019	江苏	Jiangsu	6781	5111	2080	5543	10826	41	14026	2961	0.0599235	0.0204787	0.0192864	0.0201583
宿迁	Suqian	2003	江苏	Jiangsu	1377	1276	71	306	750	21	1950	752	0.0107403	0.0039827	0.0020374	0.0047202
宿迁	Suqian	2004	江苏	Jiangsu	5345	6441	67	931	1680	110	2400	851	0.0331533	0.0175442	0.0102172	0.0053919
宿迁	Suqian	2005	江苏	Jiangsu	5678	6577	40	1751	2521	83	2460	903	0.0338764	0.0182118	0.0099588	0.0057058
宿迁	Suqian	2006	江苏	Jiangsu	5898	6464	194	1435	3069	89	1084	998	0.0351413	0.0185869	0.0106035	0.0059508
宿迁	Suqian	2007	江苏	Jiangsu	5836	6466	216	1580	3102	92	320	1083	0.0358149	0.0185253	0.0110162	0.0062734
宿迁	Suqian	2008	江苏	Jiangsu	5886	6435	221	1682	3821	61	2974	1157	0.035407	0.0185625	0.0095568	0.0072876
宿迁	Suqian	2009	江苏	Jiangsu	5919	6462	256	1782	3947	60	2950	1212	0.0360172	0.018699	0.0097179	0.0076003
宿迁	Suqian	2010	江苏	Jiangsu	5878	6237	267	1690	4406	67	2542	1266	0.0367372	0.0183227	0.0105922	0.0078223
宿迁	Suqian	2011	江苏	Jiangsu	5839	6081	216	2226	5051	74	4581	1313	0.0388495	0.0179672	0.0123378	0.0085446
宿迁	Suqian	2012	江苏	Jiangsu	5853	6004	438	2256	5188	74	4752	1535	0.0405466	0.0181737	0.0125072	0.0098657
宿迁	Suqian	2013	江苏	Jiangsu	5932	6014	542	2254	6045	73	6494	1724	0.0430772	0.0184476	0.0132864	0.0113432
宿迁	Suqian	2014	江苏	Jiangsu	5887	6104	614.8	2556	6345	71	7685	1830	0.0445956	0.0186086	0.0137679	0.0122191
宿迁	Suqian	2015	江苏	Jiangsu	5539	6346	668	2967	7782	109	11213	1942	0.0506075	0.0185058	0.0184555	0.0136462
宿迁	Suqian	2016	江苏	Jiangsu	5140	6743	580	3314	8682	75	12518	1995	0.0498266	0.0183628	0.0172228	0.0142409
宿迁	Suqian	2018	江苏	Jiangsu	5199	7809	710	4094	9964	75	14155	2060	0.0545169	0.0201847	0.0193537	0.0149784
宿迁	Suqian	2019	江苏	Jiangsu	5409	8382	1690	4834	10192	76	15040	2083	0.0584253	0.0226553	0.0204631	0.015307
杭州	Hangzhou	2003	浙江	Zhejiang	13556	13664	6520	12731	19412	171	63989	2556	0.123367	0.0492105	0.0452984	0.0288582
杭州	Hangzhou	2004	浙江	Zhejiang	14090	13912	6580	12894	23143	171	74544	2895	0.132813	0.0504634	0.0491994	0.0331504
杭州	Hangzhou	2005	浙江	Zhejiang	14735	14428	7390	13802	24761	586	74278	4091	0.175725	0.0532823	0.0824376	0.0400053
杭州	Hangzhou	2006	浙江	Zhejiang	15237	14764	7910	14689	25663	754	82005	4216	0.194375	0.0552323	0.0967067	0.0424355
杭州	Hangzhou	2007	浙江	Zhejiang	15580	15261	8633	16290	28345	827	95413	4185	0.209187	0.0574488	0.10652	0.0452192
杭州	Hangzhou	2008	浙江	Zhejiang	15975	15881	8998	16747	27603	160	114099	4258	0.166259	0.0594436	0.057045	0.0497705
杭州	Hangzhou	2009	浙江	Zhejiang	16462	16458	11122	17996	28590	160	142907	4485	0.180717	0.0638748	0.0593937	0.0574489
杭州	Hangzhou	2010	浙江	Zhejiang	17038	16949	11360	19414	30919	138	127825	4754	0.183098	0.0657853	0.0616422	0.055671
杭州	Hangzhou	2011	浙江	Zhejiang	17144	17749	13020	20566	33509	140	126999	4900	0.191307	0.0693421	0.0656321	0.0563325
杭州	Hangzhou	2012	浙江	Zhejiang	17645	19273	15658	22004	37383	146	131901	5284	0.207014	0.0758681	0.0715109	0.0596355
杭州	Hangzhou	2013	浙江	Zhejiang	18131	20521	15990	23886	39489	156	132221	5426	0.215807	0.0788745	0.0764055	0.0605271
杭州	Hangzhou	2014	浙江	Zhejiang	21432	24146	16759.5	27675	44677	182	140928	6145	0.244457	0.0902112	0.0876387	0.0666075
杭州	Hangzhou	2015	浙江	Zhejiang	21938	25286	17742	30316	51710	207	142312	6540	0.262545	0.0939628	0.0993857	0.0691968
杭州	Hangzhou	2016	浙江	Zhejiang	22841	26503	19034	33344	56560	235	141441	6932	0.279713	0.0988442	0.109598	0.0712703
杭州	Hangzhou	2017	浙江	Zhejiang	25628	29786	21000	38333	64524	273	151263	8291	0.317601	0.110507	0.125798	0.0812968
杭州	Hangzhou	2018	浙江	Zhejiang	26774	31422	22490	41105	68765	282	153729	8840	0.335371	0.116635	0.133721	0.0850153
杭州	Hangzhou	2019	浙江	Zhejiang	28013	33275	23320	44842	73202	304	95044	9341	0.341131	0.122335	0.143853	0.074943
嘉兴	Jiaxing	2003	浙江	Zhejiang	2928	2869	557	1467	3262	190	3522	784	0.0328539	0.0093152	0.0182861	0.0052525
嘉兴	Jiaxing	2004	浙江	Zhejiang	3039	2852	633	2074	3847	221	5310	857	0.0374512	0.0095607	0.0218208	0.0060697
嘉兴	Jiaxing	2005	浙江	Zhejiang	3170	2902	729	2052	4240	216	5029	925	0.0381818	0.0099612	0.0218199	0.0064006
嘉兴	Jiaxing	2006	浙江	Zhejiang	3255	2879	815	2291	4936	217	6650	724	0.038618	0.0101719	0.0228492	0.0055969
嘉兴	Jiaxing	2007	浙江	Zhejiang	3415	3008	959	2375	4637	38	7349	783	0.0263188	0.0107962	0.0094301	0.0060925
嘉兴	Jiaxing	2008	浙江	Zhejiang	3585	3025	1153	2407	4587	33	7238	864	0.0269214	0.0113392	0.0090461	0.0065362
嘉兴	Jiaxing	2009	浙江	Zhejiang	3670	2977	1319	2701	5053	25	7144	903	0.0276031	0.0116206	0.0092416	0.0067408
嘉兴	Jiaxing	2010	浙江	Zhejiang	3789	2968	1493	2828	5304	26	8681	974	0.0292168	0.0120213	0.0097045	0.0074909
嘉兴	Jiaxing	2011	浙江	Zhejiang	3845	2980	1789	2835	6328	33	10126	1056	0.0320559	0.0125209	0.0112507	0.0082843
嘉兴	Jiaxing	2012	浙江	Zhejiang	3853	2656	2193	2988	6811	34	10341	1121	0.0332825	0.0126014	0.0119735	0.0087075
嘉兴	Jiaxing	2013	浙江	Zhejiang	3864	2614	2347	3177	7228	34	9176	1189	0.0342025	0.0127633	0.012596	0.0088432
嘉兴	Jiaxing	2014	浙江	Zhejiang	4067	3625	2026	3329	7865	36	10238	1237	0.0370188	0.0141182	0.0135452	0.0093553
嘉兴	Jiaxing	2015	浙江	Zhejiang	4112	3719	2199	3512	8583	41	9617	1309	0.0390208	0.0145559	0.0148306	0.0096343
嘉兴	Jiaxing	2016	浙江	Zhejiang	4157	3881	2362	3720	8718	44	8195	1338	0.0399811	0.0150796	0.0154138	0.0094877
嘉兴	Jiaxing	2017	浙江	Zhejiang	4190	4059	2510	4150	8876	27	8503	1431	0.0404679	0.0155883	0.0147862	0.0100934
嘉兴	Jiaxing	2019	浙江	Zhejiang	4117	4462	2740	4745	9309	32	8415	1883	0.045299	0.0163751	0.016237	0.0126868
湖州	Huzhou	2003	浙江	Zhejiang	2909	3279	356	2008	3791	37	4945	1010	0.0246008	0.009616	0.0081114	0.0068734
湖州	Huzhou	2004	浙江	Zhejiang	3539	3370	10	2044	3972	36	4997	913	0.024822	0.0102403	0.0082575	0.0063242
湖州	Huzhou	2005	浙江	Zhejiang	3592	3320	549	2298	4076	39	7070	1239	0.0284975	0.0109707	0.00886	0.0086668
湖州	Huzhou	2006	浙江	Zhejiang	3714	3561	868	2284	4175	40	10784	1211	0.0302789	0.0119359	0.0090173	0.0093257
湖州	Huzhou	2007	浙江	Zhejiang	3752	3553	671	2457	4269	39	7099	1567	0.0315131	0.0117175	0.0092262	0.0105693
湖州	Huzhou	2008	浙江	Zhejiang	3840	3578	800	2518	4502	40	7425	1660	0.0328387	0.0120606	0.0095992	0.0111789
湖州	Huzhou	2009	浙江	Zhejiang	3934	3609	769	2735	4698	41	6100	1800	0.0340078	0.0122069	0.0101055	0.0116954
湖州	Huzhou	2010	浙江	Zhejiang	3962	3625	789	2814	4706	33	6403	1882	0.0341452	0.0122996	0.0096092	0.0122364
湖州	Huzhou	2011	浙江	Zhejiang	4394	3669	1042	2959	4767	26	5359	1949	0.0350632	0.0133585	0.0093117	0.012393
湖州	Huzhou	2012	浙江	Zhejiang	4486	3644	997	3061	5291	24	5012	1992	0.0357643	0.0134011	0.0097984	0.0125649
湖州	Huzhou	2013	浙江	Zhejiang	4184	3687	987	3206	5607	24	4554	2031	0.0359536	0.0129925	0.010272	0.0126891
湖州	Huzhou	2014	浙江	Zhejiang	4214	3775	1058.53	3332	5940	25	4596	2210	0.0378114	0.0132626	0.0108157	0.0137332
湖州	Huzhou	2015	浙江	Zhejiang	4203	3861	770	3622	6415	30	4704	2348	0.0395147	0.0129845	0.0119754	0.0145548
湖州	Huzhou	2016	浙江	Zhejiang	4191	3940	813	3754	6617	54	3819	2462	0.0422502	0.0131395	0.0140926	0.0150182
湖州	Huzhou	2017	浙江	Zhejiang	4191	4105	980	4033	7406	30	4370	2606	0.04299	0.0136046	0.013413	0.0159724
湖州	Huzhou	2018	浙江	Zhejiang	4246	4176	940	4409	7189	30	5727	2686	0.0440799	0.0137382	0.0136071	0.0167347
舟山	Zhoushan	2003	浙江	Zhejiang	2499	2148	312	1532	2420	55	2133	366	0.0173636	0.0072821	0.0075522	0.0025293
舟山	Zhoushan	2004	浙江	Zhejiang	2504	2130	327	1550	2599	55	2358	408	0.0178558	0.0072835	0.0077504	0.0028218
舟山	Zhoushan	2005	浙江	Zhejiang	2487	2156	341	1628	2672	53	2390	415	0.0179447	0.0073145	0.0077608	0.0028693
舟山	Zhoushan	2006	浙江	Zhejiang	2502	2173	360	1715	2736	49	3120	352	0.0176785	0.0073876	0.0076244	0.0026664
舟山	Zhoushan	2007	浙江	Zhejiang	2540	2132	362	1890	2777	49	3786	390	0.0182777	0.007388	0.0078564	0.0030333
舟山	Zhoushan	2008	浙江	Zhejiang	2503	2127	389	1779	2867	49	4092	474	0.0187723	0.0073608	0.007825	0.0035865
舟山	Zhoushan	2009	浙江	Zhejiang	2585	2316	449	1834	2959	55	4966	485	0.0201049	0.0078419	0.0084198	0.0038432
舟山	Zhoushan	2010	浙江	Zhejiang	2599	2369	511	1993	3255	54	4805	520	0.0208487	0.0080238	0.0088149	0.00401
舟山	Zhoushan	2011	浙江	Zhejiang	2999	2376	683	2117	3247	44	5594	639	0.0219478	0.0088714	0.0082042	0.0048722
舟山	Zhoushan	2012	浙江	Zhejiang	2883	2428	727	2175	3758	43	5987	778	0.0232967	0.0088305	0.0087037	0.0057626
舟山	Zhoushan	2013	浙江	Zhejiang	2521	2476	949	2294	3834	45	5286	1042	0.0248402	0.0086494	0.0090571	0.0071338
舟山	Zhoushan	2014	浙江	Zhejiang	2429	2546	1076.98	2482	4312	41	7660	1082	0.0261175	0.0087839	0.0094441	0.0078896
舟山	Zhoushan	2015	浙江	Zhejiang	2508	2587	1262	2720	4702	48	6489	1193	0.0280941	0.0092118	0.0106098	0.0082725
舟山	Zhoushan	2016	浙江	Zhejiang	2493	2721	1435	5216	4205	49	7141	1205	0.031016	0.009617	0.0129131	0.008486
舟山	Zhoushan	2017	浙江	Zhejiang	2455	2700	1560	2918	4326	24	7199	1308	0.0274698	0.0096963	0.0086793	0.0090942
金华	Jinhua	2003	浙江	Zhejiang	3284	3004	496	1876	3945	106	5116	770	0.0287084	0.0099706	0.013214	0.0055239
金华	Jinhua	2004	浙江	Zhejiang	3365	3065	879	2058	3765	59	5257	843	0.0264373	0.0106964	0.0097639	0.005977
金华	Jinhua	2005	浙江	Zhejiang	3457	3106	1244	2098	3650	60	6050	1197	0.0293507	0.0113855	0.0097666	0.0081986
金华	Jinhua	2006	浙江	Zhejiang	3430	3088	1321	2182	3653	59	7145	1278	0.0301179	0.0114215	0.0097875	0.0089088
金华	Jinhua	2007	浙江	Zhejiang	3527	3179	1343	2795	3896	60	6600	1320	0.0315355	0.0117311	0.0107732	0.0090312
金华	Jinhua	2008	浙江	Zhejiang	3648	3274	1448	2771	3997	62	6832	1342	0.0323994	0.0121944	0.0109954	0.0092096
金华	Jinhua	2009	浙江	Zhejiang	3826	3375	1583	2864	4130	62	7671	1357	0.0335044	0.012793	0.0112296	0.0094817
金华	Jinhua	2010	浙江	Zhejiang	3986	3425	291	3102	4945	63	8850	1390	0.0336852	0.0113756	0.0123766	0.009933
金华	Jinhua	2011	浙江	Zhejiang	4007	3354	333	3177	5229	65	6000	1418	0.0337146	0.01136	0.0128895	0.0094651
金华	Jinhua	2012	浙江	Zhejiang	4156	3650	406	2772	6139	63	4500	1505	0.0349608	0.0121166	0.0132077	0.0096365
金华	Jinhua	2013	浙江	Zhejiang	4772	3223	484	3601	7099	67	5023	1571	0.0380311	0.0125314	0.0153661	0.0101336
金华	Jinhua	2014	浙江	Zhejiang	4254	3985	569.57	3720	7338	69	5250	1659	0.0395489	0.0129742	0.0158821	0.0106925
金华	Jinhua	2015	浙江	Zhejiang	5086	3523	704	3895	7781	70	6500	1724	0.0416747	0.0137412	0.0165891	0.0113445
金华	Jinhua	2016	浙江	Zhejiang	4508	4355	943	4148	8434	73	10249	1806	0.0447865	0.0144012	0.0177384	0.012647
金华	Jinhua	2017	浙江	Zhejiang	4545	4528	1110	4320	8418	32	6713	2034	0.0430016	0.0149341	0.0148839	0.0131836
金华	Jinhua	2018	浙江	Zhejiang	4661	4718	1290	4526	9311	36	9220	2106	0.0460782	0.0156292	0.0162952	0.0141538
绍兴	Shaoxing	2003	浙江	Zhejiang	2124	2075	508	1478	2397	31	8749	734	0.018687	0.0068696	0.0056988	0.0061186
绍兴	Shaoxing	2004	浙江	Zhejiang	2205	2077	560	1831	2446	30	8087	823	0.0196112	0.0070652	0.0060593	0.0064868
绍兴	Shaoxing	2005	浙江	Zhejiang	2193	2086	609	1858	2452	29	8153	832	0.0197002	0.0071258	0.0060209	0.0065534
绍兴	Shaoxing	2006	浙江	Zhejiang	2225	2124	661	1867	2982	30	8153	1101	0.0220415	0.0072997	0.0066334	0.0081084
绍兴	Shaoxing	2007	浙江	Zhejiang	2240	2157	712	1917	3258	28	9283	1108	0.0226535	0.0074391	0.0068158	0.0083986
绍兴	Shaoxing	2008	浙江	Zhejiang	2270	2189	790	1919	3462	17	10469	1114	0.022541	0.007636	0.0062096	0.0086954
绍兴	Shaoxing	2009	浙江	Zhejiang	2301	2255	866	2048	3771	14	10468	1135	0.0231353	0.0078814	0.0064374	0.0088165
绍兴	Shaoxing	2010	浙江	Zhejiang	2346	2281	971	2135	4118	17	11448	1207	0.0246779	0.0081285	0.0071001	0.0094493
绍兴	Shaoxing	2011	浙江	Zhejiang	2413	2350	1143	2157	4487	17	11227	1283	0.0258938	0.0085617	0.0074923	0.0098398
绍兴	Shaoxing	2012	浙江	Zhejiang	2454	2384	1288	2315	4764	17	10391	1305	0.0265915	0.0088681	0.0079412	0.0097822
绍兴	Shaoxing	2013	浙江	Zhejiang	9045	7914	1935	6337	11069	77	18729	2501	0.0694062	0.0278145	0.0230532	0.0185385
绍兴	Shaoxing	2016	浙江	Zhejiang	9320	7876	2876	7719	14205	96	19916	2689	0.0784199	0.0294384	0.0290939	0.0198876
绍兴	Shaoxing	2017	浙江	Zhejiang	9535	7878	2790	8286	12464	42	19034	2733	0.0735889	0.029652	0.0239899	0.019947
绍兴	Shaoxing	2018	浙江	Zhejiang	9507	7914	3060	8523	12534	43	18546	3226	0.0771058	0.0300244	0.0243923	0.0226891
绍兴	Shaoxing	2019	浙江	Zhejiang	9574	8089	4420	8842	12379	46	18032	3464	0.0809648	0.0322061	0.0248074	0.0239513
温州	Wenzhou	2003	浙江	Zhejiang	6031	5680	1017	4951	6580	65	24284	945	0.0456928	0.0187468	0.0161746	0.0107713
温州	Wenzhou	2004	浙江	Zhejiang	6331	5799	1107	4205	7748	77	24907	1058	0.04847	0.0194965	0.0174113	0.0115622
温州	Wenzhou	2005	浙江	Zhejiang	6607	6033	1213	3868	7646	82	25000	1258	0.0504488	0.0203993	0.0173106	0.0127389
温州	Wenzhou	2006	浙江	Zhejiang	6886	6203	1314	5650	9074	85	24769	1403	0.0556352	0.0212063	0.0209028	0.0135261
温州	Wenzhou	2007	浙江	Zhejiang	7043	6391	1405	5718	9611	85	26477	1592	0.0583503	0.0218413	0.0215129	0.0149961
温州	Wenzhou	2008	浙江	Zhejiang	7363	6749	1674	5719	10311	83	27720	1607	0.060633	0.0232107	0.0220649	0.0153574
温州	Wenzhou	2009	浙江	Zhejiang	7523	7001	1793	6308	10634	87	26148	1745	0.0631147	0.0239813	0.0233256	0.0158078
温州	Wenzhou	2010	浙江	Zhejiang	7542	7354	1848	6633	11240	70	27020	2339	0.0670644	0.0245998	0.0230303	0.0194342
温州	Wenzhou	2011	浙江	Zhejiang	7489	7590	3159	6885	11650	66	28090	2274	0.0693373	0.026623	0.0234193	0.0192949
温州	Wenzhou	2013	浙江	Zhejiang	7404	8107	5130	7823	14481	95	33544	2657	0.082017	0.0298937	0.0294091	0.0227142
温州	Wenzhou	2016	浙江	Zhejiang	8367	9627	5861	9670	16288	107	31007	3203	0.0939809	0.0345564	0.0341147	0.0253098
温州	Wenzhou	2017	浙江	Zhejiang	8601	9833	2440	10512	17663	59	28166	3245	0.0884112	0.0306232	0.0328631	0.0249248
温州	Wenzhou	2019	浙江	Zhejiang	9364	10387	7830	12142	19210	60	27193	3587	0.102768	0.0398206	0.0362605	0.0266868
台州	Taizhou	2003	浙江	Zhejiang	5061	4746	256	2122	3966	64	5751	1528	0.0353391	0.0148897	0.0104034	0.010046
台州	Taizhou	2004	浙江	Zhejiang	5213	4804	264	2676	3898	60	6138	1737	0.0372006	0.0152158	0.0106452	0.0113396
台州	Taizhou	2005	浙江	Zhejiang	5311	4962	428	2947	3978	60	6142	1895	0.0390902	0.0158153	0.011021	0.0122539
台州	Taizhou	2006	浙江	Zhejiang	5496	5191	362	2940	4481	61	4350	1825	0.0393843	0.0163421	0.011589	0.0114532
台州	Taizhou	2007	浙江	Zhejiang	5558	5410	384	3157	4695	60	4012	2137	0.0419335	0.0167857	0.0119657	0.0131821
台州	Taizhou	2008	浙江	Zhejiang	5612	5607	417	3602	4735	65	3710	2107	0.0430023	0.0171998	0.0128606	0.0129419
台州	Taizhou	2009	浙江	Zhejiang	5631	5794	487	3681	4960	66	4773	2278	0.0450063	0.0175958	0.0132452	0.0141654
台州	Taizhou	2011	浙江	Zhejiang	5685	6053	477	4184	5455	44	5041	2562	0.0465736	0.0180428	0.0126645	0.0158663
台州	Taizhou	2013	浙江	Zhejiang	5722	6566	1109	4345	6214	50	5101	2722	0.0505415	0.0196965	0.0140405	0.0168045
台州	Taizhou	2017	浙江	Zhejiang	8359	6316	3430	5915	8867	46	7390	2358	0.0597571	0.0264441	0.0181069	0.0152061
台州	Taizhou	2018	浙江	Zhejiang	7288	7738	3630	6242	8526	48	7825	2857	0.0636244	0.0271663	0.0182713	0.0181868
台州	Taizhou	2019	浙江	Zhejiang	7388	6484	3250	6789	9680	53	8215	2912	0.0639556	0.0249755	0.0203892	0.0185909
丽水	Lishui	2003	浙江	Zhejiang	1542	1681	150	964	2043	36	1851	180	0.0114759	0.0049309	0.0051533	0.0013917
丽水	Lishui	2004	浙江	Zhejiang	1550	1662	170	993	1990	35	1606	235	0.0116559	0.004942	0.0050583	0.0016555
丽水	Lishui	2005	浙江	Zhejiang	1550	1665	177	990	2002	34	1679	286	0.0119155	0.0049558	0.0049932	0.0019665
丽水	Lishui	2006	浙江	Zhejiang	1558	1648	184	1082	2277	28	1765	306	0.0119788	0.0049525	0.0049252	0.0021011
丽水	Lishui	2007	浙江	Zhejiang	1632	1657	194	1198	2297	28	1861	358	0.012586	0.0050913	0.0050718	0.0024229
丽水	Lishui	2008	浙江	Zhejiang	1659	1632	210	1182	2325	27	2622	393	0.012919	0.0051172	0.0050085	0.0027934
丽水	Lishui	2009	浙江	Zhejiang	1703	1635	228	1527	2495	27	2442	398	0.0135498	0.0052124	0.0055548	0.0027825
丽水	Lishui	2010	浙江	Zhejiang	1754	1636	295	1791	2723	27	2158	411	0.0142466	0.0053811	0.0060706	0.0027949
丽水	Lishui	2011	浙江	Zhejiang	2294	1242	322	1866	3506	26	2340	418	0.0153961	0.0056605	0.00686	0.0028756
丽水	Lishui	2012	浙江	Zhejiang	1872	1742	292	1883	3448	25	1918	423	0.0152691	0.005711	0.0067469	0.0028112
丽水	Lishui	2013	浙江	Zhejiang	1891	1742	315	2049	4027	28	3149	423	0.0165813	0.0057707	0.0077273	0.0030833
丽水	Lishui	2014	浙江	Zhejiang	1889	1801	332.7	2193	4463	31	3906	433	0.017727	0.0058776	0.008541	0.0033084
丽水	Lishui	2015	浙江	Zhejiang	1882	1856	349	2328	4504	31	3755	441	0.0180199	0.0059692	0.0087294	0.0033212
丽水	Lishui	2016	浙江	Zhejiang	1898	1934	377	2424	4723	34	3910	461	0.0188903	0.0061451	0.0092742	0.0034711
丽水	Lishui	2017	浙江	Zhejiang	1918	1996	390	2663	4834	13	4043	548	0.0183827	0.0062834	0.0080958	0.0040034
丽水	Lishui	2018	浙江	Zhejiang	1980	2164	540	2824	5000	15	4087	652	0.0200235	0.0068242	0.0085849	0.0046143
丽水	Lishui	2019	浙江	Zhejiang	2338	2289	740	3013	5340	14	4383	694	0.0217974	0.0078182	0.0090567	0.0049225
衢州	Quzhou	2003	浙江	Zhejiang	2605	2529	197	1652	2190	51	6628	433	0.0189138	0.0078455	0.0071584	0.0039099
衢州	Quzhou	2004	浙江	Zhejiang	2704	2549	313	1988	2294	58	6559	552	0.0209088	0.0081805	0.0081458	0.0045825
衢州	Quzhou	2005	浙江	Zhejiang	2773	2606	453	2427	2587	58	6829	573	0.0222374	0.0085562	0.0089175	0.0047636
衢州	Quzhou	2006	浙江	Zhejiang	2837	2607	477	2300	2763	56	6164	674	0.0226943	0.008687	0.0088068	0.0052005
衢州	Quzhou	2007	浙江	Zhejiang	2947	2641	497	2401	3059	58	6264	658	0.0234205	0.0089303	0.0093601	0.0051301
衢州	Quzhou	2008	浙江	Zhejiang	3062	2691	516	2428	3205	54	6302	696	0.0238015	0.0092033	0.00924	0.0053582
衢州	Quzhou	2009	浙江	Zhejiang	3114	2721	615	2521	3109	55	6445	735	0.0243936	0.0094588	0.0093196	0.0056152
衢州	Quzhou	2010	浙江	Zhejiang	3144	2746	668	2628	3114	48	5419	771	0.0241333	0.0096119	0.0089247	0.0055966
衢州	Quzhou	2011	浙江	Zhejiang	3145	2796	672	2836	3421	48	5419	799	0.0249086	0.0096919	0.0094582	0.0057585
衢州	Quzhou	2012	浙江	Zhejiang	3141	2873	747	2925	3838	48	2794	812	0.025124	0.009899	0.0099715	0.0052535
衢州	Quzhou	2013	浙江	Zhejiang	3193	2898	780	3050	4112	50	3644	930	0.0267111	0.0100587	0.010529	0.0061235
衢州	Quzhou	2014	浙江	Zhejiang	3217	2936	743	3181	4696	58	3574	1103	0.0290543	0.010101	0.0118453	0.0071081
衢州	Quzhou	2015	浙江	Zhejiang	3288	2961	668	3364	5226	59	3980	1149	0.0302561	0.0101446	0.0126478	0.0074637
衢州	Quzhou	2016	浙江	Zhejiang	3260	3037	795	3094	5727	60	4619	1210	0.0312678	0.0103835	0.0129267	0.0079575
衢州	Quzhou	2017	浙江	Zhejiang	3375	3070	15720	3182	5552	29	4382	1230	0.0492082	0.0306275	0.01056	0.0080208
衢州	Quzhou	2018	浙江	Zhejiang	3390	3132	1830	3408	6136	33	4382	1266	0.0320216	0.012108	0.0116848	0.0082289
衢州	Quzhou	2019	浙江	Zhejiang	4060	3241	1870	3482	6654	37	4164	1345	0.0345522	0.0133371	0.0125777	0.0086374
宁波	Ningbo	2003	浙江	Zhejiang	7622	7841	847	6114	8062	125	26922	1409	0.0614788	0.0240901	0.0233521	0.0140365
宁波	Ningbo	2004	浙江	Zhejiang	8223	8428	1020	6296	8947	113	32574	1459	0.0652144	0.0260916	0.0235482	0.0155746
宁波	Ningbo	2005	浙江	Zhejiang	8607	8714	1576	7356	10279	112	36885	1483	0.0704648	0.0278379	0.025961	0.016666
宁波	Ningbo	2006	浙江	Zhejiang	9030	8931	1840	7713	11268	112	39572	1974	0.0765864	0.0291507	0.0273377	0.0200981
宁波	Ningbo	2007	浙江	Zhejiang	9331	9068	2062	8287	12251	115	40382	1866	0.0789248	0.0301052	0.0291667	0.0196528
宁波	Ningbo	2008	浙江	Zhejiang	9836	9272	4692	8334	12048	88	44632	2008	0.0831327	0.0346974	0.0270226	0.0214128
宁波	Ningbo	2010	浙江	Zhejiang	10142	9582	5660	9755	15046	73	45507	2379	0.0911224	0.036913	0.0304586	0.0237508
宁波	Ningbo	2011	浙江	Zhejiang	10025	9907	5380	10173	14851	66	43943	2858	0.0932128	0.036835	0.0302037	0.0261741
宁波	Ningbo	2012	浙江	Zhejiang	10104	10364	5522	10644	16134	84	45109	2786	0.0971557	0.0378132	0.0333269	0.0260156
宁波	Ningbo	2013	浙江	Zhejiang	10366	10817	4564	11025	16930	84	47759	2869	0.0992057	0.0375875	0.0345372	0.027081
宁波	Ningbo	2014	浙江	Zhejiang	10434	11165	4956	11733	17905	94	49469	2951	0.103679	0.0387251	0.0370213	0.0279329
宁波	Ningbo	2015	浙江	Zhejiang	10488	11495	4903	12396	19497	101	48559	3119	0.107772	0.0392182	0.0398505	0.028703
宁波	Ningbo	2016	浙江	Zhejiang	10560	12037	5628	12961	20321	106	41963	3954	0.114823	0.0410921	0.0416587	0.0320722
宁波	Ningbo	2017	浙江	Zhejiang	12546	14149	6110	15247	23935	103	44434	4152	0.12914	0.0478375	0.0475397	0.0337629
宁波	Ningbo	2018	浙江	Zhejiang	12728	14716	6510	16251	25022	112	43166	3813	0.131387	0.0494788	0.0503849	0.031523
宁波	Ningbo	2019	浙江	Zhejiang	13035	15058	8340	18651	24683	118	42376	4210	0.139653	0.0528991	0.0531101	0.0336434
宣城	Xuanchcng	2008	安徽	Anhui	3310	2949	75	921	2106	31	1800	307	0.0162797	0.0093649	0.0048002	0.0021146
宣城	Xuanchcng	2009	安徽	Anhui	3443	2976	75	1029	2528	30	1941	529	0.0183006	0.0096061	0.0052654	0.0034291
宣城	Xuanchcng	2011	安徽	Anhui	3433	2993	3	1084	2776	28	2501	727	0.0196419	0.0095192	0.0054253	0.0046974
宣城	Xuanchcng	2012	安徽	Anhui	3316	2971	166	1228	3018	28	3395	823	0.0208022	0.0095282	0.005824	0.0054499
宣城	Xuanchcng	2013	安徽	Anhui	3133	2859	34	1357	3177	28	3561	872	0.0208033	0.0089099	0.0061235	0.0057699
宣城	Xuanchcng	2014	安徽	Anhui	3173	2840	203.6	1396	3378	28	3831	969	0.0219273	0.0091703	0.0063667	0.0063903
宣城	Xuanchcng	2015	安徽	Anhui	3159	2866	212	1519	3848	31	3601	404	0.0194631	0.0091984	0.0071914	0.0030733
宣城	Xuanchcng	2016	安徽	Anhui	3157	2925	109	1528	3939	31	2870	1104	0.0233937	0.0091434	0.007292	0.0069583
宣城	Xuanchcng	2018	安徽	Anhui	2969	2922	310	1590	3954	13	2396	1220	0.0226937	0.0091235	0.0060461	0.0075241
宣城	Xuanchcng	2019	安徽	Anhui	3071	3087	320	1621	4429	16	1968	1256	0.0239457	0.0095328	0.0067754	0.0076376
宿州	Suzhou	2003	安徽	Anhui	5738	7390	50	1170	2642	44	2950	522	0.0296825	0.0195044	0.0065665	0.0036116
宿州	Suzhou	2004	安徽	Anhui	6031	7304	21	1293	2729	46	3309	596	0.0308382	0.0197842	0.0069352	0.0041187
宿州	Suzhou	2005	安徽	Anhui	6345	7331	22	1142	2654	43	3500	681	0.0314276	0.0203013	0.0064741	0.0046523
宿州	Suzhou	2006	安徽	Anhui	6490	7256	22	1464	2413	37	3600	560	0.0305288	0.0204116	0.0061423	0.0039749
宿州	Suzhou	2007	安徽	Anhui	6380	7179	24	1746	2526	37	3650	666	0.0312966	0.0201349	0.006563	0.0045987
宿州	Suzhou	2008	安徽	Anhui	6428	7056	31	1967	2791	37	3850	719	0.0320553	0.0200373	0.0070687	0.0049493
宿州	Suzhou	2009	安徽	Anhui	5615	6827	33	2036	3042	37	5610	783	0.031575	0.0184722	0.0073945	0.0057082
宿州	Suzhou	2010	安徽	Anhui	5639	6552	41	2064	3465	37	4650	459	0.0295878	0.0181175	0.0078472	0.0036231
宿州	Suzhou	2011	安徽	Anhui	6454	6458	21	1893	3834	49	5230	1021	0.0351038	0.0191893	0.0089145	0.007
宿州	Suzhou	2012	安徽	Anhui	7337	6266	245	2306	6437	51	5438	1156	0.0404852	0.0205484	0.0121105	0.0078264
宿州	Suzhou	2013	安徽	Anhui	5786	5096	42	3224	6733	52	5500	1258	0.0381255	0.0162138	0.013482	0.0084297
宿州	Suzhou	2014	安徽	Anhui	5383	5784	260	3347	7304	52	5500	1435	0.0405395	0.0169005	0.0141861	0.0094529
宿州	Suzhou	2018	安徽	Anhui	6037	7556	720	3934	7938	26	3746	1849	0.0460984	0.0210993	0.0135406	0.0114585
宿州	Suzhou	2019	安徽	Anhui	6099	7772	750	3952	8221	28	4077	1882	0.0472619	0.0215493	0.0139902	0.0117224
滁州	Chuzhou	2003	安徽	Anhui	1921	2119	72	909	1891	41	595	315	0.0132464	0.0060412	0.0053107	0.0018946
滁州	Chuzhou	2004	安徽	Anhui	2039	2154	82	799	2021	41	788	350	0.0137445	0.0062847	0.0053203	0.0021395
滁州	Chuzhou	2005	安徽	Anhui	2053	2140	93	954	1912	34	928	383	0.0135256	0.0063002	0.0048641	0.0023612
滁州	Chuzhou	2006	安徽	Anhui	2056	2140	94	803	1853	26	1329	433	0.0130948	0.0063061	0.0040498	0.0027389
滁州	Chuzhou	2007	安徽	Anhui	2494	2308	81	1073	2270	25	1519	467	0.0148629	0.0071985	0.0046869	0.0029774
滁州	Chuzhou	2008	安徽	Anhui	2562	2304	97	1269	2993	27	2200	503	0.0164233	0.0073173	0.00577	0.003336
滁州	Chuzhou	2009	安徽	Anhui	2263	2185	97	1234	2433	20	2300	647	0.0155367	0.0066899	0.0046563	0.0041905
滁州	Chuzhou	2010	安徽	Anhui	2286	2148	96	1324	2432	15	3650	792	0.0163809	0.0066693	0.0043845	0.0053271
滁州	Chuzhou	2011	安徽	Anhui	2335	2115	105	1175	3096	17	11401	1055	0.0202998	0.0067075	0.005032	0.0085602
滁州	Chuzhou	2012	安徽	Anhui	2380	2149	819	1425	2840	17	4582	1335	0.0215048	0.0077832	0.0050496	0.0086719
滁州	Chuzhou	2013	安徽	Anhui	2391	2145	122	1434	3301	17	5117	1510	0.0221803	0.0068591	0.0055194	0.0098018
滁州	Chuzhou	2014	安徽	Anhui	2431	2152	151.8	1481	3487	16	5956	1798	0.0243045	0.00697	0.0056825	0.011652
滁州	Chuzhou	2015	安徽	Anhui	2531	2089	185	1485	3472	16	4700	1910	0.0247679	0.0070741	0.0056719	0.0120219
滁州	Chuzhou	2016	安徽	Anhui	2515	2165	253	1500	3595	17	5492	1969	0.025675	0.0072521	0.0058848	0.012538
滁州	Chuzhou	2018	安徽	Anhui	2443	2245	750	1670	3738	9	5173	2161	0.0271266	0.0079265	0.0056227	0.0135774
滁州	Chuzhou	2019	安徽	Anhui	2561	2353	520	1907	4129	13	4871	2234	0.0284543	0.0079548	0.0065668	0.0139327
池州	Chizhou	2003	安徽	Anhui	2066	2559	83	582	1178	29	142	120	0.0109425	0.0069189	0.0033564	0.0006672
池州	Chizhou	2004	安徽	Anhui	2076	2540	84	585	1285	27	75	127	0.0109194	0.0069077	0.0033188	0.0006929
池州	Chizhou	2005	安徽	Anhui	2201	2482	84	881	1516	30	792	138	0.0120214	0.0070125	0.004094	0.0009149
池州	Chizhou	2006	安徽	Anhui	2224	2415	86	971	1617	33	866	243	0.0130048	0.0069521	0.0045145	0.0015382
池州	Chizhou	2007	安徽	Anhui	2299	2397	87	898	1488	33	1456	402	0.0139347	0.0070409	0.004306	0.0025878
池州	Chizhou	2008	安徽	Anhui	2372	2072	86	883	1699	33	1954	524	0.0145785	0.0066753	0.0045002	0.0034031
池州	Chizhou	2009	安徽	Anhui	2453	2403	87	867	1845	34	2345	546	0.0156021	0.0072832	0.0047022	0.0036166
池州	Chizhou	2010	安徽	Anhui	2544	2393	88	873	1756	33	2769	654	0.0162888	0.007408	0.0045461	0.0043346
池州	Chizhou	2011	安徽	Anhui	2491	2384	88	1039	2037	34	2521	702	0.0169534	0.0073144	0.0050816	0.0045573
池州	Chizhou	2012	安徽	Anhui	2499	2315	116	1098	2409	35	2446	736	0.0175916	0.0072633	0.0055911	0.0047373
池州	Chizhou	2013	安徽	Anhui	2474	2388	100	1348	2631	35	2668	741	0.0182114	0.0073106	0.0060856	0.0048152
池州	Chizhou	2014	安徽	Anhui	2329	2245	108.95	1122	2626	34	2870	761	0.0176292	0.0068937	0.00576	0.0049755
池州	Chizhou	2015	安徽	Anhui	2412	2338	165	1366	3190	37	3794	769	0.0192673	0.0072307	0.0068106	0.0052259
池州	Chizhou	2016	安徽	Anhui	2396	2361	163	1302	3068	35	2773	781	0.0187784	0.0072374	0.0064714	0.0050697
池州	Chizhou	2017	安徽	Anhui	2414	2283	220	1387	2855	13	2642	793	0.017065	0.0072271	0.0047278	0.0051101
池州	Chizhou	2018	安徽	Anhui	2411	2279	290	1404	3017	14	1851	793	0.0172277	0.0073106	0.0049818	0.0049353
池州	Chizhou	2019	安徽	Anhui	2411	2202	270	1506	3291	17	1841	818	0.0178369	0.0071713	0.005588	0.0050776
阜阳	Fuyang	2003	安徽	Anhui	4335	9349	127	1633	4038	54	5409	738	0.0349498	0.020343	0.0092032	0.0054036
阜阳	Fuyang	2004	安徽	Anhui	5592	9463	127	1966	4213	55	6385	746	0.0378968	0.022416	0.0098152	0.0056656
阜阳	Fuyang	2005	安徽	Anhui	5657	9294	137	2073	4041	52	5980	754	0.0374423	0.022281	0.009539	0.0056223
阜阳	Fuyang	2007	安徽	Anhui	5832	9667	101	1959	4681	58	6470	854	0.039848	0.0230433	0.010496	0.0063087
阜阳	Fuyang	2008	安徽	Anhui	6493	9307	105	2359	4681	58	6946	989	0.041652	0.023525	0.0109328	0.0071942
阜阳	Fuyang	2009	安徽	Anhui	6472	9039	112	2532	5396	52	9036	1062	0.0425812	0.0231109	0.0113923	0.0080781
阜阳	Fuyang	2010	安徽	Anhui	6821	8794	120	2821	5385	44	7110	1147	0.042543	0.0232929	0.0111064	0.0081438
阜阳	Fuyang	2011	安徽	Anhui	6807	8279	129	2918	6888	66	13200	1289	0.0471774	0.022531	0.0143359	0.0103105
阜阳	Fuyang	2012	安徽	Anhui	6950	8119	295	3508	8489	70	15300	1392	0.0509797	0.0227367	0.016873	0.01137
阜阳	Fuyang	2013	安徽	Anhui	7032	8086	138	3632	8862	70	17000	1584	0.0528384	0.0226023	0.0173806	0.0128555
阜阳	Fuyang	2014	安徽	Anhui	7198	8501	147.58	3997	9482	73	17700	1914	0.0570105	0.0234734	0.0186192	0.0149179
阜阳	Fuyang	2015	安徽	Anhui	7269	8427	153	4148	10531	77	15100	1842	0.0575334	0.0234802	0.0201261	0.0139271
阜阳	Fuyang	2016	安徽	Anhui	7857	8533	110	4879	12176	81	12920	2091	0.062215	0.0244692	0.022861	0.0148847
阜阳	Fuyang	2017	安徽	Anhui	5297	4382	180	5119	12162	59	9336	4959	0.0667707	0.0146137	0.0214852	0.0306718
阜阳	Fuyang	2018	安徽	Anhui	8792	9224	440	5836	14518	59	7956	2192	0.0663306	0.0273399	0.0246191	0.0143716
阜阳	Fuyang	2019	安徽	Anhui	8998	9464	240	6107	14724	57	6918	2365	0.0678501	0.0277348	0.0249729	0.0151423
六安	Lu'an	2003	安徽	Anhui	5384	6798	99	1769	2970	52	4985	457	0.0299919	0.0181681	0.0081383	0.0036856
六安	Lu'an	2004	安徽	Anhui	5627	6548	102	1879	3033	52	5278	457	0.0302469	0.0181752	0.0083213	0.0037503
六安	Lu'an	2005	安徽	Anhui	5684	6392	102	1873	2987	49	40000	617	0.0384294	0.0180337	0.0080474	0.0123483
六安	Lu'an	2006	安徽	Anhui	5769	6279	88	1696	2905	48	5230	387	0.0290122	0.0179787	0.0076985	0.003335
六安	Lu'an	2007	安徽	Anhui	5932	6289	51	1620	3077	44	5530	262	0.0283615	0.0181909	0.0074919	0.0026788
六安	Lu'an	2008	安徽	Anhui	6411	6234	52	2175	3897	46	6320	332	0.0311601	0.0188383	0.0090638	0.003258
六安	Lu'an	2009	安徽	Anhui	6718	6197	55	2615	4287	46	15199	373	0.0346444	0.0192539	0.0099334	0.0054571
六安	Lu'an	2010	安徽	Anhui	7985	6306	55	6170	5157	47	6544	447	0.0400642	0.0213348	0.0147571	0.0039723
六安	Lu'an	2011	安徽	Anhui	7151	6097	468	2475	5095	52	6791	1037	0.0387856	0.0203185	0.0110297	0.0074375
六安	Lu'an	2012	安徽	Anhui	7045	5326	699	2806	5878	52	7319	1121	0.0395529	0.0193407	0.0121724	0.0080397
六安	Lu'an	2013	安徽	Anhui	6402	6072	297	3166	6572	50	6462	1207	0.0403744	0.0189166	0.0131104	0.0083475
六安	Lu'an	2014	安徽	Anhui	7767	6169	151.8	3833	7548	51	6433	1255	0.0444388	0.0209338	0.0148864	0.0086185
六安	Lu'an	2015	安徽	Anhui	7665	6356	190	3956	7968	52	6225	1402	0.0460396	0.0211036	0.0155136	0.0094223
六安	Lu'an	2016	安徽	Anhui	8744	7589	195	4606	9030	61	5413	1462	0.052086	0.0245489	0.0179474	0.0095897
六安	Lu'an	2017	安徽	Anhui	8996	7985	200	4880	7498	19	5370	3071	0.0580157	0.0255165	0.0136178	0.0188814
六安	Lu'an	2018	安徽	Anhui	9132	7992	210	4917	7820	22	5618	1608	0.0504264	0.0257465	0.0142009	0.010479
六安	Lu'an	2019	安徽	Anhui	9373	8251	660	5090	7903	23	7384	1655	0.0527816	0.0270942	0.0145464	0.011141
合肥	Hefei	2003	安徽	Anhui	5851	5595	2889	5409	9499	85	28938	2451	0.06243	0.0208608	0.0210637	0.0205055
合肥	Hefei	2004	安徽	Anhui	6084	5593	3016	5404	9776	88	34639	2583	0.0654661	0.0213816	0.0215561	0.0225284
合肥	Hefei	2005	安徽	Anhui	6547	5679	3162	5988	12148	98	46895	2795	0.0741665	0.0224054	0.0252988	0.0264623
合肥	Hefei	2006	安徽	Anhui	6961	5985	3201	6410	12640	99	53998	3094	0.0796176	0.0235328	0.0263244	0.0297604
合肥	Hefei	2007	安徽	Anhui	7333	6113	3315	6478	12968	99	55802	3552	0.0839696	0.024437	0.0267259	0.0328066
合肥	Hefei	2008	安徽	Anhui	7696	6107	3348	7479	15485	104	59509	3613	0.0897011	0.0250231	0.0306996	0.0339784
合肥	Hefei	2009	安徽	Anhui	8348	6481	2650	8586	18380	102	60458	3945	0.0963791	0.0256222	0.0346495	0.0361073
合肥	Hefei	2010	安徽	Anhui	8732	6846	2827	8769	19650	231	58580	4323	0.110491	0.0269755	0.0456385	0.0378774
合肥	Hefei	2011	安徽	Anhui	9758	7371	4303	8934	22191	225	67472	4664	0.121004	0.0312789	0.0479113	0.0418136
合肥	Hefei	2012	安徽	Anhui	9808	7941	6409	10215	24657	224	71190	4854	0.130443	0.0350129	0.0516969	0.0437336
合肥	Hefei	2013	安徽	Anhui	10499	7348	3835	11013	26759	235	67607	5470	0.133722	0.0317413	0.0554777	0.0465027
合肥	Hefei	2014	安徽	Anhui	10847	9266	4038.73	11707	28599	233	69134	5850	0.142306	0.0353456	0.057924	0.0490368
合肥	Hefei	2015	安徽	Anhui	11148	9929	4253	12207	30192	233	64016	6348	0.147903	0.0370585	0.0600595	0.0507846
合肥	Hefei	2016	安徽	Anhui	11652	10815	4437	13294	30775	232	60270	6820	0.153804	0.0393647	0.0617543	0.0526853
合肥	Hefei	2017	安徽	Anhui	12263	11831	4680	14776	32773	116	57238	9312	0.165327	0.0421022	0.056804	0.0664208
合肥	Hefei	2018	安徽	Anhui	13059	13412	5400	15958	37575	114	55449	8069	0.168165	0.046586	0.0627387	0.05884
合肥	Hefei	2019	安徽	Anhui	13999	15449	5980	19633	40334	131	56050	8551	0.184285	0.0517668	0.0707594	0.0617591
蚌埠	Bengbu	2003	安徽	Anhui	2647	3385	286	1810	4640	40	12696	786	0.0255348	0.0092796	0.0089638	0.0072914
蚌埠	Bengbu	2004	安徽	Anhui	2673	3472	288	2067	5192	57	14618	639	0.0273653	0.0094489	0.01105	0.0068664
蚌埠	Bengbu	2005	安徽	Anhui	2760	3400	266	2078	5438	58	19732	744	0.0294309	0.0094461	0.0113813	0.0086035
蚌埠	Bengbu	2006	安徽	Anhui	2964	3294	270	2217	5319	62	20404	948	0.0312468	0.009606	0.0117096	0.0099312
蚌埠	Bengbu	2007	安徽	Anhui	3089	3254	273	2630	5319	62	17522	1000	0.0314966	0.0097411	0.0121606	0.009595
蚌埠	Bengbu	2008	安徽	Anhui	3196	3235	113	2693	5847	57	17832	1091	0.0322377	0.009661	0.0123872	0.0101895
蚌埠	Bengbu	2009	安徽	Anhui	3156	3230	55	2851	6446	56	17482	1132	0.032948	0.0095152	0.0130836	0.0103492
蚌埠	Bengbu	2010	安徽	Anhui	3139	3178	61	3100	7017	60	18830	1186	0.0346012	0.0094215	0.0142205	0.0109592
蚌埠	Bengbu	2011	安徽	Anhui	3144	3100	323	2952	7588	67	19843	1294	0.0366193	0.0096665	0.0151454	0.0118074
蚌埠	Bengbu	2012	安徽	Anhui	3976	3045	323	3150	8060	62	21611	1434	0.0393189	0.010848	0.0154635	0.0130074
蚌埠	Bengbu	2013	安徽	Anhui	2689	2337	843	3268	9100	66	21221	1607	0.0394055	0.0085589	0.0169254	0.0139213
蚌埠	Bengbu	2014	安徽	Anhui	3640	4067	848.34	3345	9110	64	24027	1788	0.0449962	0.0125368	0.0168718	0.0155877
蚌埠	Bengbu	2015	安徽	Anhui	3740	4268	964	3611	9436	63	21877	1896	0.046288	0.0131374	0.0174137	0.0157369
蚌埠	Bengbu	2017	安徽	Anhui	4326	5015	1020	3458	8299	40	19003	3036	0.0512992	0.015193	0.0144144	0.0216917
蚌埠	Bengbu	2018	安徽	Anhui	4501	5485	1060	4157	10390	44	16870	2129	0.0497357	0.016199	0.0175594	0.0159773
蚌埠	Bengbu	2019	安徽	Anhui	4832	6163	440	4519	10523	44	14227	2550	0.0527745	0.0168602	0.0180874	0.0178269
淮南	Huainan	2003	安徽	Anhui	5611	7577	235	2670	6453	86	10793	724	0.0414531	0.0198333	0.0151073	0.0065125
淮南	Huainan	2004	安徽	Anhui	5776	7718	233	3113	6850	95	12017	791	0.0441087	0.0202869	0.0166515	0.0071703
淮南	Huainan	2005	安徽	Anhui	6033	7627	240	2548	6998	89	10486	797	0.0431591	0.0205531	0.0157394	0.0068666
淮南	Huainan	2006	安徽	Anhui	6508	7994	230	2756	7775	89	14579	858	0.0466621	0.0217965	0.0167418	0.0081237
淮南	Huainan	2007	安徽	Anhui	6574	7984	251	2421	6703	81	15012	947	0.0453599	0.0219101	0.0147158	0.0087339
淮南	Huainan	2008	安徽	Anhui	6743	7678	290	3376	7439	80	15477	1017	0.0474321	0.0217716	0.0164192	0.0092413
淮南	Huainan	2009	安徽	Anhui	6642	7403	294	3473	7895	85	15416	1041	0.0479376	0.0212218	0.0173492	0.0093666
淮南	Huainan	2010	安徽	Anhui	6688	7058	301	3697	8003	73	13613	1059	0.0466848	0.0207967	0.0168158	0.0090722
淮南	Huainan	2011	安徽	Anhui	7898	5699	291	3766	8644	81	19085	1072	0.0491102	0.0206323	0.0181213	0.0103566
淮南	Huainan	2012	安徽	Anhui	6736	6981	295	4063	9740	81	19947	1287	0.0520781	0.020749	0.0195393	0.0117899
淮南	Huainan	2013	安徽	Anhui	6914	6621	320	4148	10046	84	14961	1469	0.0524253	0.0205263	0.0201588	0.0117402
淮南	Huainan	2014	安徽	Anhui	6890	6642	333.18	4250	9854	88	15650	1480	0.0528682	0.0205383	0.0203739	0.011956
淮南	Huainan	2015	安徽	Anhui	6715	6553	322	4434	10264	89	12560	1616	0.0532449	0.0201278	0.0210577	0.0120593
淮南	Huainan	2016	安徽	Anhui	7663	5619	335	5138	11678	93	11999	1688	0.0561022	0.020218	0.0235327	0.0123516
淮南	Huainan	2017	安徽	Anhui	7690	5488	310	4340	10171	55	11330	1789	0.0511742	0.0200339	0.0183527	0.0127876
淮南	Huainan	2018	安徽	Anhui	6470	6725	500	4330	10548	59	11318	1981	0.0531544	0.0202464	0.0190132	0.0138948
淮南	Huainan	2019	安徽	Anhui	6212	6268	530	4530	10903	57	10621	2087	0.0530192	0.0192274	0.0194382	0.0143536
铜陵	Tongling	2003	安徽	Anhui	1601	1620	298	974	2418	21	2277	332	0.0119255	0.0051297	0.0044313	0.0023645
铜陵	Tongling	2004	安徽	Anhui	1659	1619	315	966	2518	23	3058	357	0.0125906	0.005239	0.0046699	0.0026816
铜陵	Tongling	2005	安徽	Anhui	1813	1724	336	1291	2563	23	2752	398	0.013575	0.0056542	0.0050697	0.002851
铜陵	Tongling	2006	安徽	Anhui	1850	1707	351	1311	2726	24	3057	423	0.0140966	0.0057056	0.005328	0.0030629
铜陵	Tongling	2007	安徽	Anhui	1935	1675	363	1288	2597	23	3600	459	0.0142953	0.0058039	0.0051004	0.003391
铜陵	Tongling	2008	安徽	Anhui	1993	1697	384	1392	2641	22	3142	476	0.0145243	0.0059522	0.005184	0.0033881
铜陵	Tongling	2012	安徽	Anhui	2128	1700	455	1526	3610	18	6900	501	0.0166216	0.0062565	0.006002	0.0043631
铜陵	Tongling	2013	安徽	Anhui	2065	1691	513	1607	3875	19	6942	501	0.0170267	0.0062256	0.0064287	0.0043724
铜陵	Tongling	2014	安徽	Anhui	2067	1709	546.28	1733	4404	19	7509	501	0.0178914	0.0062996	0.0070941	0.0044977
铜陵	Tongling	2019	安徽	Anhui	3592	3128	1500	2610	6327	24	8550	740	0.0284148	0.0119658	0.0103397	0.0061093
马鞍山	Maanshan	2003	安徽	Anhui	2097	2519	162	1762	2309	183	8434	560	0.0291972	0.0070135	0.0171406	0.0050431
马鞍山	Maanshan	2004	安徽	Anhui	2294	2619	270	1890	2322	19	8889	712	0.0188137	0.0076033	0.005188	0.0060224
马鞍山	Maanshan	2005	安徽	Anhui	2316	2644	278	1812	2306	21	10877	741	0.0195477	0.0076839	0.0052345	0.0066293
马鞍山	Maanshan	2006	安徽	Anhui	2425	2622	301	1722	2435	22	11000	774	0.020034	0.0078479	0.0053388	0.0068473
马鞍山	Maanshan	2007	安徽	Anhui	2492	2578	420	1782	2413	23	12947	812	0.0209982	0.0080449	0.0054562	0.0074972
马鞍山	Maanshan	2008	安徽	Anhui	2532	2479	492	1953	2600	25	9050	820	0.0207168	0.0080574	0.0059771	0.0066822
马鞍山	Maanshan	2009	安徽	Anhui	2517	2437	490	1904	2783	25	11000	871	0.0214848	0.0079706	0.0061062	0.007408
马鞍山	Maanshan	2010	安徽	Anhui	2540	2475	420	2063	2884	24	9345	968	0.0218769	0.0079671	0.0063068	0.007603
马鞍山	Maanshan	2011	安徽	Anhui	2647	2420	882	3918	3167	24	11017	1051	0.0257357	0.0086688	0.0086147	0.0084523
马鞍山	Maanshan	2012	安徽	Anhui	2865	2438	1382	2245	3433	24	10545	1161	0.0257336	0.0096964	0.0070533	0.0089838
马鞍山	Maanshan	2013	安徽	Anhui	3408	2860	886	2319	3699	34	9065	1206	0.027526	0.0104714	0.0081377	0.0089169
马鞍山	Maanshan	2014	安徽	Anhui	3326	2890	938.25	2448	4043	38	9352	1248	0.0286012	0.010461	0.0089171	0.0092231
马鞍山	Maanshan	2015	安徽	Anhui	3448	2920	990	2654	4327	41	9982	1385	0.0305604	0.0107593	0.0096468	0.0101543
马鞍山	Maanshan	2017	安徽	Anhui	3207	2423	1350	2872	4631	37	7290	1480	0.0301518	0.0101503	0.009893	0.0101086
马鞍山	Maanshan	2018	安徽	Anhui	2450	2833	1420	3032	4827	36	6388	1539	0.0301351	0.0096953	0.0101894	0.0102503
马鞍山	Maanshan	2019	安徽	Anhui	3521	2906	1510	3229	5203	37	6154	1623	0.0330848	0.0115471	0.0108536	0.0106842
淮北	Huaibei	2003	安徽	Anhui	3758	4918	208	1961	4704	65	8174	556	0.0291009	0.0131005	0.0110378	0.0049626
淮北	Huaibei	2004	安徽	Anhui	3959	5321	205	2060	5902	66	8479	600	0.0316898	0.0139903	0.0124152	0.0052843
淮北	Huaibei	2005	安徽	Anhui	4003	5240	245	1816	4977	54	8982	546	0.0294156	0.0139923	0.01034	0.0050833
淮北	Huaibei	2006	安徽	Anhui	4281	5712	153	2480	5852	80	9422	733	0.0350992	0.0149804	0.0138573	0.0062615
淮北	Huaibei	2007	安徽	Anhui	4386	5599	153	2629	6108	82	5102	754	0.0348258	0.0149745	0.014423	0.0054283
淮北	Huaibei	2008	安徽	Anhui	4328	5443	205	2808	6111	72	6461	820	0.0347218	0.0147283	0.0138834	0.0061101
淮北	Huaibei	2009	安徽	Anhui	4648	5371	210	3028	6331	72	6947	844	0.0358145	0.0151151	0.0143431	0.0063563
淮北	Huaibei	2010	安徽	Anhui	4755	5160	211	3064	6558	67	6980	867	0.0357067	0.0149703	0.0142399	0.0064965
淮北	Huaibei	2011	安徽	Anhui	4879	4992	490	3064	7183	78	8531	981	0.0384609	0.0152871	0.0156755	0.0074982
淮北	Huaibei	2012	安徽	Anhui	4923	4919	731	2618	6021	65	8642	1017	0.0363708	0.0155705	0.0130694	0.0077309
淮北	Huaibei	2013	安徽	Anhui	4794	4757	770	2580	6228	63	8053	1066	0.0361612	0.0151904	0.0130868	0.007884
淮北	Huaibei	2014	安徽	Anhui	4624	4242	799.8	2690	7328	64	8386	1099	0.0367466	0.0142198	0.0143784	0.0081483
淮北	Huaibei	2015	安徽	Anhui	4511	4240	811	2725	7209	62	8254	1203	0.0369312	0.0140606	0.0141503	0.0087204
淮北	Huaibei	2016	安徽	Anhui	4533	4245	839	2776	6506	59	7292	1261	0.0362648	0.0141388	0.013283	0.008843
淮北	Huaibei	2017	安徽	Anhui	4087	3239	840	2882	6091	47	6177	1302	0.032926	0.0119934	0.0120989	0.0088337
淮北	Huaibei	2018	安徽	Anhui	4508	4255	850	2969	6676	52	5558	1400	0.0365403	0.0141302	0.0131467	0.0092634
淮北	Huaibei	2019	安徽	Anhui	4542	4395	880	3301	7755	69	4801	1511	0.0400051	0.0144267	0.0158407	0.0097377
芜湖	Wuhu	2003	安徽	Anhui	2179	2578	379	2161	4363	38	11616	608	0.0224619	0.0075151	0.008923	0.0060238
芜湖	Wuhu	2004	安徽	Anhui	2229	2513	381	2183	4589	43	13758	645	0.0237513	0.0074987	0.0095416	0.006711
芜湖	Wuhu	2005	安徽	Anhui	2257	2417	385	2247	4828	44	12574	976	0.0256928	0.0074062	0.0099238	0.0083628
芜湖	Wuhu	2006	安徽	Anhui	3119	3444	399	2984	5336	60	13643	1405	0.0337287	0.0102333	0.0124164	0.0110789
芜湖	Wuhu	2007	安徽	Anhui	3173	3352	394	3082	5592	66	15044	1586	0.0358307	0.010174	0.0132218	0.0124348
芜湖	Wuhu	2008	安徽	Anhui	3183	3205	398	3139	6156	66	15125	1594	0.0363255	0.0099797	0.0138468	0.012499
芜湖	Wuhu	2009	安徽	Anhui	3095	3136	401	3226	6223	62	23654	2084	0.0406792	0.0097494	0.0137134	0.0172163
芜湖	Wuhu	2010	安徽	Anhui	3346	3270	406	3891	7835	48	17135	2583	0.0440077	0.0103327	0.0150147	0.0186603
芜湖	Wuhu	2011	安徽	Anhui	3748	3710	436	4146	8583	64	18050	2927	0.0496973	0.0116257	0.0172205	0.020851
芜湖	Wuhu	2012	安徽	Anhui	3895	3684	704	4277	9155	50	21534	2974	0.0509638	0.0121702	0.016901	0.0218927
芜湖	Wuhu	2013	安徽	Anhui	3888	4401	737	4519	9855	54	18236	3204	0.0539041	0.0132517	0.018159	0.0224934
芜湖	Wuhu	2014	安徽	Anhui	4499	4398	882.46	4950	12259	60	16685	3337	0.0587599	0.0143691	0.0214713	0.0229195
芜湖	Wuhu	2015	安徽	Anhui	4595	4721	863	5106	13590	60	16388	3426	0.0612988	0.0149607	0.0229698	0.0233683
芜湖	Wuhu	2016	安徽	Anhui	4888	4985	978	5270	13239	61	16490	3578	0.0630872	0.0159452	0.0228724	0.0242695
芜湖	Wuhu	2017	安徽	Anhui	3543	3443	1080	5447	12794	54	15400	3654	0.0583614	0.0117884	0.022105	0.024468
芜湖	Wuhu	2018	安徽	Anhui	4933	5240	1170	5637	13243	52	13963	3655	0.0634128	0.0166437	0.0226128	0.0241562
芜湖	Wuhu	2019	安徽	Anhui	4931	5499	1240	5869	13425	51	12690	3757	0.0645516	0.0171131	0.022974	0.0244645
安庆	Anqing	2003	安徽	Anhui	1708	2345	220	1580	2754	22	2000	567	0.0154108	0.006247	0.0055021	0.0036618
安庆	Anqing	2004	安徽	Anhui	2248	2372	168	1764	2950	25	2120	587	0.0169596	0.0070357	0.00612	0.0038039
安庆	Anqing	2005	安徽	Anhui	2098	2844	171	1537	3104	34	3046	685	0.0187672	0.007502	0.0066901	0.0045751
安庆	Anqing	2006	安徽	Anhui	2792	2891	43	1985	3398	33	3643	614	0.020147	0.0084516	0.0073988	0.0042966
安庆	Anqing	2007	安徽	Anhui	2947	2807	208	1709	3336	48	3955	684	0.0216982	0.0087852	0.0081428	0.0047702
安庆	Anqing	2008	安徽	Anhui	3062	2836	211	2589	3581	32	4625	745	0.0224441	0.0090061	0.0081671	0.0052708
安庆	Anqing	2009	安徽	Anhui	3249	2719	300	2016	3913	32	4900	885	0.0232517	0.0092381	0.0078728	0.0061409
安庆	Anqing	2010	安徽	Anhui	3347	2734	305	1677	4489	34	5227	937	0.0241541	0.0094153	0.008225	0.0065138
安庆	Anqing	2011	安徽	Anhui	3510	2663	330	2246	4668	31	5783	974	0.0252463	0.0095923	0.0088035	0.0068505
安庆	Anqing	2012	安徽	Anhui	3644	2710	406	2294	5065	31	5990	1002	0.0262764	0.0099662	0.009252	0.0070581
安庆	Anqing	2013	安徽	Anhui	3584	2556	781	2374	5601	33	5915	1081	0.0276733	0.0101532	0.0100219	0.0074982
安庆	Anqing	2014	安徽	Anhui	3491	2486	493.36	2418	5943	34	7260	1117	0.0280125	0.009524	0.010485	0.0080036
安庆	Anqing	2015	安徽	Anhui	3366	2448	650	2404	6161	37	5921	1168	0.0284001	0.009489	0.0109087	0.0080025
安庆	Anqing	2018	安徽	Anhui	3353	2236	1140	2914	7714	30	4932	1393	0.0313998	0.0098167	0.0124985	0.0090846
安庆	Anqing	2019	安徽	Anhui	3311	2362	970	3002	8003	29	4653	1476	0.032021	0.0097091	0.0128092	0.0095027
黄山	Huangshan	2003	安徽	Anhui	1641	2016	147	838	1539	43	441	204	0.011815	0.0055666	0.0050295	0.0012189
黄山	Huangshan	2004	安徽	Anhui	1628	1972	148	955	1720	45	988	234	0.0124826	0.0054839	0.0054855	0.0015132
黄山	Huangshan	2005	安徽	Anhui	1655	1920	134	902	1791	47	1198	336	0.0132254	0.0054301	0.0056461	0.0021492
黄山	Huangshan	2006	安徽	Anhui	1689	1874	135	912	1805	42	1383	342	0.0129425	0.0054158	0.0053019	0.0022248
黄山	Huangshan	2007	安徽	Anhui	1679	1835	147	1090	1750	43	1618	414	0.0135678	0.0053597	0.0055152	0.0026929
黄山	Huangshan	2008	安徽	Anhui	1655	1795	162	1150	2232	44	1726	429	0.014224	0.0052849	0.0061355	0.0028035
黄山	Huangshan	2009	安徽	Anhui	1619	1715	156	1095	2271	42	1984	451	0.0140598	0.0051054	0.0059668	0.0029877
黄山	Huangshan	2010	安徽	Anhui	1680	1682	172	1167	2345	44	2963	546	0.0151912	0.0051711	0.0062668	0.0037532
黄山	Huangshan	2011	安徽	Anhui	1734	1611	179	1210	2694	45	3177	633	0.0161979	0.0051586	0.0067359	0.0043034
黄山	Huangshan	2012	安徽	Anhui	1737	1607	221	1181	2649	44	3121	669	0.0162983	0.0052137	0.0065855	0.0044991
黄山	Huangshan	2013	安徽	Anhui	1777	1560	1806	1310	2700	45	3242	703	0.0189054	0.0073319	0.006851	0.0047224
黄山	Huangshan	2014	安徽	Anhui	1729	1592	407	1383	3175	46	2338	745	0.0176731	0.0054291	0.0074785	0.0047654
黄山	Huangshan	2015	安徽	Anhui	1720	1579	478	1555	3203	46	2136	781	0.018115	0.0054917	0.0076943	0.0049289
黄山	Huangshan	2016	安徽	Anhui	1708	1613	575	1596	3879	46	1927	879	0.0195162	0.0056534	0.0084136	0.0054492
黄山	Huangshan	2017	安徽	Anhui	1744	1602	660	1654	3791	19	1778	924	0.0178785	0.0058059	0.0063962	0.0056764
黄山	Huangshan	2018	安徽	Anhui	1770	1700	690	1761	4032	19	1596	1036	0.019066	0.0060288	0.0067535	0.0062837
黄山	Huangshan	2019	安徽	Anhui	1815	1762	690	1810	4174	19	1463	1122	0.0198878	0.0061877	0.0069487	0.0067514
亳州	Bozhou	2003	安徽	Anhui	3382	5340	120	517	1396	32	235	545	0.0198979	0.013029	0.0037244	0.0031446
亳州	Bozhou	2004	安徽	Anhui	3546	5514	126	573	1438	32	280	558	0.0205972	0.0135401	0.0038274	0.0032297
亳州	Bozhou	2005	安徽	Anhui	3679	5843	126	514	1576	32	300	570	0.0214268	0.0142226	0.0039007	0.0033035
亳州	Bozhou	2006	安徽	Anhui	4524	5919	120	562	1600	32	400	621	0.0232047	0.0156072	0.0039771	0.0036204
亳州	Bozhou	2007	安徽	Anhui	4519	6104	120	606	1740	36	1400	523	0.0236049	0.01587	0.0044601	0.0032748
亳州	Bozhou	2008	安徽	Anhui	4518	6236	120	723	2307	27	1500	720	0.0249865	0.0160614	0.0044893	0.0044357
亳州	Bozhou	2009	安徽	Anhui	4372	6237	120	796	2343	25	1600	1022	0.0265024	0.0158414	0.0044573	0.0062036
亳州	Bozhou	2010	安徽	Anhui	4585	6323	120	1112	2997	33	153	958	0.0278495	0.0162902	0.0060455	0.0055139
亳州	Bozhou	2011	安徽	Anhui	4678	6276	130	1090	3459	37	1038	1072	0.0295221	0.016376	0.0067777	0.0063685
亳州	Bozhou	2012	安徽	Anhui	5016	6289	196	1360	3979	38	1040	1243	0.0320187	0.0169961	0.0076652	0.0073574
亳州	Bozhou	2013	安徽	Anhui	5205	6433	200	1542	4203	38	1133	1349	0.0335768	0.0174986	0.0080875	0.0079907
亳州	Bozhou	2014	安徽	Anhui	5240	6372	848.34	1763	4968	46	3739	1438	0.037096	0.0183323	0.0096826	0.0090811
亳州	Bozhou	2015	安徽	Anhui	5208	6494	577	1806	5670	52	1958	1477	0.0378839	0.018098	0.010873	0.0089129
亳州	Bozhou	2016	安徽	Anhui	5531	6503	705	1813	5976	52	2257	865	0.0354	0.0187728	0.0111859	0.0054412
亳州	Bozhou	2018	安徽	Anhui	6208	7536	770	2195	4965	37	2177	1355	0.0391396	0.0213965	0.009487	0.0082561
亳州	Bozhou	2019	安徽	Anhui	6387	7796	810	2968	5557	37	1889	1439	0.0417015	0.0221016	0.0109218	0.008678
福州	Fuzhou	2003	福建	Fujian	6636	6609	3513	6487	9384	83	32468	1313	0.061056	0.0243704	0.0219784	0.0147072
福州	Fuzhou	2004	福建	Fujian	7055	6723	3695	5407	10421	106	35758	1430	0.0650588	0.0254167	0.0235316	0.0161105
福州	Fuzhou	2005	福建	Fujian	7390	6832	4113	5795	11183	80	37278	1719	0.0675584	0.0266448	0.0227965	0.0181171
福州	Fuzhou	2006	福建	Fujian	7545	6940	4400	7518	11004	65	38825	1807	0.0697824	0.0274227	0.0233921	0.0189676
福州	Fuzhou	2007	福建	Fujian	7917	7182	4691	7454	11713	61	42274	1858	0.07249	0.028731	0.0237344	0.0200246
福州	Fuzhou	2008	福建	Fujian	8080	7483	4331	8528	13304	57	46452	1986	0.0768225	0.0289352	0.0261995	0.0216878
福州	Fuzhou	2009	福建	Fujian	8108	7558	3898	9162	14499	65	49335	2111	0.0802286	0.0285064	0.0286747	0.0230475
福州	Fuzhou	2010	福建	Fujian	8228	7793	4520	9815	15258	67	64310	2327	0.0877644	0.0298662	0.0302927	0.0276054
福州	Fuzhou	2011	福建	Fujian	8298	7916	1689	10809	16136	69	67495	2169	0.0861522	0.0263545	0.0324018	0.0273959
福州	Fuzhou	2012	福建	Fujian	7998	8303	1463	11708	17528	76	88756	2563	0.095823	0.0261619	0.0352892	0.0343718
福州	Fuzhou	2013	福建	Fujian	8450	8961	1351	12271	19177	78	72710	2591	0.0963437	0.0276589	0.037697	0.0309878
福州	Fuzhou	2014	福建	Fujian	8478	9482	1698.94	12173	19594	78	59512	2611	0.0951225	0.0289296	0.0380061	0.0281868
福州	Fuzhou	2015	福建	Fujian	8538	10069	1877	12859	20337	79	57530	2834	0.0987257	0.0301173	0.0395704	0.0290379
福州	Fuzhou	2016	福建	Fujian	8927	9821	2507	13312	22012	77	54388	3228	0.1034	0.03119	0.0415888	0.0306212
福州	Fuzhou	2017	福建	Fujian	11275	12515	4690	15254	22840	74	47699	3650	0.117513	0.0416169	0.0443141	0.0315825
福州	Fuzhou	2018	福建	Fujian	11235	13929	5960	16498	24247	77	41589	4043	0.125128	0.0453264	0.0472979	0.0325041
福州	Fuzhou	2019	福建	Fujian	11516	14456	7390	17694	20521	82	44620	4278	0.128228	0.0484411	0.0452548	0.0345323
三明	Sanming	2003	福建	Fujian	1306	1614	395	1262	3091	20	4012	138	0.0117736	0.0048037	0.0053435	0.0016265
三明	Sanming	2004	福建	Fujian	1317	1512	495	859	2179	20	4493	246	0.0111559	0.0048054	0.0039934	0.0023571
三明	Sanming	2005	福建	Fujian	1362	1474	515	663	1653	11	4757	253	0.009891	0.004845	0.0025902	0.0024559
三明	Sanming	2006	福建	Fujian	1356	1450	471	789	2452	18	5252	158	0.0107996	0.0047418	0.0040417	0.0020161
三明	Sanming	2007	福建	Fujian	1368	1407	417	612	1742	19	5282	319	0.0107919	0.0046247	0.0032138	0.0029534
三明	Sanming	2008	福建	Fujian	1395	1403	378	864	1719	14	5888	320	0.0107976	0.0046075	0.003097	0.0030931
三明	Sanming	2009	福建	Fujian	1394	1394	549	575	1939	12	5915	330	0.0108324	0.0048222	0.0028533	0.0031569
三明	Sanming	2010	福建	Fujian	1416	1363	555	1018	2145	12	6358	332	0.0116272	0.0048183	0.0035426	0.0032664
三明	Sanming	2011	福建	Fujian	1482	1356	558	1053	2261	12	6155	332	0.0118302	0.0049122	0.0036965	0.0032215
三明	Sanming	2012	福建	Fujian	1455	1278	575	1165	2389	13	6035	332	0.0119954	0.00478	0.0040204	0.003195
三明	Sanming	2013	福建	Fujian	1491	1283	432	1219	2505	13	6197	346	0.0121569	0.0046501	0.0041951	0.0033117
三明	Sanming	2014	福建	Fujian	1502	1279	659.17	1235	2615	13	6697	355	0.0127623	0.0049657	0.0043223	0.0034742
三明	Sanming	2015	福建	Fujian	1525	1304	713	1231	2615	13	6671	358	0.0129131	0.0051093	0.004318	0.0034858
三明	Sanming	2016	福建	Fujian	1575	1370	715	1290	2655	13	7161	326	0.0131157	0.0052843	0.0044223	0.0034091
三明	Sanming	2017	福建	Fujian	1620	1431	540	1327	2616	8	7779	327	0.0128132	0.0052069	0.0040547	0.0035515
三明	Sanming	2018	福建	Fujian	1607	1457	560	1591	2808	10	8580	365	0.0138824	0.0052521	0.0046822	0.0039482
三明	Sanming	2019	福建	Fujian	1598	1525	610	1668	3009	10	9407	368	0.01452	0.0054049	0.0049668	0.0041483
南平	Nanping	2003	福建	Fujian	2378	3046	200	794	1961	29	4193	164	0.0144468	0.0082608	0.0043692	0.0018168
南平	Nanping	2004	福建	Fujian	1835	2756	205	730	2074	28	4305	169	0.0132289	0.0070202	0.0043383	0.0018704
南平	Nanping	2005	福建	Fujian	1893	2710	218	815	2036	30	4505	182	0.0135889	0.0070583	0.0045408	0.0019898
南平	Nanping	2006	福建	Fujian	1924	2608	242	797	1967	30	4282	182	0.0133812	0.0069885	0.0044523	0.0019405
南平	Nanping	2007	福建	Fujian	1909	2555	339	883	1967	30	4665	194	0.0136591	0.0070184	0.0045462	0.0020945
南平	Nanping	2008	福建	Fujian	1827	2513	355	929	2024	29	5018	196	0.0136176	0.0068541	0.0045795	0.0021841
南平	Nanping	2009	福建	Fujian	1884	2397	462	898	2079	21	5071	236	0.0133516	0.0069145	0.00401	0.002427
南平	Nanping	2010	福建	Fujian	1906	2376	417	718	2246	27	4783	236	0.0136432	0.0068568	0.004423	0.0023634
南平	Nanping	2011	福建	Fujian	1980	2340	433	973	2483	48	5135	237	0.0158728	0.0069379	0.006488	0.0024469
南平	Nanping	2012	福建	Fujian	2020	2115	438	1049	2954	26	7857	237	0.015142	0.0066765	0.0054171	0.0030485
南平	Nanping	2013	福建	Fujian	2045	2115	447	1311	3581	28	5041	251	0.01571	0.0067264	0.0064764	0.0025071
南平	Nanping	2014	福建	Fujian	1997	2191	453	1243	3669	30	5080	254	0.0159435	0.0067728	0.0066376	0.0025331
南平	Nanping	2015	福建	Fujian	3209	3396	693	1753	5605	40	7255	388	0.0243468	0.010694	0.0098645	0.0037883
南平	Nanping	2016	福建	Fujian	3177	3726	703	1751	5241	43	7080	430	0.0248542	0.0111412	0.0097205	0.0039924
南平	Nanping	2017	福建	Fujian	3203	3666	710	1848	4552	15	7810	444	0.0224092	0.0111024	0.0070721	0.0042347
南平	Nanping	2018	福建	Fujian	3246	3762	710	2019	4460	18	7437	457	0.0229238	0.0113079	0.0073885	0.0042274
南平	Nanping	2019	福建	Fujian	3237	3921	730	2107	4871	17	6692	459	0.0234487	0.0115534	0.0078209	0.0040743
宁德	Ningde	2003	福建	Fujian	2189	2612	82	504	1270	18	2750	131	0.0110398	0.0071816	0.0025511	0.0013071
宁德	Ningde	2004	福建	Fujian	1718	2341	95	992	1366	22	3300	137	0.011027	0.0060886	0.003475	0.0014634
宁德	Ningde	2005	福建	Fujian	1776	2295	96	803	1313	19	3215	137	0.0105496	0.0061107	0.0029943	0.0014446
宁德	Ningde	2006	福建	Fujian	1765	2231	97	506	1392	20	2494	206	0.0105086	0.0060018	0.0028226	0.0016841
宁德	Ningde	2007	福建	Fujian	1867	2211	99	501	1513	21	2759	236	0.0110578	0.00613	0.0030117	0.0019161
宁德	Ningde	2008	福建	Fujian	1903	2110	100	730	1755	20	2880	237	0.0114164	0.0060383	0.0034294	0.0019486
宁德	Ningde	2009	福建	Fujian	1921	2059	100	730	1788	18	3054	275	0.0115125	0.0059911	0.0033147	0.0022067
宁德	Ningde	2010	福建	Fujian	2109	2133	84	694	2498	18	8411	284	0.0137894	0.0063629	0.0039839	0.0034426
宁德	Ningde	2011	福建	Fujian	2123	2120	128	965	2172	19	3158	292	0.0127805	0.0064241	0.0040283	0.002328
宁德	Ningde	2012	福建	Fujian	2098	2085	154	1016	2398	19	5725	302	0.0136325	0.0063699	0.0043095	0.0029531
宁德	Ningde	2013	福建	Fujian	2083	2078	333	1133	2717	20	3974	332	0.014146	0.0065771	0.0048294	0.0027395
宁德	Ningde	2014	福建	Fujian	2088	2060	343.04	1236	2979	20	4391	406	0.0150346	0.0065718	0.0052033	0.0032595
宁德	Ningde	2015	福建	Fujian	2148	2321	356	1264	2999	20	4355	418	0.0156364	0.0070617	0.0052539	0.0033209
宁德	Ningde	2016	福建	Fujian	1969	2324	364	1317	3061	22	4594	454	0.0159083	0.0068053	0.0055212	0.0035818
宁德	Ningde	2017	福建	Fujian	2158	2620	200	1403	2880	10	11556	487	0.0171644	0.0073046	0.0045488	0.0053111
宁德	Ningde	2018	福建	Fujian	2400	2243	450	1465	2931	10	4646	487	0.0159074	0.007456	0.0046674	0.0037841
宁德	Ningde	2019	福建	Fujian	2373	3051	470	1637	3035	12	5509	648	0.0186348	0.0086227	0.0051066	0.0049055
莆田	Putian	2003	福建	Fujian	8846	10440	84	1615	3032	43	5065	485	0.0399543	0.0287215	0.0073677	0.0038651
莆田	Putian	2004	福建	Fujian	8467	10282	80	1644	3114	45	5780	535	0.0398514	0.0279104	0.0076289	0.0043121
莆田	Putian	2005	福建	Fujian	8761	10065	90	2054	3759	46	5546	559	0.0412457	0.0280525	0.008794	0.0043992
莆田	Putian	2006	福建	Fujian	9218	10053	95	1795	3768	49	5814	597	0.0421544	0.0287348	0.0087416	0.004678
莆田	Putian	2007	福建	Fujian	9646	9924	99	2090	3692	42	5864	599	0.0423726	0.0292008	0.0084712	0.0047007
莆田	Putian	2008	福建	Fujian	9613	11223	104	2509	3305	56	5961	679	0.0458164	0.0310559	0.0095759	0.0051845
莆田	Putian	2009	福建	Fujian	9866	11131	109	2358	4085	212	7545	779	0.0591287	0.0313119	0.0217041	0.0061127
莆田	Putian	2010	福建	Fujian	9956	11226	116	2915	4713	50	5137	784	0.0481874	0.0315966	0.0109813	0.0056094
莆田	Putian	2011	福建	Fujian	10115	10688	418	3062	6499	63	3844	784	0.0506639	0.0314566	0.0138836	0.0053237
莆田	Putian	2012	福建	Fujian	9722	9905	113	7159	7138	56	5376	829	0.0537075	0.0293071	0.0184781	0.0059224
莆田	Putian	2013	福建	Fujian	9724	9419	750	3834	7759	59	3812	827	0.0507081	0.0294543	0.0156886	0.0055652
莆田	Putian	2014	福建	Fujian	9669	9413	794.66	3915	9646	301	5858	831	0.0709851	0.029422	0.0355226	0.0060405
莆田	Putian	2015	福建	Fujian	9774	9764	812	3843	9784	69	8117	860	0.055282	0.0301175	0.0184572	0.0067073
莆田	Putian	2016	福建	Fujian	9834	9838	952	4087	10824	66	8809	1274	0.0592979	0.0305045	0.0195399	0.0092534
莆田	Putian	2017	福建	Fujian	9868	10028	640	4193	8845	40	8039	1305	0.0554395	0.0304152	0.0157618	0.0092625
莆田	Putian	2018	福建	Fujian	9943	10181	850	4580	9167	41	7174	1392	0.057188	0.0310343	0.0165795	0.0095742
莆田	Putian	2019	福建	Fujian	10079	10469	890	4731	13996	44	6702	1482	0.0634898	0.0317151	0.0217845	0.0099902
泉州	Quanzhou	2003	福建	Fujian	4898	5599	518	1810	4040	43	5775	478	0.0288087	0.0162407	0.0085865	0.0039815
泉州	Quanzhou	2004	福建	Fujian	5124	5548	554	1937	3916	47	5895	576	0.0300284	0.0165572	0.0088967	0.0045746
泉州	Quanzhou	2005	福建	Fujian	5423	5406	646	1903	4297	48	6843	619	0.0312727	0.0169265	0.0093136	0.0050326
泉州	Quanzhou	2006	福建	Fujian	5665	5313	699	2337	4449	44	7745	669	0.0323936	0.0172288	0.0096439	0.005521
泉州	Quanzhou	2007	福建	Fujian	5743	5366	730	2849	5449	51	9357	965	0.0367719	0.0174661	0.0117175	0.0075883
泉州	Quanzhou	2008	福建	Fujian	6093	5359	771	3044	6117	53	11204	1052	0.0392857	0.0180417	0.0127446	0.0084994
泉州	Quanzhou	2009	福建	Fujian	6168	5332	806	2439	5803	51	11551	1120	0.0387551	0.0181629	0.011623	0.0089691
泉州	Quanzhou	2010	福建	Fujian	6304	5329	932	3726	6803	51	21461	1163	0.0439677	0.0185338	0.0140262	0.0114077
泉州	Quanzhou	2011	福建	Fujian	6230	5522	2318	4412	8806	55	10002	1694	0.0495771	0.0205629	0.0170692	0.011945
泉州	Quanzhou	2012	福建	Fujian	6224	5573	2454	4578	10235	65	15561	2455	0.0577979	0.0208108	0.0194145	0.0175725
泉州	Quanzhou	2013	福建	Fujian	6302	5772	1338	4885	10631	58	12384	2236	0.0549556	0.0197229	0.0196282	0.0156045
泉州	Quanzhou	2014	福建	Fujian	6380	5953	1491.25	5440	12551	59	12586	2236	0.0581843	0.0203113	0.0222239	0.0156491
泉州	Quanzhou	2015	福建	Fujian	6491	6071	1811	5817	12761	59	12110	2357	0.0601696	0.021081	0.0228451	0.0162434
泉州	Quanzhou	2016	福建	Fujian	6540	6031	2036	5992	13571	84	11859	2157	0.0621203	0.0213987	0.0256898	0.0150318
泉州	Quanzhou	2017	福建	Fujian	6679	6401	1730	6378	12796	56	11594	3748	0.0691813	0.0217398	0.0232712	0.0241703
泉州	Quanzhou	2018	福建	Fujian	6882	6669	1860	6723	14260	58	8863	3748	0.071437	0.0226138	0.0252564	0.0235668
泉州	Quanzhou	2019	福建	Fujian	7788	7610	2170	6948	14785	53	9739	3748	0.0751963	0.025779	0.0256569	0.0237604
漳州	Zhangzhou	2003	福建	Fujian	1915	2150	340	1156	3715	41	883	343	0.0159574	0.0064369	0.0074005	0.0021201
漳州	Zhangzhou	2004	福建	Fujian	1898	2065	388	1187	3915	42	950	286	0.0158643	0.0063513	0.0077077	0.0018054
漳州	Zhangzhou	2005	福建	Fujian	2441	2139	438	1255	3296	36	1334	491	0.0171467	0.00735	0.0067214	0.0030753
漳州	Zhangzhou	2006	福建	Fujian	2684	2083	240	759	2358	15	2002	563	0.014704	0.0073711	0.0036938	0.0036391
漳州	Zhangzhou	2007	福建	Fujian	2726	2052	240	1250	2200	22	2215	625	0.016023	0.0073895	0.0045889	0.0040446
漳州	Zhangzhou	2008	福建	Fujian	2816	2074	431	1160	2595	20	2651	674	0.0169758	0.0078144	0.0047372	0.0044242
漳州	Zhangzhou	2009	福建	Fujian	2827	2137	431	1256	2865	27	2665	756	0.0184526	0.0079232	0.0056281	0.0049013
漳州	Zhangzhou	2010	福建	Fujian	3171	2400	302	1244	3457	34	5294	765	0.0209129	0.0086562	0.0067224	0.0055343
漳州	Zhangzhou	2011	福建	Fujian	3383	2503	303	1370	3632	35	3810	794	0.0216121	0.0091296	0.0071084	0.005374
漳州	Zhangzhou	2012	福建	Fujian	4264	3351	319	1398	3662	35	7252	817	0.0251632	0.0117267	0.0071689	0.0062676
漳州	Zhangzhou	2013	福建	Fujian	3406	2612	281	2514	5516	35	4021	855	0.0253051	0.0092943	0.0102375	0.0057732
漳州	Zhangzhou	2014	福建	Fujian	3593	2736	285.36	2678	6301	36	4075	1111	0.0283038	0.009765	0.0112738	0.007265
漳州	Zhangzhou	2015	福建	Fujian	3594	2899	299	3809	5981	36	4054	1123	0.0295422	0.0100231	0.0121894	0.0073298
漳州	Zhangzhou	2016	福建	Fujian	3685	3098	299	3694	7187	35	4392	1292	0.0320267	0.0104519	0.0131934	0.0083814
漳州	Zhangzhou	2017	福建	Fujian	3752	3292	320	4014	7380	27	4603	1337	0.0326983	0.0108652	0.0131449	0.0086881
漳州	Zhangzhou	2018	福建	Fujian	3890	3381	420	4568	7850	29	4700	1385	0.0346923	0.0113388	0.0143665	0.0089871
漳州	Zhangzhou	2019	福建	Fujian	3981	3612	450	3991	8605	31	5287	1385	0.0356088	0.0118546	0.0146374	0.0091168
龙岩	Longyan	2003	福建	Fujian	2369	2436	252	894	2548	26	4790	230	0.0145983	0.0074254	0.0048427	0.0023302
龙岩	Longyan	2004	福建	Fujian	2296	2179	212	962	2577	28	4990	242	0.0144227	0.0068854	0.0050935	0.0024438
龙岩	Longyan	2005	福建	Fujian	2311	2050	232	1138	2738	29	6410	294	0.0153248	0.0067465	0.0055202	0.0030582
龙岩	Longyan	2006	福建	Fujian	2272	1985	237	1858	2898	34	4158	318	0.0161334	0.006599	0.006835	0.0026993
龙岩	Longyan	2007	福建	Fujian	2275	1976	266	1858	2898	34	4094	340	0.0162767	0.0066293	0.006835	0.0028123
龙岩	Longyan	2008	福建	Fujian	2263	2009	276	1611	3591	30	4468	356	0.0166218	0.0066728	0.0069616	0.0029875
龙岩	Longyan	2009	福建	Fujian	2237	2029	285	1768	3727	28	6853	375	0.0174201	0.0066746	0.0071211	0.0036243
龙岩	Longyan	2010	福建	Fujian	2184	2147	293	1894	3910	27	7021	396	0.0179278	0.0067774	0.0073675	0.0037829
龙岩	Longyan	2011	福建	Fujian	2274	2101	581	1901	4101	27	8213	407	0.0189086	0.0072331	0.0075657	0.0041099
龙岩	Longyan	2012	福建	Fujian	2122	2275	837	1533	4944	47	8301	437	0.0213843	0.0076002	0.0094814	0.0043027
龙岩	Longyan	2013	福建	Fujian	2254	2227	863	1531	5814	26	6834	441	0.0205641	0.0077652	0.0087972	0.0040017
龙岩	Longyan	2014	福建	Fujian	2275	2498	884.52	1636	6063	28	6503	467	0.0216088	0.008222	0.009308	0.0040788
龙岩	Longyan	2015	福建	Fujian	4305	4651	972	3092	7893	54	6958	591	0.034104	0.0145648	0.014643	0.0048962
龙岩	Longyan	2016	福建	Fujian	4611	4578	994	3154	8017	54	7207	717	0.0354657	0.0149517	0.0148345	0.0056796
龙岩	Longyan	2017	福建	Fujian	4880	4858	1060	3318	8361	23	7347	815	0.0352031	0.0158574	0.0130686	0.006277
龙岩	Longyan	2018	福建	Fujian	5081	5060	1110	3482	9321	24	7540	890	0.0375572	0.0165246	0.0142794	0.0067532
龙岩	Longyan	2019	福建	Fujian	5114	5332	1320	3880	9652	25	765	976	0.0381252	0.0172539	0.0151181	0.0057532
厦门	Xiamen	2003	福建	Fujian	6981	7793	1570	4001	5605	44	43914	1155	0.0529552	0.0240177	0.0126143	0.0163232
厦门	Xiamen	2004	福建	Fujian	7290	8118	1496	4565	5920	45	46000	1255	0.0558426	0.024862	0.0136183	0.0173623
厦门	Xiamen	2005	福建	Fujian	7834	8438	1925	4853	6297	45	53000	1556	0.0616884	0.0267303	0.014309	0.0206491
厦门	Xiamen	2006	福建	Fujian	8158	8570	2299	5779	7086	53	55000	1639	0.0661851	0.0279163	0.0166979	0.0215709
厦门	Xiamen	2007	福建	Fujian	8652	8919	2469	5950	8513	53	58000	2455	0.0746631	0.0294036	0.0183086	0.0269509
厦门	Xiamen	2008	福建	Fujian	8850	9246	2944	6864	8945	51	58800	2700	0.078953	0.0308191	0.01959	0.028544
厦门	Xiamen	2009	福建	Fujian	9020	9176	2988	7008	9509	49	63000	2977	0.0822694	0.0310336	0.0201624	0.0310734
厦门	Xiamen	2010	福建	Fujian	8924	9245	3349	7563	9909	49	73526	2994	0.0861384	0.0314731	0.0211676	0.0334977
厦门	Xiamen	2011	福建	Fujian	8983	9468	4606	8554	10623	51	102433	3328	0.098501	0.0335747	0.0231098	0.0418165
厦门	Xiamen	2012	福建	Fujian	9097	9877	6139	8664	11311	51	105909	3780	0.105516	0.0364018	0.0239164	0.0451975
厦门	Xiamen	2013	福建	Fujian	9301	10908	4557	8669	12170	53	89938	3570	0.101477	0.0360959	0.0249266	0.0404542
厦门	Xiamen	2014	福建	Fujian	9961	13169	5036.1	9185	12435	56	92769	3602	0.108285	0.0410441	0.0259759	0.0412648
厦门	Xiamen	2015	福建	Fujian	10445	14399	5441	9953	13380	58	91614	4133	0.116103	0.044119	0.0279051	0.0440791
厦门	Xiamen	2016	福建	Fujian	10785	15405	5874	11119	13971	60	88492	4133	0.119991	0.0466858	0.0299157	0.0433892
厦门	Xiamen	2017	福建	Fujian	11412	16645	6730	12705	14106	51	83909	5450	0.131705	0.0505973	0.0311178	0.0499896
厦门	Xiamen	2018	福建	Fujian	12178	17211	6520	13830	15342	54	80139	5450	0.135262	0.0523046	0.033801	0.0491565
厦门	Xiamen	2019	福建	Fujian	12947	18264	7090	15207	17539	63	77552	5825	0.144688	0.0557745	0.0381612	0.0507526
南昌	Nanchang	2003	江西	Jiangxi	7204	7050	3145	4756	11401	73	30357	1506	0.062102	0.0253828	0.0213629	0.0153563
南昌	Nanchang	2004	江西	Jiangxi	7393	7302	3025	5674	10810	65	33165	1521	0.0631253	0.0258767	0.021185	0.0160636
南昌	Nanchang	2005	江西	Jiangxi	7492	7446	3128	7845	11170	67	36285	1673	0.0680697	0.0263755	0.0240624	0.0176317
南昌	Nanchang	2006	江西	Jiangxi	7682	7803	3128	5019	11505	78	45815	1708	0.0692484	0.0271854	0.0221229	0.01994
南昌	Nanchang	2007	江西	Jiangxi	7744	8132	3378	4789	10849	68	51104	1696	0.0696142	0.0280957	0.020479	0.0210394
南昌	Nanchang	2008	江西	Jiangxi	7625	8813	3564	5115	11447	70	52297	1701	0.0720713	0.02916	0.0215793	0.021332
南昌	Nanchang	2009	江西	Jiangxi	8251	8471	3612	4861	11929	76	52600	1596	0.0726918	0.029674	0.0222258	0.020792
南昌	Nanchang	2010	江西	Jiangxi	7084	5906	3764	5386	13186	76	53918	2328	0.0737273	0.0243591	0.0240534	0.0253147
南昌	Nanchang	2011	江西	Jiangxi	9674	9432	3869	7667	15937	99	58018	2602	0.092373	0.0335815	0.0309869	0.0278047
南昌	Nanchang	2012	江西	Jiangxi	12789	7441	5191	6097	16159	73	59609	3536	0.0982997	0.0371694	0.0275749	0.0335554
南昌	Nanchang	2013	江西	Jiangxi	11498	7228	4182	8567	17896	73	60369	3458	0.0988243	0.0335465	0.0320053	0.0332725
南昌	Nanchang	2014	江西	Jiangxi	7905	6960	4301.8	9416	20351	86	61773	3774	0.0996172	0.0278662	0.0363416	0.0354094
南昌	Nanchang	2015	江西	Jiangxi	16223	9537	4427	9699	21262	87	58783	3158	0.113237	0.0444161	0.0376335	0.0311878
南昌	Nanchang	2016	江西	Jiangxi	16750	9948	900	10970	23528	117	42580	3308	0.113056	0.0410847	0.0434968	0.0284743
南昌	Nanchang	2017	江西	Jiangxi	17484	10138	1760	11964	23948	99	39103	3440	0.115771	0.0436293	0.0436726	0.0284689
南昌	Nanchang	2018	江西	Jiangxi	18395	10333	1780	12502	24439	103	37811	3708	0.120101	0.0453228	0.0450453	0.0297327
南昌	Nanchang	2019	江西	Jiangxi	19173	10206	1930	13877	26766	115	37521	3933	0.127242	0.0465184	0.0497544	0.0309692
景德镇	Jingdczhen	2003	江西	Jiangxi	2338	2106	368	1259	3126	22	3680	272	0.0149022	0.0070517	0.0055228	0.0023277
景德镇	Jingdczhen	2004	江西	Jiangxi	2383	2030	380	1453	3117	44	4086	348	0.0172312	0.007025	0.0073495	0.0028568
景德镇	Jingdczhen	2005	江西	Jiangxi	2416	1990	39	1494	3148	42	8200	349	0.0176084	0.0065591	0.0072776	0.0037717
景德镇	Jingdczhen	2006	江西	Jiangxi	2498	2000	39	1427	3312	45	8200	361	0.0181287	0.0066981	0.0075895	0.0038411
景德镇	Jingdczhen	2007	江西	Jiangxi	2522	1884	465	1328	2182	20	8560	373	0.0156349	0.0071364	0.0045085	0.00399
景德镇	Jingdczhen	2008	江西	Jiangxi	2501	1863	570	1480	2343	17	8660	596	0.0171296	0.0072147	0.0046137	0.0053012
景德镇	Jingdczhen	2009	江西	Jiangxi	2575	1849	595	1457	2822	18	8660	668	0.0181978	0.00734	0.0051404	0.0057174
景德镇	Jingdczhen	2010	江西	Jiangxi	2607	1718	567	1314	4461	32	8660	668	0.02053	0.0071596	0.0076531	0.0057174
景德镇	Jingdczhen	2011	江西	Jiangxi	2801	1546	510	2460	4416	38	8912	761	0.022739	0.007126	0.0093024	0.0063107
景德镇	Jingdczhen	2012	江西	Jiangxi	2835	1578	641	1391	3044	17	8476	766	0.0188593	0.0074	0.005216	0.0062432
景德镇	Jingdczhen	2013	江西	Jiangxi	2842	1611	13	1893	3894	17	8900	805	0.0197911	0.0066164	0.0066123	0.0065624
景德镇	Jingdczhen	2014	江西	Jiangxi	3006	1685	673.57	2008	4146	18	6059	805	0.0208572	0.0078594	0.0070632	0.0059346
景德镇	Jingdczhen	2015	江西	Jiangxi	3433	1851	677	2015	4150	20	6061	808	0.021929	0.0087543	0.0072224	0.0059524
景德镇	Jingdczhen	2016	江西	Jiangxi	2851	1745	699	2918	4511	21	5202	808	0.0221511	0.0077462	0.0086425	0.0057625
景德镇	Jingdczhen	2017	江西	Jiangxi	2299	1763	700	1752	4147	15	4430	808	0.0190917	0.0069366	0.0065632	0.0055919
景德镇	Jingdczhen	2019	江西	Jiangxi	2751	1565	80	1986	4534	12	3457	1485	0.0227749	0.0065011	0.0069834	0.0092904
萍乡	Pingxiang	2003	江西	Jiangxi	3539	3412	474	1466	3326	47	5180	519	0.0228049	0.0109242	0.0077937	0.004087
萍乡	Pingxiang	2004	江西	Jiangxi	3578	3378	406	1549	2988	31	7410	531	0.0218576	0.0108424	0.006366	0.0046492
萍乡	Pingxiang	2005	江西	Jiangxi	3465	3446	416	1572	3361	33	7539	542	0.0224361	0.0107838	0.006911	0.0047413
萍乡	Pingxiang	2006	江西	Jiangxi	3368	3623	433	1917	3429	32	7958	566	0.0231725	0.0109182	0.0072817	0.0049726
萍乡	Pingxiang	2007	江西	Jiangxi	3354	3551	418	1998	3890	35	6012	351	0.022123	0.0107716	0.0080516	0.0032997
萍乡	Pingxiang	2008	江西	Jiangxi	3377	3512	494	1716	4058	34	7504	363	0.0223878	0.0108514	0.0078375	0.0036988
萍乡	Pingxiang	2009	江西	Jiangxi	3448	3419	551	1789	4084	32	6269	372	0.0221731	0.0108997	0.0077955	0.0034779
萍乡	Pingxiang	2010	江西	Jiangxi	3489	3311	600	1870	4481	40	6174	593	0.0244748	0.0108697	0.0088706	0.0047345
萍乡	Pingxiang	2011	江西	Jiangxi	3590	3097	650	1829	4628	40	6205	640	0.0247628	0.0107772	0.0089726	0.005013
萍乡	Pingxiang	2012	江西	Jiangxi	3415	3307	638	2504	5155	40	7461	663	0.0264616	0.0108026	0.0102355	0.0054235
萍乡	Pingxiang	2013	江西	Jiangxi	3769	3012	654	2662	5592	40	7721	681	0.0273589	0.0109298	0.010844	0.005585
萍乡	Pingxiang	2014	江西	Jiangxi	3440	3480	625.5	2758	5728	40	7802	711	0.0279376	0.0110766	0.0110846	0.0057764
萍乡	Pingxiang	2015	江西	Jiangxi	3470	3550	653	2778	6176	40	7551	727	0.0286282	0.0112613	0.0115535	0.0058134
萍乡	Pingxiang	2016	江西	Jiangxi	3699	3306	734	2910	6585	40	6000	734	0.0289775	0.0113607	0.0121057	0.0055111
萍乡	Pingxiang	2017	江西	Jiangxi	3391	3881	1040	2906	6227	24	4800	733	0.0279477	0.0121444	0.0105631	0.0052401
萍乡	Pingxiang	2018	江西	Jiangxi	3566	3952	1040	2909	6022	23	4676	1164	0.0305058	0.0125136	0.010288	0.0077042
萍乡	Pingxiang	2019	江西	Jiangxi	4237	3844	1580	3006	5896	23	7679	1164	0.0327339	0.0140978	0.0102682	0.0083678
九江	Jiujiang	2003	江西	Jiangxi	2675	2626	888	1478	3927	56	9614	360	0.0222389	0.0090204	0.0090708	0.0041478
九江	Jiujiang	2004	江西	Jiangxi	2712	2525	888	1550	2883	41	8806	388	0.0200604	0.0089289	0.0070005	0.0041311
九江	Jiujiang	2005	江西	Jiangxi	2654	2513	986	1280	3228	38	8497	431	0.0200946	0.0089548	0.0068285	0.0043114
九江	Jiujiang	2006	江西	Jiangxi	2617	2520	1008	1249	3511	41	7666	480	0.0206479	0.0089385	0.0072984	0.004411
九江	Jiujiang	2007	江西	Jiangxi	2603	2542	963	1231	3436	38	11487	775	0.0228322	0.008889	0.0069825	0.0069607
九江	Jiujiang	2008	江西	Jiangxi	2691	2606	971	1215	3094	30	11444	853	0.0225621	0.0091267	0.0060333	0.0074021
九江	Jiujiang	2009	江西	Jiangxi	2970	2700	985	2410	3646	32	7422	944	0.0247819	0.0097061	0.0080366	0.0070393
九江	Jiujiang	2010	江西	Jiangxi	3001	2697	1021	2407	4125	30	8710	1331	0.0277217	0.009797	0.0083636	0.0095611
九江	Jiujiang	2011	江西	Jiangxi	3670	2535	1261	3103	4561	28	9497	1360	0.0302105	0.0108968	0.009411	0.0099026
九江	Jiujiang	2012	江西	Jiangxi	3653	2568	1380	2627	5117	27	9325	1432	0.030732	0.0110789	0.0093723	0.0102808
九江	Jiujiang	2013	江西	Jiangxi	3494	2874	730	2663	8112	27	9660	1499	0.0335553	0.010413	0.0124002	0.0107421
九江	Jiujiang	2014	江西	Jiangxi	3580	2529	730	2996	5809	27	10176	1530	0.0315403	0.0100392	0.0104657	0.0110354
九江	Jiujiang	2015	江西	Jiangxi	3700	3015	763	2718	8690	29	11764	1546	0.0356392	0.0109758	0.0131846	0.0114788
九江	Jiujiang	2016	江西	Jiangxi	3130	2896	1349	3124	10440	29	8875	1548	0.0369496	0.0107235	0.0153742	0.0108519
九江	Jiujiang	2017	江西	Jiangxi	4166	4350	890	3589	7426	18	9023	1669	0.0374506	0.0138041	0.0120624	0.0115841
九江	Jiujiang	2018	江西	Jiangxi	4318	4335	1270	3763	8003	19	9703	1686	0.0392571	0.0145224	0.012902	0.0118326
九江	Jiujiang	2019	江西	Jiangxi	4398	4442	1270	3927	8770	19	9561	1774	0.0409565	0.0148001	0.0138464	0.01231
新余	Xinyu	2003	江西	Jiangxi	3578	2043	183	1122	2388	44	3095	449	0.0180744	0.0085921	0.0062606	0.0032216
新余	Xinyu	2004	江西	Jiangxi	3779	2075	166	1219	2529	32	3509	581	0.0186186	0.0089209	0.0056215	0.0040762
新余	Xinyu	2005	江西	Jiangxi	3751	2094	308	1038	2257	31	4125	622	0.0186247	0.0090967	0.0050786	0.0044493
新余	Xinyu	2006	江西	Jiangxi	3689	1590	344	1133	2491	30	4686	654	0.0184147	0.0083144	0.005342	0.0047583
新余	Xinyu	2007	江西	Jiangxi	3533	2246	365	1257	2798	45	6112	563	0.020503	0.0090647	0.006891	0.0045474
新余	Xinyu	2008	江西	Jiangxi	3492	3920	460	1293	2894	55	4631	599	0.0237689	0.0115765	0.0077642	0.0044282
新余	Xinyu	2009	江西	Jiangxi	3518	3920	429	1396	2516	30	5528	740	0.02267	0.0115744	0.0056542	0.0054415
新余	Xinyu	2010	江西	Jiangxi	3326	3838	469	1635	2714	30	6070	814	0.0233187	0.011217	0.0061127	0.005989
新余	Xinyu	2011	江西	Jiangxi	3423	3241	506	1476	3153	30	6157	952	0.0237244	0.0105412	0.0063771	0.006806
新余	Xinyu	2012	江西	Jiangxi	4002	3734	538	1674	3426	33	6785	1067	0.0268796	0.0121828	0.0070872	0.0076095
新余	Xinyu	2013	江西	Jiangxi	4027	3275	534	1859	3758	30	6870	1083	0.0266644	0.0115445	0.007399	0.0077208
新余	Xinyu	2014	江西	Jiangxi	3586	3674	549.8	1831	3467	32	5965	1119	0.0264347	0.01148	0.0072257	0.0077289
新余	Xinyu	2015	江西	Jiangxi	3425	3812	524	1825	3591	30	4874	1133	0.026167	0.0114029	0.0071953	0.0075688
新余	Xinyu	2016	江西	Jiangxi	3673	3917	591	1834	4005	29	4965	1139	0.0271904	0.0120224	0.0075444	0.0076236
新余	Xinyu	2017	江西	Jiangxi	3590	4093	800	3582	3348	8	5689	1165	0.0276154	0.0124341	0.0072474	0.0079339
新余	Xinyu	2018	江西	Jiangxi	3365	4042	820	2469	3426	10	5032	1180	0.0261781	0.0120452	0.0062576	0.0078754
鹰潭	Yingtan	2003	江西	Jiangxi	755	698	145	327	860	12	228	140	0.0046015	0.0022939	0.0015058	0.0008018
鹰潭	Yingtan	2004	江西	Jiangxi	908	775	159	338	844	12	1595	165	0.0054075	0.0026572	0.0015019	0.0012484
鹰潭	Yingtan	2005	江西	Jiangxi	914	759	171	337	889	12	1680	166	0.0054777	0.002659	0.0015457	0.001273
鹰潭	Yingtan	2006	江西	Jiangxi	911	778	187	386	993	15	1457	172	0.0058865	0.0027037	0.0019244	0.0012584
鹰潭	Yingtan	2007	江西	Jiangxi	869	796	188	361	1166	15	1400	152	0.0058676	0.0026677	0.0020697	0.0011302
鹰潭	Yingtan	2008	江西	Jiangxi	856	791	173	739	1095	16	1600	220	0.0066734	0.0026205	0.0024854	0.0015675
鹰潭	Yingtan	2009	江西	Jiangxi	861	811	219	727	1139	16	1758	204	0.0067452	0.002719	0.0025162	0.0015099
鹰潭	Yingtan	2010	江西	Jiangxi	946	1013	189	774	1137	16	2255	300	0.0078432	0.0031029	0.0025656	0.0021747
鹰潭	Yingtan	2011	江西	Jiangxi	1082	1046	188	842	1171	16	2480	300	0.0082543	0.0033561	0.0026737	0.0022244
鹰潭	Yingtan	2012	江西	Jiangxi	1085	1221	253	857	1573	15	2580	300	0.0089676	0.0037036	0.0030174	0.0022465
鹰潭	Yingtan	2013	江西	Jiangxi	1088	1250	262	836	1661	15	2660	300	0.0091091	0.0037626	0.0030823	0.0022642
鹰潭	Yingtan	2014	江西	Jiangxi	1104	1263	272.37	844	1663	15	2661	375	0.0096108	0.0038198	0.0030931	0.002698
鹰潭	Yingtan	2015	江西	Jiangxi	1141	1369	212	813	1687	17	2661	375	0.0098786	0.0039498	0.0032308	0.002698
鹰潭	Yingtan	2016	江西	Jiangxi	1242	1499	220	989	2693	20	3580	404	0.0120207	0.0043038	0.0046482	0.0030687
鹰潭	Yingtan	2017	江西	Jiangxi	1287	1552	20	872	1978	14	2774	546	0.0112568	0.0041812	0.0033641	0.0037114
鹰潭	Yingtan	2018	江西	Jiangxi	1356	1677	90	886	2210	14	2774	382	0.0109368	0.0045624	0.0036109	0.0027634
鹰潭	Yingtan	2019	江西	Jiangxi	2826	3414	120	1756	3864	19	1953	140	0.0171343	0.0093708	0.0065804	0.001183
赣州	Ganzhou	2003	江西	Jiangxi	1686	1677	267	1258	3108	35	3227	322	0.0142803	0.0053004	0.0064633	0.0025167
赣州	Ganzhou	2004	江西	Jiangxi	1711	1635	280	1268	2836	35	3472	466	0.0149003	0.0052943	0.0062028	0.0034032
赣州	Ganzhou	2005	江西	Jiangxi	1767	1656	276	1390	3146	32	4357	470	0.0154504	0.0054046	0.0064239	0.0036219
赣州	Ganzhou	2006	江西	Jiangxi	1835	1667	285	1408	3208	32	4239	542	0.0160533	0.0055359	0.0065054	0.0040121
赣州	Ganzhou	2007	江西	Jiangxi	1850	1669	288	1663	3441	34	4474	595	0.0170999	0.0055656	0.007164	0.0043704
赣州	Ganzhou	2008	江西	Jiangxi	1885	1739	289	1867	3885	34	5425	529	0.0177511	0.0057223	0.0078298	0.004199
赣州	Ganzhou	2009	江西	Jiangxi	2109	2165	300	1951	4352	21	5967	583	0.0187582	0.0066994	0.0074279	0.0046309
赣州	Ganzhou	2010	江西	Jiangxi	2280	2431	322	2029	4000	22	6564	691	0.0199998	0.007377	0.0072357	0.0053872
赣州	Ganzhou	2011	江西	Jiangxi	2487	2510	390	2392	5547	21	6715	667	0.0222813	0.0078976	0.0091019	0.0052818
赣州	Ganzhou	2012	江西	Jiangxi	2504	2697	108	2397	6964	21	7715	675	0.0238888	0.0078184	0.0105213	0.005549
赣州	Ganzhou	2013	江西	Jiangxi	2680	2822	481	2748	7671	20	6182	990	0.0273359	0.0087684	0.0115362	0.0070312
赣州	Ganzhou	2014	江西	Jiangxi	5801	6506	719.21	3791	10883	45	6313	1465	0.0467372	0.0192057	0.0177255	0.009806
赣州	Ganzhou	2015	江西	Jiangxi	6902	7694	1005	4238	11365	47	6392	1735	0.0532217	0.0229952	0.0188422	0.0113842
赣州	Ganzhou	2017	江西	Jiangxi	9264	12017	830	5401	16123	24	6939	2640	0.0725598	0.032661	0.0231622	0.0167366
赣州	Ganzhou	2018	江西	Jiangxi	10165	12926	970	6055	12438	25	8697	3115	0.0756878	0.0355438	0.0202731	0.0198709
赣州	Ganzhou	2019	江西	Jiangxi	10880	13234	1040	6676	13022	28	8540	3681	0.0820357	0.0371723	0.0217553	0.0231081
宜春	Yichun	2003	江西	Jiangxi	3138	4163	134	956	3616	150	2500	183	0.0276388	0.0109575	0.0151289	0.0015525
宜春	Yichun	2004	江西	Jiangxi	3174	3960	135	1058	2750	147	3500	247	0.0270148	0.0107167	0.0141547	0.0021434
宜春	Yichun	2005	江西	Jiangxi	3116	3832	137	1139	3605	180	4500	251	0.030364	0.0104444	0.0175321	0.0023875
宜春	Yichun	2006	江西	Jiangxi	2952	3959	138	1208	3594	41	4580	301	0.0204134	0.0103826	0.0073365	0.0026943
宜春	Yichun	2007	江西	Jiangxi	2795	4081	137	1267	3894	41	5300	332	0.0210543	0.0103214	0.0077003	0.0030326
宜春	Yichun	2008	江西	Jiangxi	2789	4115	140	1259	3252	42	5135	338	0.0205216	0.0103661	0.0071247	0.0030308
宜春	Yichun	2009	江西	Jiangxi	2931	4060	144	1314	3068	42	4954	380	0.0207412	0.0105064	0.0070012	0.0032336
宜春	Yichun	2010	江西	Jiangxi	3167	4188	145	1446	3497	43	4679	605	0.0231734	0.0110528	0.0076472	0.0044735
宜春	Yichun	2011	江西	Jiangxi	3329	4169	150	1188	3772	44	4976	663	0.0238655	0.0112774	0.0077137	0.0048744
宜春	Yichun	2012	江西	Jiangxi	3518	4157	159	1288	4360	44	4962	733	0.0252442	0.0115586	0.0084097	0.0052759
宜春	Yichun	2013	江西	Jiangxi	3677	4056	189	1325	5224	45	5460	774	0.0267014	0.0116924	0.009386	0.005623
宜春	Yichun	2014	江西	Jiangxi	3890	4066	202.05	1349	5367	45	5076	802	0.0273024	0.0120475	0.0095549	0.0057
宜春	Yichun	2015	江西	Jiangxi	4105	4078	225	1869	5829	45	4895	833	0.0288449	0.0124219	0.0105837	0.0058392
宜春	Yichun	2016	江西	Jiangxi	3856	4752	242	1887	6015	35	5018	896	0.0293336	0.0130522	0.0100508	0.0062306
宜春	Yichun	2017	江西	Jiangxi	4044	5168	250	1909	4917	10	5046	925	0.0274943	0.013956	0.0071339	0.0064044
宜春	Yichun	2018	江西	Jiangxi	4340	5502	260	2021	5320	11	6018	1745	0.033998	0.0149065	0.0077321	0.0113594
宜春	Yichun	2019	江西	Jiangxi	4653	5847	320	2394	6206	18	6139	1748	0.0369096	0.0159659	0.0095402	0.0114034
上饶	Shangrao	2003	江西	Jiangxi	1468	1519	135	428	1110	28	810	259	0.0092267	0.0045617	0.0030466	0.0016184
上饶	Shangrao	2004	江西	Jiangxi	1591	1442	140	316	661	19	1003	279	0.008231	0.0046425	0.0018119	0.0017766
上饶	Shangrao	2005	江西	Jiangxi	1581	1507	148	281	586	19	1170	301	0.0083726	0.004733	0.0016989	0.0019407
上饶	Shangrao	2006	江西	Jiangxi	1596	1498	151	390	989	24	1446	342	0.0095744	0.0047466	0.0025891	0.0022387
上饶	Shangrao	2007	江西	Jiangxi	2378	1473	153	457	1049	22	2070	368	0.0110002	0.0058988	0.0025745	0.0025269
上饶	Shangrao	2008	江西	Jiangxi	1585	1467	150	3766	3544	30	2686	368	0.0166141	0.0046833	0.0092678	0.002663
上饶	Shangrao	2009	江西	Jiangxi	1136	1494	159	3760	3817	32	3645	432	0.01698	0.0040539	0.0096813	0.0032449
上饶	Shangrao	2010	江西	Jiangxi	1579	1528	159	4469	3659	31	3683	686	0.019721	0.0047754	0.010224	0.0047216
上饶	Shangrao	2011	江西	Jiangxi	1727	1570	159	4659	3816	35	3857	759	0.0211267	0.0050613	0.0108833	0.0051821
[truncated: 2,378 more rows]
