# Supplementary material for: Municipal amalgamations and the quality of public services: A study based on city-county mergers in China
Source: PLoS One. 2022 Aug 8;17(8):e0272430. doi: 10.1371/journal.pone.0272430 (PMC9359547; doi:10.1371/journal.pone.0272430)
Supplement: S3 Table — (XLSX) [file pone.0272430.s003.xlsx]

## Sheet: Sheet1
City	City	Time of city-county mergers between 2003 and 2019
宝鸡	Baoji	2003
惠州	Huizhou	2003
汕头	Shantou	2003
盐城	Yancheng	2003
石嘴山	Shizuishan	2003
南宁	Nanning	2004
哈尔滨	Harbin	2004
宿州	Suzhou	2004
漯河	Luolhe	2004
韶关	Shaoguan	2004
白山	Baishan	2006
重庆	Chongqing	2006
南通	Nantong	2009
徐州	Xuzhou	2010
宜宾	Yibin	2011
扬州	Yangzhou	2011
昆明	Kunming	2011
长沙	Changsha	2011
唐山	Tangshan	2012
揭阳	Ji eyang	2012
泰州	Taizhou	2012
清远	Qingyuan	2012
苏州	Suzhou	2012
雅安	Ya'an	2012
青岛	Qingdao	2012
南京	Nanjing	2013
桂林	Guilin	2013
梅州	Meizhou	2013
济宁	Jining	2013
潮州	Chaozhou	2013
绍兴	Shaoxing	2013
赣州	Ganzhou	2013
达州	Dazhou	2013
云浮	Yun ft]	2014
十堰	Shiyan	2014
南平	Nanping	2014
威海	Weihai	2014
安顺	Anshun	2014
广州	Guangzhou	2014
开封	Kaifeng	2014
德州	Dczhou	2014
杭州	Hangzhou	2014
滨州	Binzhou	2014
眉山	Meishan	2014
石家庄	Shijiazhuang	2014
茂名	Maoming	2014
西安	Xi'an	2014
连云港	Lianyungang	2014
长春	Changchun	2014
阳江	Yangjiang	2014
龙岩	Longyan	2014
三门峡	Sanmenxia	2015
上饶	Shangrao	2015
保定	Baoding	2015
北京	Beijing	2015
南昌	Nanchang	2015
大连	Dalian	2015
天津	Tianjin	2015
常州	Changzhou	2015
成都	Chengdu	2015
榆林	Yulin	2015
温州	Wenzhou	2015
渭南	Weinan	2015
玉溪	Yuxi	2015
秦皇岛	Qinhuangdao	2015
肇庆	Zhaoqing	2015
铜陵	Tongling	2015
上海	Shanghai	2016
东营	Dongying	2016
宁波	Ningbo	2016
延安	Yan'an	2016
张家口	Zhangjiakou	2016
抚州	Fuzhou	2016
曲靖	Qujing	2016
柳州	Liuzhou	2016
沈阳	Shenyang	2016
河池	Hechi	2016
淮安	Huai'an	2016
盘锦	Panjin	2016
绵阳	Mianyang	2016
菏泽	Heze	2016
衡水	Hcngshui	2016
许昌	Xuchang	2016
遵义	Zunyi	2016
邯郸	Handan	2016
九江	Jiujiang	2017
德阳	Deyang	2017
汉中	Hanzhong	2017
福州	Fuzhou	2017
大同	Datong	2018
株洲	Zhuzhou	2018
济南	Jinan	2018
长治	Changzhi	2018
鹰潭	Yingtan	2018
周口	Zhoukou	2019
晋中	J inzhong	2019
百色	Baise	2019
聊城	Liaocheng	2019
西宁	Xining	2019
