# Supplementary material for: Municipal amalgamations and the quality of public services: A study based on city-county mergers in China
Source: PLoS One. 2022 Aug 8;17(8):e0272430. doi: 10.1371/journal.pone.0272430 (PMC9359547; doi:10.1371/journal.pone.0272430)
Supplement: S4 Table — (XLSX) [file pone.0272430.s004.xlsx]

## Sheet: Ningbo-Fenghua public revenue
General public budget revenue (Billion RMB) and related growth rate											General public budget revenue(Billion RMB)
	宁波市辖区	增长率	奉化区	增长率	市区	增长率						奉化区	海曙区	江东区	江北区	北仑区	镇海区	鄞州区	市区						奉化区	海曙区	江东区	江北区	北仑区	镇海区	鄞州区
Year	Ningbo Municipality	Growth rate	Fenghua District(Fenghua County until 2017)	Growth rate	Urban area	Growth rate					Year	Fenghua	Haishu	Jiangdong	Jiangbei	Beilun	Zhenhai	Yinzhou	Urban area				General Public Budget Revenue	General Public Budget Revenue(urban)	Fenghua	Haishu	Jiangdong	Jiangbei	Beilun	Zhenhai	Yinzhou
2013	55.073		2.65662		79.2808						2013	2.65662	5.36974	4.6581	4.19047	13.8208	4.49656	15.3285	79.2808				2016	77.737	0	5.16477	6.7663	6.0008	20.7357	6.47147	20.7775
2014	59.753	0.0849781	2.90233	0.0924897	86.0612	0.0855239					2014	2.90233	5.68843	5.20622	4.60899	15.3074	4.85703	16.622	86.0612				2017	90.258	4.29354	9.30238	0	6.50166	24.659	7.04777	24.1646
2015	70.571	0.181045	3.38192	0.165243	100.641	0.169408					2015	3.38192	6.50215	6.00219	5.42339	17.8101	5.89188	18.9551	100.641				2016-2017 increasements	12.521	4.29354	4.13761	-6.7663	0.50086	3.92323	0.5763	3.38707
2016	77.737	0.101543	3.70515	0.0955759	111.454	0.107446					2016	3.70515	5.16477	6.7663	6.0008	20.7357	6.47147	20.7775	111.454				2016-2017 Incremental share	0.802836	0.342907	0.330454	-0.540396	0.0400016	0.313332	0.0460267	0.270511
2017	90.258	0.161069	4.29354	0.158803	124.529	0.11731					2017	4.29354	9.30238	0	6.50166	24.659	7.04777	24.1646	124.529
2018	99.642	0.103969	4.95	0.152895	137.969	0.107926					2018	4.95	10.46	0	7.29	29.18	7.86	25.3	137.969
2019	104.732	0.0510829	6	0.212121	146.851	0.0643775					2019	6	11.25	0	7.82	31.57	8.42	26.93	146.851
2020	107.64	0.0277661	6.45	0.075	151.08	0.0287999					2020	6.45	11.58	0	8.43	30.91	8.45	27.35	151.08
2021	112.453	0.0447139	7.42	0.150388	172.31	0.140522					2021	7.42	12.97	0	10.16	25.4982	8.99	29.42	172.31

## Sheet: Fenghua-livelihood
	Ningbo:Fenghua:Public Budget Expenditures on Different Categories (Billion RMB)
Year	General public service	Education	Health care and family planning	Social security and employment	Science and technology	Public security	Culture, sports and media	Energy conservation and environmental protection	Urban and rural community affairs		Year	Expenditures on people's livelihoods (Billion RMB)	Public Budget Expenditures in Fenghua District (Billion RMB)	Share of public budget expenditures spent on people's livelihoods
2013	0.54853	0.93087	0.32765	0.36738	0.15224	0.27219	0.04469	0.04872	0.12755		2013	2.81982	4.5523	0.619428
2014	0.51344	0.91453	0.36569	0.4134	0.18267	0.29476	0.05023	0.10162	0.23134		2014	3.06768	4.76853	0.643318
2015	0.57095	1.06601	0.43429	0.79819	0.1876	0.31785	0.13952	0.124	0.22131		2015	3.85972	6.07125	0.635737
2016	0.71761	1.12187	0.44558	0.79337	0.23434	0.41005	0.17201	0.07042	0.40111		2016	4.36636	6.30695	0.692309
2017	0.81253	1.29785	0.65752	0.99487	0.28657	0.43653	0.19009	0.04171	0.2561		2017	4.97377	6.84824	0.726284
2018	0.96998	1.30289	0.6219	1.13319	0.32878	0.4275	0.17983	0.14361	0.43996		2018	5.54764	7.19	0.771577
2019	1.283	1.409	0.68573	1.19222	0.40472	0.5381	0.17318	0.17641	0.64372		2019	6.50608	8.23	0.790532
2020	1.48786	1.54789	0.71845	1.21083	0.40884	0.51303	0.23637	0.11065	0.29071		2020	6.52463	8.53	0.764904
2021	1.39551	1.5994	0.89292	1.56158	0.47201	0.59703	0.22031	0.08023	0.32485		2021	7.14384	9.44	0.756763
		10000
